# Supplementary material for: TBK1-associated adapters TANK and AZI2 protect mice against TNF-induced cell death and severe autoinflammatory diseases
Source: Nat Commun. 2024 Nov 19;15:10013. doi: 10.1038/s41467-024-54399-4 (PMC11576971; doi:10.1038/s41467-024-54399-4)
Supplement: Supplementary file 5 — Supplementary Dataset 1 [file 41467_2024_54399_MOESM5_ESM.xlsx]

## Sheet: 1. WT and DKO Stim vs Unstim
Table 1. List of genes induced by TNF stimulation as compared to nonstimulated cells. Samples from WT and Tank/Azi2DKO BMDMs were analyzed together.
ENSID	baseMean	log2FoldChange	lfcSE	stat	pvalue	padj	SYMBOL	GSEA_geneset
ENSMUSG00000070720	16.775	5.0405	0.621663	8.1081	5.14174e-16	5.07314e-13	Tmem200b	yes
ENSMUSG00000052353	11.1836	3.29706	0.647939	5.08854	3.60839e-07	3.92214e-05	Cemip	yes
ENSMUSG00000026475	247.965	3.21445	0.419746	7.65809	1.88724e-14	1.27398e-11	Rgs16	yes
ENSMUSG00000029379	30.5421	3.16919	0.583228	5.43388	5.51403e-08	7.60462e-06	Cxcl3	yes
ENSMUSG00000028341	73.373	3.10152	0.327481	9.47085	2.77574e-21	5.93361e-18	Nr4a3	yes
ENSMUSG00000015396	3970.23	3.01374	0.247821	12.161	5.01433e-34	6.43138e-30	Cd83	yes
ENSMUSG00000017652	858.937	2.92881	0.320914	9.12646	7.07728e-20	1.13466e-16	Cd40	yes
ENSMUSG00000074141	98.641	2.85617	0.30015	9.51583	1.80263e-21	4.6241e-18	Il4i1	yes
ENSMUSG00000031538	5.61769	2.71497	0.710428	3.8216	0.000132591	0.00555755	Plat	yes
ENSMUSG00000027777	40.8915	2.52087	0.33888	7.43883	1.01581e-13	5.92216e-11	Schip1	yes
ENSMUSG00000003070	55.7955	2.3781	0.341408	6.96558	3.27049e-12	1.3216e-09	Efna2	yes
ENSMUSG00000105504	602.341	2.33955	0.506062	4.62306	3.78121e-06	0.000306948	Gbp5	yes
ENSMUSG00000037411	300.171	2.30428	0.344643	6.68598	2.29384e-11	7.35519e-09	Serpine1	yes
ENSMUSG00000073758	40.6122	2.29811	0.286161	8.03082	9.68205e-16	8.2788e-13	Sh3d21	yes
ENSMUSG00000023947	1074.47	2.2682	0.347249	6.53191	6.49378e-11	1.93696e-08	Nfkbie	yes
ENSMUSG00000024401	1022.47	2.2499	0.293337	7.67003	1.7195e-14	1.22524e-11	Tnf	yes
ENSMUSG00000045392	123.182	2.22626	0.387266	5.74867	8.99474e-09	1.49252e-06	Olfr1033	yes
ENSMUSG00000041782	39.9614	2.20832	0.595165	3.71044	0.000206901	0.00789958	Lad1	yes
ENSMUSG00000109916	924.141	2.19466	0.315123	6.96443	3.29731e-12	1.3216e-09	Gm45551	yes
ENSMUSG00000053113	313.67	2.17342	0.547403	3.97043	7.17442e-05	0.00353396	Socs3	yes
ENSMUSG00000045672	59.5441	2.17262	0.523842	4.14748	3.36159e-05	0.00184864	Col27a1	yes
ENSMUSG00000027200	32.4718	2.12245	0.409908	5.17786	2.24441e-07	2.5475e-05	Sema6d	yes
ENSMUSG00000022122	179.075	2.09662	0.342527	6.12103	9.29713e-10	2.0211e-07	Ednrb	yes
ENSMUSG00000035678	247.67	2.08747	0.360781	5.78598	7.20892e-09	1.2166e-06	Tnfsf9	yes
ENSMUSG00000029380	42.2741	2.07731	0.432242	4.80591	1.54052e-06	0.000141133	Cxcl1	yes
ENSMUSG00000040723	443.325	2.0271	0.29178	6.94736	3.72173e-12	1.44651e-09	Rcsd1	yes
ENSMUSG00000047945	2676.59	1.95952	0.330134	5.93553	2.92895e-09	5.60697e-07	Marcksl1	yes
ENSMUSG00000000732	1331.9	1.92974	0.271667	7.10332	1.21792e-12	5.57894e-10	Icosl	yes
ENSMUSG00000025321	15.266	1.85559	0.385299	4.81596	1.46492e-06	0.00013589	Itgb8	yes
ENSMUSG00000029449	327.921	1.83535	0.233895	7.84688	4.26523e-15	3.21799e-12	Rhof	yes
ENSMUSG00000048216	197.069	1.8279	0.254722	7.17605	7.17543e-13	3.5397e-10	Gpr85	yes
ENSMUSG00000032487	332.692	1.81259	0.337557	5.36973	7.88557e-08	1.0114e-05	Ptgs2	yes
ENSMUSG00000023991	820.871	1.81212	0.357337	5.07119	3.95344e-07	4.26108e-05	Foxp4	yes
ENSMUSG00000062232	1900.54	1.762	0.321955	5.47279	4.42994e-08	6.17592e-06	Rapgef2	yes
ENSMUSG00000048537	937.255	1.76109	0.183459	9.59938	8.0428e-22	2.63363e-18	Phldb1	yes
ENSMUSG00000037405	9526.76	1.74953	0.254496	6.8745	6.22061e-12	2.30015e-09	Icam1	yes
ENSMUSG00000024330	43.9289	1.72927	0.445541	3.88129	0.000103906	0.00464354	Col11a2	yes
ENSMUSG00000046733	60.2452	1.70794	0.381302	4.47922	7.49163e-06	0.000545953	Gprc5a	yes
ENSMUSG00000032501	130.343	1.69136	0.221428	7.63843	2.19881e-14	1.4101e-11	Trib1	yes
ENSMUSG00000018500	74.5876	1.66924	0.425155	3.9262	8.62991e-05	0.0040309	Adora2b	yes
ENSMUSG00000045502	174.559	1.66642	0.205754	8.09908	5.53749e-16	5.07314e-13	Hcar2	yes
ENSMUSG00000041135	1364.08	1.65375	0.172316	9.59721	8.2134e-22	2.63363e-18	Ripk2	yes
ENSMUSG00000090877	78.7391	1.63126	0.331659	4.91848	8.72181e-07	8.3482e-05	Hspa1b	yes
ENSMUSG00000039735	5209.07	1.62184	0.282199	5.74714	9.07664e-09	1.49252e-06	Fnbp1l	yes
ENSMUSG00000048621	364.537	1.61929	0.357652	4.52756	5.96686e-06	0.000450182	Gm6377	yes
ENSMUSG00000015501	1032.93	1.61245	0.175764	9.17398	4.55856e-20	8.35259e-17	Hivep2	yes
ENSMUSG00000034271	1417.9	1.58553	0.230682	6.87322	6.27672e-12	2.30015e-09	Jdp2	yes
ENSMUSG00000071757	591.5	1.57491	0.140808	11.1848	4.83969e-29	3.10369e-25	Zhx2	yes
ENSMUSG00000031549	13.1079	1.55815	0.414729	3.75703	0.000171945	0.00684898	Ido2	yes
ENSMUSG00000020205	34.8996	1.55713	0.34283	4.54199	5.57245e-06	0.000430556	Phlda1	yes
ENSMUSG00000045664	178.266	1.55649	0.404265	3.85017	0.000118037	0.00508034	Cdc42ep2	yes
ENSMUSG00000058427	526.158	1.54882	0.391699	3.9541	7.68225e-05	0.00366292	Cxcl2	yes
ENSMUSG00000050370	62.1422	1.54269	0.413181	3.7337	0.00018869	0.00735603	Ch25h	yes
ENSMUSG00000031488	1816.76	1.53196	0.246925	6.20416	5.49916e-10	1.30615e-07	Rab11fip1	yes
ENSMUSG00000028654	146.017	1.53007	0.375767	4.07187	4.66363e-05	0.00245147	Mycl	yes
ENSMUSG00000042622	207.998	1.51853	0.287438	5.28297	1.27106e-07	1.55264e-05	Maff	yes
ENSMUSG00000032724	45.1188	1.51443	0.306704	4.93775	7.90298e-07	7.73768e-05	Abtb2	yes
ENSMUSG00000023495	57.5364	1.51417	0.392095	3.86175	0.000112576	0.00496183	Pcbp4	yes
ENSMUSG00000048285	497.761	1.50549	0.206108	7.3044	2.78509e-13	1.42886e-10	Frmd6	yes
ENSMUSG00000032688	4825.62	1.5044	0.267763	5.61838	1.92755e-08	2.90855e-06	Malt1	yes
ENSMUSG00000026875	1333.9	1.49407	0.303338	4.92544	8.41727e-07	8.11728e-05	Traf1	yes
ENSMUSG00000030691	1160.27	1.45483	0.23061	6.30863	2.81508e-10	7.22124e-08	Fchsd2	yes
ENSMUSG00000025959	534.21	1.4448	0.341882	4.22601	2.37871e-05	0.00140961	Klf7	yes
ENSMUSG00000018899	2713.24	1.4275	0.356316	4.00627	6.16847e-05	0.00312715	Irf1	yes
ENSMUSG00000024772	2714.16	1.4194	0.250168	5.67378	1.39678e-08	2.21174e-06	Ehd1	yes
ENSMUSG00000055994	174.336	1.41834	0.38337	3.69965	0.000215894	0.00814429	Nod2	yes
ENSMUSG00000020120	20771.6	1.40394	0.209819	6.69118	2.21382e-11	7.28061e-09	Plek	yes
ENSMUSG00000033502	237.848	1.39566	0.195628	7.13427	9.73001e-13	4.62211e-10	Cdc14a	yes
ENSMUSG00000039232	1068.09	1.38823	0.232634	5.96741	2.41043e-09	4.75634e-07	Stx11	yes
ENSMUSG00000047562	23.1618	1.35619	0.362041	3.74595	0.000179714	0.00707057	Mmp10	yes
ENSMUSG00000017009	5129.29	1.33046	0.213753	6.22429	4.83737e-10	1.17064e-07	Sdc4	yes
ENSMUSG00000021025	3703.51	1.32284	0.276876	4.77771	1.77299e-06	0.000157919	Nfkbia	yes
ENSMUSG00000028525	939.075	1.31795	0.355265	3.70977	0.000207444	0.00789958	Pde4b	yes
ENSMUSG00000035356	534.256	1.29871	0.218425	5.94577	2.7516e-09	5.34728e-07	Nfkbiz	yes
ENSMUSG00000044162	3745.07	1.26959	0.208075	6.10158	1.05023e-09	2.24504e-07	Tnip3	yes
ENSMUSG00000038352	794.967	1.26532	0.33062	3.82711	0.000129659	0.00545247	Arl5c	yes
ENSMUSG00000024778	557.294	1.26019	0.341795	3.68698	0.000226927	0.00841205	Fas	yes
ENSMUSG00000019850	2481.57	1.2591	0.338887	3.71539	0.000202888	0.00781455	Tnfaip3	yes
ENSMUSG00000038668	398.223	1.25769	0.297789	4.22342	2.40619e-05	0.00141568	Lpar1	yes
ENSMUSG00000014599	971.727	1.25507	0.293904	4.27034	1.95172e-05	0.00119861	Csf1	yes
ENSMUSG00000039431	47.7057	1.22716	0.292017	4.20236	2.64152e-05	0.00151251	Mtmr7	yes
ENSMUSG00000050578	695.818	1.21764	0.230636	5.27947	1.29556e-07	1.56763e-05	Mmp13	yes
ENSMUSG00000021280	69.7494	1.21047	0.316826	3.82061	0.00013312	0.00556154	Exoc3l4	yes
ENSMUSG00000026031	6891.25	1.19607	0.256487	4.66329	3.11199e-06	0.000257512	Cflar	yes
ENSMUSG00000027276	1112.32	1.19135	0.223495	5.33054	9.79196e-08	1.21934e-05	Jag1	yes
ENSMUSG00000020077	2333.35	1.18232	0.273582	4.32163	1.54879e-05	0.00100327	Srgn	yes
ENSMUSG00000021281	11909.4	1.15234	0.212883	5.41302	6.19719e-08	8.27971e-06	Tnfaip2	yes
ENSMUSG00000001288	289.237	1.14002	0.264143	4.31591	1.58948e-05	0.00101933	Rarg	yes
ENSMUSG00000033538	1648.72	1.1377	0.26925	4.22543	2.38489e-05	0.00140961	Casp4	yes
ENSMUSG00000021895	1611.04	1.13637	0.266117	4.27018	1.95313e-05	0.00119861	Arhgef3	yes
ENSMUSG00000043336	914.168	1.13337	0.236154	4.79927	1.59248e-06	0.00014486	Filip1l	yes
ENSMUSG00000027963	764.956	1.12489	0.291913	3.85353	0.000116428	0.00504928	Extl2	yes
ENSMUSG00000034266	23.0788	1.1208	0.26854	4.17368	2.99719e-05	0.00169348	Batf	yes
ENSMUSG00000038679	2252.98	1.11526	0.140871	7.91687	2.43563e-15	1.95246e-12	Trps1	yes
ENSMUSG00000015312	1183.45	1.10975	0.260106	4.26653	1.98536e-05	0.00121258	Gadd45b	yes
ENSMUSG00000027995	8920.98	1.0987	0.219226	5.01173	5.39431e-07	5.47815e-05	Tlr2	yes
ENSMUSG00000027351	5492.17	1.08253	0.160583	6.74121	1.57073e-11	5.30162e-09	Spred1	yes
ENSMUSG00000030203	584.397	1.07722	0.214985	5.01066	5.42434e-07	5.47815e-05	Dusp16	yes
ENSMUSG00000031712	256.339	1.07388	0.198066	5.42184	5.89874e-08	8.01137e-06	Il15	yes
ENSMUSG00000032841	290.449	1.07128	0.268098	3.99587	6.44567e-05	0.00323357	Prr5l	yes
ENSMUSG00000028634	2198.79	1.05932	0.206508	5.1297	2.90211e-07	3.21495e-05	Hivep3	yes
ENSMUSG00000037580	557.787	1.04275	0.278276	3.74716	0.000178848	0.00705816	Gch1	yes
ENSMUSG00000030595	856.529	1.03408	0.170877	6.05158	1.43435e-09	3.01591e-07	Nfkbib	yes
ENSMUSG00000089809	4417.69	1.02519	0.182361	5.62179	1.88991e-08	2.88571e-06	Rasgef1b	yes
ENSMUSG00000064289	4363.83	1.01991	0.224804	4.53687	5.70948e-06	0.000436806	Tank	yes
ENSMUSG00000093402	2.25577	4.63956	2.96481	1.56488	0.117612	0.572481	Gm18588	no
ENSMUSG00000053886	4.99099	3.09711	1.05713	2.92973	0.00339252	0.0662291	Sh2d4a	no
ENSMUSG00000030246	9.1625	2.8915	0.92911	3.11212	0.00185752	0.0437952	Ldhb	no
ENSMUSG00000062345	4.73428	2.53533	1.27067	1.99527	0.046013	0.360147	Serpinb2	no
ENSMUSG00000113388	34.1715	2.14078	2.44569	0.875326	0.381396	0.867705	Gm48111	no
ENSMUSG00000040663	4.81969	2.1313	0.782184	2.72481	0.00643394	0.104458	Clcf1	no
ENSMUSG00000030643	15.7893	2.08811	0.678848	3.07596	0.00209826	0.047222	Rab30	no
ENSMUSG00000020178	50.3564	2.08568	0.787272	2.64925	0.00806695	0.120872	Adora2a	no
ENSMUSG00000116024	5.71262	2.04129	2.69367	0.757809	0.448565	0.902054	Gm49527	no
ENSMUSG00000029581	26.5114	2.03588	0.701702	2.90135	0.0037156	0.0707066	Fscn1	no
ENSMUSG00000022126	4762.1	1.98039	0.764285	2.59116	0.00956525	0.134817	Acod1	no
ENSMUSG00000021904	4.13513	1.94753	0.839506	2.31985	0.0203491	0.2226	Sema3g	no
ENSMUSG00000024529	627.436	1.8964	0.645602	2.93741	0.00330968	0.0652072	Lox	no
ENSMUSG00000023868	24.4902	1.89338	0.920414	2.0571	0.0396766	0.334192	Pde10a	no
ENSMUSG00000030268	13.1497	1.88555	0.723519	2.60608	0.00915848	0.131542	Bcat1	no
ENSMUSG00000047759	9.42371	1.84444	0.86722	2.12684	0.0334333	0.301259	Hs3st3a1	no
ENSMUSG00000026235	37.6976	1.83424	0.666063	2.75385	0.00588979	0.0983239	Epha4	no
ENSMUSG00000021411	11.2265	1.83099	0.505633	3.62118	0.000293262	0.0103051	Pxdc1	no
ENSMUSG00000104217	6.97521	1.77115	1.26079	1.40479	0.160083	0.650187	Gm37988	no
ENSMUSG00000043243	12.3398	1.7461	0.501594	3.48111	0.000499343	0.0154327	Fam129c	no
ENSMUSG00000020826	76.3398	1.73771	0.642301	2.70544	0.00682138	0.108147	Nos2	no
ENSMUSG00000089996	6.50726	1.70151	0.892387	1.90669	0.0565606	0.399781	Tmsb15b2	no
ENSMUSG00000021125	163.768	1.6811	0.63343	2.65397	0.00795515	0.119898	Arg2	no
ENSMUSG00000015709	23.6431	1.66665	0.597999	2.78704	0.00531917	0.0911563	Arnt2	no
ENSMUSG00000054203	519.1	1.66559	0.616124	2.70334	0.00686457	0.108546	Ifi205	no
ENSMUSG00000027347	113.955	1.65836	0.799913	2.07317	0.0381562	0.325903	Rasgrp1	no
ENSMUSG00000035385	81.2367	1.65735	0.51918	3.19224	0.00141174	0.0353651	Ccl2	no
ENSMUSG00000075279	30.355	1.56624	2.88852	0.542228	0.587662	0.949926	Mrpl23-ps1	no
ENSMUSG00000043953	1739.1	1.56223	0.474232	3.29422	0.000986941	0.026427	Ccrl2	no
ENSMUSG00000034997	311.159	1.55527	0.5384	2.88868	0.00386859	0.0728813	Htr2a	no
ENSMUSG00000107145	2.64264	1.52311	2.34065	0.650722	0.515226	0.923154	Gm43442	no
ENSMUSG00000001333	8.73065	1.46575	0.876723	1.67185	0.0945535	0.516216	Sync	no
ENSMUSG00000028214	537.278	1.42035	0.588459	2.41368	0.0157924	0.189834	Gem	no
ENSMUSG00000090958	12.2579	1.42017	0.652086	2.17789	0.0294141	0.279456	Lrrc32	no
ENSMUSG00000032313	7.69402	1.40205	0.614085	2.28315	0.0224213	0.236493	Tmem266	no
ENSMUSG00000051367	20.0361	1.39441	0.773129	1.8036	0.0712947	0.449135	Six1	no
ENSMUSG00000026726	8.2001	1.38445	0.409556	3.38038	0.000723863	0.020638	Cubn	no
ENSMUSG00000027962	352.247	1.37934	0.555666	2.48232	0.0130529	0.166088	Vcam1	no
ENSMUSG00000016262	3.13221	1.37744	1.07878	1.27686	0.201653	0.703348	Sertad4	no
ENSMUSG00000032827	68.3552	1.37457	0.542205	2.53515	0.0112398	0.149819	Ppp1r9a	no
ENSMUSG00000018648	5.66325	1.37203	0.547664	2.50524	0.0122369	0.158857	Dusp14	no
ENSMUSG00000117114	15.3963	1.36421	0.991047	1.37653	0.168657	0.659513	Gm49867	no
ENSMUSG00000055413	173.423	1.36208	0.512414	2.65817	0.00785667	0.118972	H2-Q5	no
ENSMUSG00000005686	1638.57	1.349	0.382257	3.52905	0.000417062	0.0134403	Ampd3	no
ENSMUSG00000091971	43.1558	1.33938	0.38431	3.48516	0.000491838	0.015309	Hspa1a	no
ENSMUSG00000027737	5486.12	1.3111	0.465687	2.8154	0.00487162	0.0866621	Slc7a11	no
ENSMUSG00000114951	3.7961	1.30589	1.17423	1.11212	0.266086	0.77809	Gm20784	no
ENSMUSG00000026479	53.6167	1.29372	0.527749	2.45139	0.0142304	0.175246	Lamc2	no
ENSMUSG00000073802	27.269	1.29344	0.616155	2.09921	0.0357984	0.315134	Cdkn2b	no
ENSMUSG00000044674	60.8057	1.28684	0.486276	2.64631	0.0081374	0.121502	Fzd1	no
ENSMUSG00000031302	7.27767	1.2822	0.634822	2.01977	0.0434069	0.350811	Nlgn3	no
ENSMUSG00000063556	5.53571	1.26605	0.829377	1.52651	0.126882	0.59394	Gm10132	no
ENSMUSG00000031778	135.186	1.25221	0.454842	2.75306	0.00590412	0.0983239	Cx3cl1	no
ENSMUSG00000031750	6.50602	1.23536	0.995827	1.24053	0.214778	0.72375	Il34	no
ENSMUSG00000020905	23.673	1.22135	0.356526	3.42569	0.000613239	0.0179986	Usp43	no
ENSMUSG00000005045	61.784	1.21851	0.594212	2.05063	0.0403028	0.336758	Chd5	no
ENSMUSG00000025911	62.0088	1.21285	0.614201	1.97468	0.0483039	0.37143	Adhfe1	no
ENSMUSG00000063954	3.19078	1.21076	2.91245	0.41572	0.677615	0.968805	Hist2h2aa2	no
ENSMUSG00000040717	16.9607	1.20865	0.393433	3.07205	0.00212592	0.0476696	Il17rd	no
ENSMUSG00000020363	20.7753	1.20658	0.484088	2.49247	0.0126856	0.162869	Gfpt2	no
ENSMUSG00000015053	6.58696	1.20248	0.671459	1.79084	0.073319	0.4565	Gata2	no
ENSMUSG00000117679	85.7081	1.19272	0.54856	2.17427	0.029685	0.280619	Apbb3	no
ENSMUSG00000028270	1517.26	1.18028	0.382827	3.08306	0.00204884	0.0467587	Gbp2	no
ENSMUSG00000038058	228.138	1.17253	0.386226	3.03587	0.0023984	0.0518751	Nod1	no
ENSMUSG00000112449	14.097	1.16749	0.658859	1.77199	0.0763963	0.467217	Srp54b	no
ENSMUSG00000081559	6.08083	1.16456	1.29177	0.901519	0.367312	0.860326	Gm12411	no
ENSMUSG00000089945	547.235	1.16041	0.690407	1.68075	0.0928106	0.512657	Pakap	no
ENSMUSG00000036256	6.06536	1.15892	0.949798	1.22017	0.222399	0.735214	Igfbp7	no
ENSMUSG00000027646	1758.08	1.15644	0.509129	2.2714	0.0231226	0.241704	Src	no
ENSMUSG00000037211	5.61301	1.1555	0.515342	2.24219	0.0249488	0.252361	Spry1	no
ENSMUSG00000021396	6.4418	1.1522	0.430319	2.67754	0.0074165	0.114194	Nxnl2	no
ENSMUSG00000026700	64.8973	1.15189	0.392983	2.93114	0.00337723	0.0661319	Tnfsf4	no
ENSMUSG00000035235	470.693	1.14745	0.391797	2.92868	0.00340408	0.0663061	Trim13	no
ENSMUSG00000020599	18.9659	1.13843	0.386528	2.94526	0.00322683	0.0638693	Rgs9	no
ENSMUSG00000094932	46.569	1.13576	1.76102	0.644946	0.518962	0.924606	Gm2007	no
ENSMUSG00000026536	1899.49	1.1341	0.330039	3.43625	0.000589835	0.0174314	Ifi211	no
ENSMUSG00000117234	302.498	1.12498	0.80696	1.39409	0.163289	0.654075	Gm7818	no
ENSMUSG00000004791	67.221	1.114	0.472192	2.3592	0.0183144	0.209172	Pgf	no
ENSMUSG00000117439	31.5991	1.11102	0.871149	1.27535	0.202187	0.704112	Gm50083	no
ENSMUSG00000013367	54.8669	1.09961	0.304816	3.60745	0.000309219	0.0106902	Iglon5	no
ENSMUSG00000049001	25.6931	1.09951	0.659564	1.66703	0.0955077	0.518182	Ndnf	no
ENSMUSG00000014602	9.73364	1.0966	0.795624	1.37829	0.168113	0.659513	Kif1a	no
ENSMUSG00000055027	8.89079	1.0901	0.604433	1.80351	0.0713081	0.449135	Smyd1	no
ENSMUSG00000024912	32.7328	1.07223	0.325935	3.2897	0.00100295	0.026744	Fosl1	no
ENSMUSG00000001663	9.73589	1.0714	0.53097	2.01782	0.0436098	0.35166	Gstt1	no
ENSMUSG00000022895	2316.54	1.07106	0.391026	2.7391	0.00616079	0.101305	Ets2	no
ENSMUSG00000020656	22.792	1.07089	0.305582	3.50441	0.00045762	0.0144801	Grhl1	no
ENSMUSG00000092035	7.38615	1.07035	0.64108	1.66961	0.0949963	0.51699	Peg10	no
ENSMUSG00000066755	8.13723	1.06993	0.511597	2.09135	0.0364963	0.317177	Tnfsf18	no
ENSMUSG00000036067	790.852	1.06971	0.347719	3.07637	0.00209541	0.047222	Slc2a6	no
ENSMUSG00000026494	5.60535	1.06507	0.616389	1.72792	0.0840032	0.49064	Kif26b	no
ENSMUSG00000054728	22.6472	1.06241	0.610161	1.74119	0.0816505	0.483271	Phactr1	no
ENSMUSG00000072739	6.07637	1.05182	0.874343	1.20298	0.228983	0.743827	Gm10408	no
ENSMUSG00000031504	411.848	1.04784	0.299102	3.50329	0.000459549	0.0144801	Rab20	no
ENSMUSG00000104713	616.665	1.04062	0.809297	1.28584	0.1985	0.698671	Gbp6	no
ENSMUSG00000089967	2.05852	1.03816	2.73814	0.379149	0.704577	0.970197	Gm16550	no
ENSMUSG00000111410	17.8253	1.02502	0.999898	1.02512	0.305306	0.815735	Gm49337	no
ENSMUSG00000022098	6.02137	1.0113	0.684733	1.47693	0.139694	0.616224	Bmp1	no
ENSMUSG00000072940	33.7975	1.00559	1.92985	0.521074	0.602315	0.95186	Gm10443	no
ENSMUSG00000053414	6.99963	1.0034	0.438879	2.28627	0.0222383	0.235921	Hunk	no
ENSMUSG00000018476	132.005	1.00141	0.289229	3.46233	0.000535513	0.0162222	Kdm6b	no
ENSMUSG00000005125	1613.19	0.995985	0.251392	3.96189	7.43598e-05	0.00361265	Ndrg1	no
ENSMUSG00000038151	1149.88	0.995045	0.227427	4.37523	1.21302e-05	0.000823186	Prdm1	no
ENSMUSG00000046223	472.163	0.984192	0.226952	4.33657	1.44724e-05	0.000951915	Plaur	no
ENSMUSG00000113395	23.604	0.982138	0.981364	1.00079	0.316929	0.824076	Gm48365	no
ENSMUSG00000021303	166.103	0.980959	0.507767	1.93191	0.0533711	0.3891	Gng4	no
ENSMUSG00000052698	41.9828	0.980208	0.483644	2.02671	0.0426916	0.346559	Tln2	no
ENSMUSG00000092277	5.32121	0.978568	0.457141	2.14063	0.0323042	0.29448	Gm19684	no
ENSMUSG00000027562	31.2708	0.972769	0.631821	1.53963	0.123651	0.587363	Car2	no
ENSMUSG00000032860	295.489	0.971366	0.258173	3.76246	0.00016825	0.00674369	P2ry2	no
ENSMUSG00000028599	11009.4	0.970738	0.161379	6.01529	1.79568e-09	3.71475e-07	Tnfrsf1b	no
ENSMUSG00000020696	365.973	0.969882	0.299313	3.24036	0.0011938	0.0310144	Rffl	no
ENSMUSG00000050108	7.56192	0.96384	0.495229	1.94625	0.0516246	0.382517	Bpifc	no
ENSMUSG00000015619	17.8433	0.951749	0.653609	1.45614	0.145353	0.62562	Gata3	no
ENSMUSG00000057367	654.118	0.950845	0.181546	5.23749	1.62778e-07	1.9154e-05	Birc2	no
ENSMUSG00000038518	713.033	0.950306	0.206842	4.59436	4.34079e-06	0.000345807	Jarid2	no
ENSMUSG00000039385	3.71877	0.950238	1.65384	0.574565	0.565585	0.941981	Cdh6	no
ENSMUSG00000061024	844.127	0.944168	0.217022	4.35057	1.35783e-05	0.000902356	Rrs1	no
ENSMUSG00000043036	17.7126	0.939464	0.409797	2.29251	0.0218762	0.233237	Ccdc63	no
ENSMUSG00000038729	3005.61	0.939407	0.505582	1.85807	0.0631589	0.422355	Pakap	no
ENSMUSG00000061167	382.966	0.937572	1.1778	0.796033	0.426013	0.891797	Rpl15-ps3	no
ENSMUSG00000021929	6527.4	0.931908	0.150659	6.18553	6.18948e-10	1.44339e-07	Kpna3	no
ENSMUSG00000027583	10.5084	0.926608	0.437013	2.12032	0.0339788	0.30349	Zbtb46	no
ENSMUSG00000074006	6.90304	0.926185	0.465957	1.98771	0.0468441	0.363833	Omp	no
ENSMUSG00000037977	7.52963	0.926147	0.513251	1.80447	0.0711574	0.449093	6430571L13Rik	no
ENSMUSG00000058046	100.018	0.924841	0.384806	2.4034	0.0162436	0.193985	4933430I17Rik	no
ENSMUSG00000039693	325.861	0.924253	0.408844	2.26065	0.0237808	0.245187	Msantd3	no
ENSMUSG00000024043	64.7742	0.923717	0.341262	2.70677	0.00679414	0.107982	Arhgap28	no
ENSMUSG00000028773	220.804	0.922219	0.373589	2.46854	0.0135666	0.170929	Fabp3	no
ENSMUSG00000056215	11.9811	0.92208	0.50715	1.81816	0.0690396	0.442088	Lrguk	no
ENSMUSG00000019817	96.9139	0.920815	0.313737	2.93499	0.00333558	0.0655164	Plagl1	no
ENSMUSG00000001627	8498.34	0.919573	0.242018	3.79961	0.000144924	0.00592665	Ifrd1	no
ENSMUSG00000037892	10.6659	0.917287	0.472864	1.93985	0.0523975	0.386014	Pcdh18	no
ENSMUSG00000046031	69.8404	0.91206	0.253708	3.59492	0.000324495	0.0110105	Calhm6	no
ENSMUSG00000049800	1190.49	0.910366	0.10354	8.79242	1.4637e-18	1.87735e-15	Sertad2	no
ENSMUSG00000096167	11.6377	0.910111	0.488044	1.86482	0.0622073	0.420415	Olfr887	no
ENSMUSG00000034248	1042.22	0.909016	0.351008	2.58973	0.00960523	0.135084	Slc25a37	no
ENSMUSG00000022346	270.818	0.908825	0.463609	1.96033	0.0499577	0.375925	Myc	no
ENSMUSG00000044562	6.68939	0.906297	0.53328	1.69948	0.0892291	0.50131	Rasip1	no
ENSMUSG00000039997	2358.43	0.905081	0.341187	2.65274	0.00798409	0.120052	Ifi203	no
ENSMUSG00000041324	124.908	0.904028	0.569358	1.5878	0.112331	0.558432	Inhba	no
ENSMUSG00000026821	1759.49	0.901459	0.460971	1.95557	0.0505162	0.377576	Ralgds	no
ENSMUSG00000025245	941.496	0.900532	0.212292	4.24196	2.21578e-05	0.00132802	Lztfl1	no
ENSMUSG00000073557	1678.51	0.897364	0.579115	1.54955	0.121251	0.581537	Ppp1r12b	no
ENSMUSG00000044786	1114.2	0.896992	0.138189	6.49106	8.52371e-11	2.48466e-08	Zfp36	no
ENSMUSG00000051379	632.88	0.896416	0.297064	3.01758	0.002548	0.0538397	Flrt3	no
ENSMUSG00000001542	4408.66	0.895934	0.149893	5.97716	2.27067e-09	4.55056e-07	Ell2	no
ENSMUSG00000074780	9.27458	0.891753	1.23705	0.720871	0.470989	0.910596	Anapc15-ps	no
ENSMUSG00000029490	266.226	0.890983	0.380046	2.34441	0.0190574	0.213476	Mfsd7a	no
ENSMUSG00000026825	12.3898	0.890945	0.782364	1.13878	0.254793	0.768212	Dnm1	no
ENSMUSG00000053175	548.168	0.886811	0.248038	3.57531	0.000349818	0.0115638	Bcl3	no
ENSMUSG00000026893	155	0.876002	0.258009	3.39524	0.000685689	0.0196748	Gca	no
ENSMUSG00000022836	13.9056	0.875739	0.789328	1.10947	0.267226	0.779481	Mylk	no
ENSMUSG00000086691	27.8233	0.874676	0.531181	1.64666	0.0996271	0.528507	Gm15432	no
ENSMUSG00000028517	530.209	0.874584	0.654163	1.33695	0.181238	0.680419	Plpp3	no
ENSMUSG00000025429	1057.65	0.872684	0.298705	2.92155	0.00348289	0.0671753	Pstpip2	no
ENSMUSG00000035373	5.73115	0.868274	0.595333	1.45847	0.144712	0.625155	Ccl7	no
ENSMUSG00000013846	10922.1	0.866244	0.222805	3.88789	0.000101118	0.00453474	St3gal1	no
ENSMUSG00000045671	716.828	0.863758	0.259325	3.33079	0.00086599	0.0239896	Spred2	no
ENSMUSG00000048489	7.25185	0.86268	0.702858	1.22739	0.219677	0.731755	Depp1	no
ENSMUSG00000027670	44.7233	0.862159	0.424068	2.03307	0.0420457	0.344367	Ocstamp	no
ENSMUSG00000030291	557.655	0.860295	0.223915	3.84206	0.000122007	0.00519887	Med21	no
ENSMUSG00000037820	5360.45	0.860228	0.305759	2.81342	0.00490171	0.0870767	Tgm2	no
ENSMUSG00000049313	1819.38	0.859967	0.508717	1.69046	0.0909397	0.506467	Sorl1	no
ENSMUSG00000087006	12.9748	0.857326	0.464572	1.84541	0.0649777	0.428485	Gm13889	no
ENSMUSG00000039747	2498.58	0.856346	0.238742	3.58691	0.000334623	0.0112353	Orai2	no
ENSMUSG00000028793	4516.13	0.854456	0.164957	5.17987	2.22044e-07	2.5428e-05	Rnf19b	no
ENSMUSG00000019256	316.998	0.845815	0.239063	3.53804	0.00040311	0.0130893	Ahr	no
ENSMUSG00000042608	505.107	0.845695	0.152142	5.55861	2.71939e-08	3.96351e-06	Stk40	no
ENSMUSG00000019320	31.192	0.843821	1.07633	0.783978	0.433053	0.894562	Noxo1	no
ENSMUSG00000024789	1675.12	0.839715	0.167964	4.99939	5.75121e-07	5.76289e-05	Jak2	no
ENSMUSG00000022372	997.614	0.839676	0.176486	4.75773	1.95778e-06	0.000173176	Sla	no
ENSMUSG00000034855	720.144	0.836758	0.311812	2.68353	0.00728488	0.112845	Cxcl10	no
ENSMUSG00000031963	7.06231	0.83485	0.461674	1.80831	0.0705581	0.447484	Bmper	no
ENSMUSG00000061731	1503.54	0.832761	0.191409	4.3507	1.35706e-05	0.000902356	Ext1	no
ENSMUSG00000023206	88.0461	0.832316	0.302363	2.75271	0.00591047	0.0983239	Il15ra	no
ENSMUSG00000035158	2624.92	0.825792	0.168656	4.89632	9.76475e-07	9.20902e-05	Mitf	no
ENSMUSG00000037759	79.1907	0.825211	0.265389	3.10944	0.00187441	0.0440979	Ptger2	no
ENSMUSG00000096370	97.6681	0.825177	0.443468	1.86074	0.0627816	0.421789	Gm21992	no
ENSMUSG00000024014	2146.74	0.824929	0.199712	4.13059	3.61826e-05	0.00192563	Pim1	no
ENSMUSG00000111824	111.802	0.819188	0.532602	1.53809	0.124028	0.587439	Gm47102	no
ENSMUSG00000047495	9.20566	0.818192	0.761127	1.07497	0.282387	0.792799	Dlgap2	no
ENSMUSG00000003352	12.2675	0.813493	0.505523	1.60921	0.10757	0.546069	Cacnb3	no
ENSMUSG00000028268	928.01	0.812491	0.371314	2.18815	0.0286586	0.274976	Gbp3	no
ENSMUSG00000040715	45.1793	0.811405	1.9799	0.409821	0.681937	0.968805	Rsc1a1	no
ENSMUSG00000055652	343.349	0.810922	0.189139	4.28743	1.80751e-05	0.00112539	Klhl25	no
ENSMUSG00000093901	8.83162	0.80865	0.530184	1.52523	0.127203	0.594789	Olfr893	no
ENSMUSG00000095595	4008	0.808639	0.132097	6.12157	9.26553e-10	2.0211e-07	Fam177a	no
ENSMUSG00000002797	170.957	0.807339	0.225567	3.57916	0.0003447	0.0115133	Ggct	no
ENSMUSG00000024190	1085.83	0.806832	0.266497	3.02755	0.00246548	0.0528561	Dusp1	no
ENSMUSG00000029314	48.6562	0.804765	0.22329	3.60413	0.000313202	0.010741	Gpat3	no
ENSMUSG00000038459	1341.64	0.804511	0.18903	4.25599	2.0813e-05	0.00126515	Abhd17c	no
ENSMUSG00000083311	8.32627	0.797047	0.958335	0.8317	0.405578	0.881985	Gm5643	no
ENSMUSG00000079038	92.6901	0.796602	0.323335	2.4637	0.0137509	0.172068	D130040H23Rik	no
ENSMUSG00000031596	2063.04	0.796329	0.258892	3.07591	0.00209859	0.047222	Slc7a2	no
ENSMUSG00000058503	987.175	0.794014	0.152366	5.21122	1.87599e-07	2.16769e-05	Fam133b	no
ENSMUSG00000008307	41.0944	0.79216	0.447467	1.77032	0.0766738	0.468071	1700109H08Rik	no
ENSMUSG00000056749	629.865	0.792017	0.274582	2.88444	0.00392107	0.0736335	Nfil3	no
ENSMUSG00000055723	127.27	0.790882	0.177944	4.44455	8.80756e-06	0.000634639	Rras2	no
ENSMUSG00000050737	191.815	0.789853	0.36594	2.15842	0.0308952	0.286939	Ptges	no
ENSMUSG00000078922	15.5302	0.786802	0.780019	1.0087	0.31312	0.820027	Tgtp1	no
ENSMUSG00000022864	169.898	0.785935	0.189532	4.14672	3.3727e-05	0.00184864	D16Ertd472e	no
ENSMUSG00000063646	6.0807	0.785489	0.462889	1.69693	0.0897108	0.502911	Jakmip1	no
ENSMUSG00000051439	5015.2	0.785389	0.133086	5.90137	3.60505e-09	6.70121e-07	Cd14	no
ENSMUSG00000069662	4210.64	0.784115	0.162851	4.81491	1.47269e-06	0.00013589	Marcks	no
ENSMUSG00000046743	6.56954	0.783678	0.581467	1.34776	0.177736	0.674449	Fat4	no
ENSMUSG00000006818	6176.85	0.783613	0.394377	1.98696	0.0469264	0.363833	Sod2	no
ENSMUSG00000040998	22.5545	0.783278	0.383901	2.04031	0.0413193	0.341031	Npnt	no
ENSMUSG00000032515	153.732	0.783146	0.276338	2.83402	0.00459666	0.0831547	Csrnp1	no
ENSMUSG00000039191	6129.38	0.782236	0.122824	6.36873	1.90595e-10	5.09286e-08	Rbpj	no
ENSMUSG00000033213	155.705	0.780177	0.381037	2.04751	0.0406084	0.33843	AA467197	no
ENSMUSG00000033460	8.18598	0.779916	0.601371	1.2969	0.194667	0.695883	Armcx1	no
ENSMUSG00000039910	3331.56	0.779318	0.121873	6.39448	1.61092e-10	4.39609e-08	Cited2	no
ENSMUSG00000026981	3541.01	0.779024	0.45361	1.71738	0.0859089	0.495077	Il1rn	no
ENSMUSG00000040451	1665.26	0.778395	0.104921	7.41885	1.18139e-13	6.58804e-11	Sgms1	no
ENSMUSG00000024245	198.874	0.777633	0.396813	1.95969	0.0500315	0.375925	Tmem178	no
ENSMUSG00000041235	877.056	0.777108	0.167229	4.64696	3.36869e-06	0.000275327	Chd7	no
ENSMUSG00000021990	1233.15	0.776563	0.167115	4.64686	3.37021e-06	0.000275327	Spata13	no
ENSMUSG00000020400	4827.84	0.776498	0.143245	5.42078	5.93388e-08	8.01137e-06	Tnip1	no
ENSMUSG00000079225	152.418	0.776196	1.77227	0.437967	0.66141	0.966422	Gm9531	no
ENSMUSG00000039801	818.214	0.775114	0.674789	1.14868	0.25069	0.765194	Cplane1	no
ENSMUSG00000025790	357.108	0.770424	0.205761	3.74426	0.000180926	0.00709652	Slco3a1	no
ENSMUSG00000060724	5.34571	0.768059	0.625647	1.22762	0.219589	0.731755	Vmn1r47	no
ENSMUSG00000026640	4034.65	0.767514	0.192417	3.98881	6.64054e-05	0.00330122	Plxna2	no
ENSMUSG00000073609	257.115	0.766826	0.383081	2.00173	0.0453137	0.35691	D2hgdh	no
ENSMUSG00000007659	735.155	0.765963	0.236839	3.23411	0.00122022	0.0315535	Bcl2l1	no
ENSMUSG00000079227	269.692	0.764608	0.451528	1.69338	0.0903835	0.504684	Ccr5	no
ENSMUSG00000024238	460.175	0.764367	0.325667	2.34708	0.018921	0.212798	Zeb1	no
ENSMUSG00000023034	20.3322	0.763297	0.258855	2.94874	0.00319072	0.0634482	Nr4a1	no
ENSMUSG00000059588	4810.45	0.762031	0.202798	3.75759	0.000171561	0.00684898	Calcrl	no
ENSMUSG00000024395	95.9705	0.760578	0.745608	1.02008	0.307691	0.817747	Lims2	no
ENSMUSG00000034765	72.3068	0.757677	0.303538	2.49615	0.0125549	0.161954	Dusp5	no
ENSMUSG00000032369	440.891	0.75716	0.209358	3.61658	0.000298522	0.0104328	Plscr1	no
ENSMUSG00000074227	82.1105	0.755571	0.584831	1.29195	0.196375	0.696899	Spint2	no
ENSMUSG00000022768	10.1417	0.755137	0.428065	1.76407	0.0777203	0.471766	Ccdc116	no
ENSMUSG00000037605	7.46238	0.754967	0.590045	1.27951	0.200718	0.70224	Adgrl3	no
ENSMUSG00000017737	17.0421	0.752871	0.729921	1.03144	0.302333	0.814307	Mmp9	no
ENSMUSG00000021366	1449.89	0.752612	0.150107	5.01384	5.33546e-07	5.47461e-05	Hivep1	no
ENSMUSG00000031362	14.2832	0.75029	0.548037	1.36905	0.170984	0.663954	Xlr4c	no
ENSMUSG00000078921	151.556	0.750248	0.366748	2.04568	0.0407879	0.339202	Tgtp2	no
ENSMUSG00000062480	10.0325	0.749178	0.486183	1.54094	0.123332	0.586958	Acat3	no
ENSMUSG00000041153	1336.59	0.746511	0.211141	3.53561	0.000406832	0.013164	Osgin2	no
ENSMUSG00000024620	11.1243	0.745104	0.517623	1.43947	0.150017	0.632518	Pdgfrb	no
ENSMUSG00000054855	97.0078	0.742824	0.212001	3.50387	0.00045855	0.0144801	Rnd1	no
ENSMUSG00000073409	478.464	0.741942	0.400385	1.85307	0.0638721	0.425395	H2-Q6	no
ENSMUSG00000027381	3396.68	0.741023	0.0869628	8.52115	1.57971e-17	1.84194e-14	Bcl2l11	no
ENSMUSG00000002983	1119	0.738963	0.20903	3.5352	0.000407462	0.013164	Relb	no
ENSMUSG00000024968	13.5461	0.737962	0.480954	1.53437	0.124938	0.590302	Rcor2	no
ENSMUSG00000067235	74.0744	0.737929	0.313058	2.35716	0.0184152	0.209565	H2-Q10	no
ENSMUSG00000041598	418.245	0.737008	0.170389	4.32544	1.5223e-05	0.000996176	Cdc42ep4	no
ENSMUSG00000033949	482.881	0.733813	0.163224	4.49573	6.93308e-06	0.000511056	Trim36	no
ENSMUSG00000066406	4892.13	0.732936	0.162566	4.50854	6.52765e-06	0.000489612	Akap13	no
ENSMUSG00000028339	213.407	0.73255	0.243821	3.00446	0.00266056	0.0554241	Col15a1	no
ENSMUSG00000030587	6.71815	0.730525	0.817792	0.893289	0.371702	0.863405	2200002D01Rik	no
ENSMUSG00000025402	574.79	0.730354	0.178228	4.09787	4.1696e-05	0.00220123	Nab2	no
ENSMUSG00000024935	4.70605	0.729419	0.71482	1.02042	0.307528	0.817652	Slc1a1	no
ENSMUSG00000027035	3898.4	0.725375	0.219673	3.30207	0.000959752	0.0260249	Cers6	no
ENSMUSG00000025350	7.6232	0.725223	0.481548	1.50602	0.132061	0.602768	Rdh5	no
ENSMUSG00000086235	4.60418	0.725095	1.11949	0.647703	0.517177	0.924126	Gm16284	no
ENSMUSG00000091620	106.43	0.720982	0.539155	1.33724	0.181143	0.680419	Vmn2r23	no
ENSMUSG00000006205	111.011	0.71754	0.511921	1.40166	0.161017	0.651895	Htra1	no
ENSMUSG00000100801	3.66072	0.714296	1.88056	0.379832	0.70407	0.970197	Gm15459	no
ENSMUSG00000060550	433.455	0.714036	0.429831	1.6612	0.0966728	0.52054	H2-Q7	no
ENSMUSG00000040511	732.091	0.713473	0.193848	3.68057	0.000232711	0.00852785	Pvr	no
ENSMUSG00000022508	2759.95	0.710639	0.222212	3.19803	0.00138371	0.0349361	Bcl6	no
ENSMUSG00000082762	4.06133	0.709775	1.22796	0.578012	0.563256	0.941415	Gm12366	no
ENSMUSG00000044827	434.904	0.709416	0.151849	4.67186	2.9849e-06	0.000253539	Tlr1	no
ENSMUSG00000022094	959.927	0.709202	0.216696	3.27279	0.00106491	0.02822	Slc39a14	no
ENSMUSG00000058073	11.788	0.708865	1.19619	0.592604	0.553446	0.93582	Gm11189	no
ENSMUSG00000025225	1860.47	0.707634	0.184004	3.84576	0.000120179	0.00515523	Nfkb2	no
ENSMUSG00000031078	56.3627	0.707226	0.635246	1.11331	0.265575	0.77809	Cttn	no
ENSMUSG00000049502	2811.66	0.705281	0.196551	3.58829	0.000332857	0.0112053	Dtx3l	no
ENSMUSG00000034903	22.1916	0.703384	0.339875	2.06954	0.0384958	0.327813	Cobll1	no
ENSMUSG00000044951	12.8741	0.702085	0.42874	1.63755	0.101515	0.533473	Mylk4	no
ENSMUSG00000030232	2112.29	0.701534	0.136769	5.12934	2.90764e-07	3.21495e-05	Aebp2	no
ENSMUSG00000003545	16.0111	0.701411	0.329196	2.13068	0.0331156	0.299885	Fosb	no
ENSMUSG00000050931	534.78	0.700377	0.3948	1.774	0.0760628	0.466928	Sgms2	no
ENSMUSG00000052942	307.491	0.700371	0.306706	2.28352	0.0223996	0.236458	Glis3	no
ENSMUSG00000042349	1057.67	0.699161	0.376022	1.85936	0.0629756	0.421789	Ikbke	no
ENSMUSG00000032000	2257.96	0.698174	0.207314	3.36772	0.000757933	0.0214597	Birc3	no
ENSMUSG00000028630	1898.49	0.696822	0.243583	2.86071	0.00422688	0.0780057	Dyrk2	no
ENSMUSG00000030555	8.37188	0.695868	0.532939	1.30572	0.191649	0.695502	Ttc23	no
ENSMUSG00000048911	343.973	0.695083	0.146717	4.73758	2.1629e-06	0.000188717	Rnf24	no
ENSMUSG00000036206	254.135	0.694299	0.17508	3.9656	7.32104e-05	0.00358396	Sh3bp4	no
ENSMUSG00000071491	6.36413	0.694109	0.430187	1.6135	0.106635	0.546069	Vmn1r209	no
ENSMUSG00000042659	778.641	0.69039	0.321649	2.14641	0.0318404	0.29233	Arrdc4	no
ENSMUSG00000038422	7.31236	0.690118	0.612718	1.12632	0.260029	0.774038	Hdhd3	no
ENSMUSG00000032475	1555.71	0.690106	0.286897	2.40541	0.0161542	0.193098	Nck1	no
ENSMUSG00000037972	70.2449	0.689698	0.311657	2.213	0.0268974	0.26281	Snn	no
ENSMUSG00000024087	7.48963	0.689013	0.57526	1.19774	0.231018	0.745043	Cyp1b1	no
ENSMUSG00000052485	212.961	0.688347	0.204053	3.37337	0.000742542	0.0211172	Tmem171	no
ENSMUSG00000115232	63.5139	0.687647	1.05207	0.653617	0.513359	0.923154	Gm49378	no
ENSMUSG00000015837	28105.7	0.686595	0.164899	4.16372	3.13105e-05	0.00174604	Sqstm1	no
ENSMUSG00000028538	263.759	0.683841	0.211692	3.23036	0.00123634	0.0319061	St3gal3	no
ENSMUSG00000098557	3037.99	0.681654	0.363381	1.87587	0.0606738	0.414599	Kctd12	no
ENSMUSG00000034574	1226.47	0.681525	0.10356	6.58098	4.67355e-11	1.46202e-08	Daam1	no
ENSMUSG00000033545	1288.55	0.680588	0.183451	3.70991	0.000207335	0.00789958	Znrf1	no
ENSMUSG00000028932	1004.85	0.680543	0.466848	1.45774	0.144912	0.62562	Psmc2	no
ENSMUSG00000097392	34.2003	0.676307	0.603849	1.11999	0.262717	0.776392	D930016D06Rik	no
ENSMUSG00000061878	7.95901	0.673113	0.809279	0.831744	0.405553	0.881985	Sphk1	no
ENSMUSG00000002897	973.793	0.672945	0.16992	3.96036	7.48378e-05	0.00362066	Il17ra	no
ENSMUSG00000035107	1531.14	0.672599	0.280652	2.39656	0.0165499	0.196078	Dcbld2	no
ENSMUSG00000021963	840.07	0.672528	0.340232	1.97668	0.0480782	0.369917	Sap18	no
ENSMUSG00000098188	1030.88	0.672315	0.255553	2.63082	0.00851782	0.124999	Sowahc	no
ENSMUSG00000026656	1618.55	0.672287	0.355487	1.89117	0.058601	0.406157	Fcgr2b	no
ENSMUSG00000028035	707.536	0.67183	0.242011	2.77603	0.00550263	0.0933555	Dnajb4	no
ENSMUSG00000029822	1233.29	0.671304	0.218156	3.07717	0.00208974	0.047222	Osbpl3	no
ENSMUSG00000030592	11.3014	0.669939	0.518742	1.29147	0.196542	0.696899	Ryr1	no
ENSMUSG00000095134	5.65349	0.669926	0.961518	0.696738	0.485967	0.91766	Mid1-ps1	no
ENSMUSG00000018796	8204.76	0.668696	0.444613	1.50399	0.132583	0.603425	Acsl1	no
ENSMUSG00000071856	8.57718	0.668447	0.572619	1.16735	0.243069	0.759315	Mcc	no
ENSMUSG00000021062	26.2006	0.668338	0.664444	1.00586	0.314483	0.822214	Rab15	no
ENSMUSG00000036553	1636.8	0.666317	0.218614	3.04792	0.00230432	0.0506082	Sh3tc1	no
ENSMUSG00000027364	17.0978	0.665671	0.855738	0.777891	0.436633	0.897046	Usp50	no
ENSMUSG00000039683	16.2672	0.664164	0.570078	1.16504	0.244003	0.759791	Sdk1	no
ENSMUSG00000020901	8169.61	0.663793	0.120873	5.49165	3.98194e-08	5.61235e-06	Pik3r5	no
ENSMUSG00000059810	623.841	0.663459	0.17688	3.7509	0.000176203	0.00697525	Rgs3	no
ENSMUSG00000033227	4.55073	0.663457	0.732103	0.906234	0.364812	0.858888	Wnt6	no
ENSMUSG00000053641	2283.37	0.663104	0.116857	5.6745	1.39098e-08	2.21174e-06	Dennd4a	no
ENSMUSG00000037386	14.2605	0.658816	0.435361	1.51326	0.130213	0.601407	Rims2	no
ENSMUSG00000022272	4793.03	0.658173	0.295858	2.22462	0.0261065	0.259166	Myo10	no
ENSMUSG00000050315	6.67946	0.655459	0.700346	0.935908	0.349321	0.848879	Synpo2	no
ENSMUSG00000040363	1209.91	0.655025	0.235069	2.78652	0.00532779	0.0911563	Bcor	no
ENSMUSG00000000555	6402.2	0.652738	0.116506	5.60261	2.11144e-08	3.149e-06	Itga5	no
ENSMUSG00000025591	1122.73	0.652623	0.359951	1.81309	0.0698185	0.445075	Tma16	no
ENSMUSG00000039934	1688.75	0.651345	0.246395	2.6435	0.0082054	0.121808	Gsap	no
ENSMUSG00000047696	18.7321	0.651231	0.344022	1.89299	0.0583591	0.405826	Ccdc144b	no
ENSMUSG00000083287	103.594	0.651166	0.391739	1.66225	0.0964634	0.520067	Gm13502	no
ENSMUSG00000070047	7.04687	0.651007	0.495649	1.31344	0.189034	0.693554	Fat1	no
ENSMUSG00000028163	3479.3	0.650593	0.0933786	6.96726	3.23176e-12	1.3216e-09	Nfkb1	no
ENSMUSG00000085442	8.80588	0.649819	0.780158	0.832932	0.404883	0.88152	Gm3362	no
ENSMUSG00000070544	1989.85	0.648323	0.206872	3.13394	0.00172477	0.0415045	Top1	no
ENSMUSG00000007655	5525.17	0.646636	0.541598	1.19394	0.232501	0.746635	Cav1	no
ENSMUSG00000022791	65.8538	0.644965	0.521232	1.23739	0.215944	0.725717	Tnk2	no
ENSMUSG00000034422	7226.94	0.644852	0.200999	3.20824	0.0013355	0.0339191	Parp14	no
ENSMUSG00000010406	354.748	0.644462	0.194778	3.3087	0.000937286	0.0257443	Mrpl52	no
ENSMUSG00000047793	24.444	0.644352	0.618496	1.0418	0.297502	0.806882	Sned1	no
ENSMUSG00000008318	26.3437	0.643526	0.380079	1.69314	0.0904292	0.504719	Relt	no
ENSMUSG00000039328	9.58075	0.643526	0.362093	1.77724	0.0755292	0.465292	Rnf122	no
ENSMUSG00000068417	46.0839	0.643154	0.625454	1.0283	0.303809	0.815707	Pnp2	no
ENSMUSG00000031652	1354.39	0.640995	0.194256	3.29974	0.000967742	0.0260762	N4bp1	no
ENSMUSG00000072620	10565.1	0.638842	0.145057	4.40408	1.06233e-05	0.000732553	Slfn2	no
ENSMUSG00000052144	5223.11	0.638833	0.166198	3.84382	0.000121136	0.00517897	Ppp4r2	no
ENSMUSG00000035671	723.604	0.638706	0.18749	3.40661	0.000657743	0.0190865	Zswim4	no
ENSMUSG00000019987	4.74042	0.636294	0.517628	1.22925	0.218978	0.730939	Arg1	no
ENSMUSG00000011267	16.8527	0.636164	0.320099	1.9874	0.0468786	0.363833	Zfp296	no
ENSMUSG00000025314	7850.31	0.635709	0.198102	3.209	0.00133196	0.0338963	Ptprj	no
ENSMUSG00000031530	1408.12	0.63524	0.26335	2.41215	0.0158587	0.190453	Dusp4	no
ENSMUSG00000015766	218.67	0.634578	0.346228	1.83283	0.0668274	0.435091	Eps8	no
ENSMUSG00000038608	9342.04	0.634462	0.0910158	6.9709	3.14922e-12	1.3216e-09	Dock10	no
ENSMUSG00000035168	1047.31	0.634103	0.319088	1.98723	0.0468965	0.363833	Tanc1	no
ENSMUSG00000036478	9065.72	0.633194	0.18209	3.47737	0.000506366	0.0155375	Btg1	no
ENSMUSG00000000489	2682.92	0.632751	0.17124	3.69512	0.000219784	0.00824254	Pdgfb	no
ENSMUSG00000039741	285.679	0.632604	0.297218	2.12842	0.0333022	0.300587	Bahcc1	no
ENSMUSG00000009376	1478.6	0.631304	0.57063	1.10633	0.268585	0.780264	Met	no
ENSMUSG00000091879	8.74369	0.630831	0.399166	1.58037	0.114021	0.562692	Vmn2r17	no
ENSMUSG00000003382	4433	0.62925	0.112581	5.58929	2.27994e-08	3.36121e-06	Etv3	no
ENSMUSG00000015243	8213.36	0.628282	0.369872	1.69865	0.0893852	0.501731	Abca1	no
ENSMUSG00000113924	263.557	0.628013	0.961496	0.653162	0.513652	0.923154	Gm48493	no
ENSMUSG00000031450	10.9786	0.627718	0.648737	0.9676	0.333244	0.837748	Grk1	no
ENSMUSG00000042364	1880.62	0.627165	0.136107	4.60788	4.06796e-06	0.000326098	Snx18	no
ENSMUSG00000038855	1005.25	0.625563	0.155073	4.03399	5.48385e-05	0.00281343	Itpkb	no
ENSMUSG00000027087	13965.3	0.624213	0.118116	5.28476	1.25871e-07	1.55233e-05	Itgav	no
ENSMUSG00000022562	18.9509	0.624122	0.409663	1.5235	0.127634	0.595935	Oplah	no
ENSMUSG00000055341	50.8229	0.622481	0.513937	1.2112	0.225819	0.739343	Zfp457	no
ENSMUSG00000005087	16077.8	0.62145	0.140346	4.428	9.51113e-06	0.000673976	Cd44	no
ENSMUSG00000066152	1333.85	0.620224	0.228434	2.71512	0.00662523	0.106418	Slc31a2	no
ENSMUSG00000020134	1459.19	0.619669	0.114578	5.40828	6.36329e-08	8.41398e-06	Peli1	no
ENSMUSG00000028179	12.9123	0.617608	0.483397	1.27764	0.201376	0.703199	Cth	no
ENSMUSG00000078134	13.5798	0.617214	0.762776	0.809167	0.418419	0.889095	Gm12355	no
ENSMUSG00000003617	41.2991	0.615914	0.645526	0.954128	0.340019	0.843278	Cp	no
ENSMUSG00000021930	1966.38	0.615831	0.143095	4.30364	1.68016e-05	0.00105736	Spryd7	no
ENSMUSG00000022951	1424.18	0.614967	0.188085	3.26962	0.0010769	0.0284791	Rcan1	no
ENSMUSG00000022377	5618.83	0.614735	0.212551	2.89218	0.00382582	0.0723746	Asap1	no
ENSMUSG00000040329	35.6524	0.614703	0.356023	1.72658	0.0842425	0.491134	Il7	no
ENSMUSG00000061603	240.622	0.614582	0.375221	1.63792	0.101439	0.533437	Akap6	no
ENSMUSG00000058013	3378.92	0.611986	0.175712	3.48289	0.000496028	0.0153673	2024-09-11	no
ENSMUSG00000052155	438.481	0.609394	0.184247	3.30749	0.000941377	0.0257443	Acvr2a	no
ENSMUSG00000049173	28.48	0.608484	0.449102	1.35489	0.175452	0.66935	Myoz3	no
ENSMUSG00000018378	375.541	0.607992	0.349471	1.73975	0.0819033	0.48385	Cuedc1	no
ENSMUSG00000025278	2295.34	0.607984	0.217552	2.79467	0.00519529	0.090047	Flnb	no
ENSMUSG00000039841	953.831	0.60766	0.239668	2.53542	0.0112312	0.149819	Zfp800	no
ENSMUSG00000039529	17.5693	0.605173	0.43966	1.37646	0.16868	0.659513	Atp8b1	no
ENSMUSG00000025969	30176.7	0.604867	0.131864	4.58703	4.4959e-06	0.000353769	Nrp2	no
ENSMUSG00000021822	18032.5	0.603526	0.305788	1.97367	0.0484193	0.371871	Plau	no
ENSMUSG00000028159	771.303	0.603166	0.160577	3.75624	0.000172486	0.00684926	Dapp1	no
ENSMUSG00000038059	446.955	0.601063	0.174038	3.45362	0.000553108	0.016653	Smim3	no
ENSMUSG00000018238	8.07621	0.600449	0.507843	1.18235	0.237065	0.753184	Gdf9	no
ENSMUSG00000040274	6010.12	0.597938	0.156155	3.82913	0.000128599	0.0054257	Cdk6	no
ENSMUSG00000027580	1255.04	0.596754	0.239102	2.49582	0.0125667	0.161954	Helz2	no
ENSMUSG00000089698	83.8487	0.596372	0.905169	0.658852	0.509991	0.923154	Gm2541	no
ENSMUSG00000021733	3801.95	0.596096	0.220853	2.69906	0.00695366	0.109401	Slc4a7	no
ENSMUSG00000040428	9.74909	0.595034	0.594338	1.00117	0.316745	0.824076	Plekha4	no
ENSMUSG00000073591	11.3758	0.594584	0.323501	1.83797	0.0660674	0.432116	Pcdhb22	no
ENSMUSG00000026159	2465.43	0.593216	0.114613	5.17583	2.269e-07	2.55282e-05	Agfg1	no
ENSMUSG00000114797	2168.68	0.591427	0.125736	4.70372	2.55465e-06	0.000219293	Gm49336	no
ENSMUSG00000062210	1647.76	0.591096	0.199699	2.95993	0.00307706	0.0618743	Tnfaip8	no
ENSMUSG00000052837	3211.04	0.591066	0.152511	3.87556	0.00010638	0.00470494	Junb	no
ENSMUSG00000082292	138.717	0.590851	0.324792	1.81917	0.0688862	0.441547	Gm12250	no
ENSMUSG00000022237	726.051	0.590363	0.224374	2.63116	0.00850936	0.124999	Ankrd33b	no
ENSMUSG00000089824	367.982	0.589515	0.177496	3.32129	0.000896026	0.0247682	Rbm12	no
ENSMUSG00000054720	1108.56	0.58852	0.116833	5.03725	4.72259e-07	4.92455e-05	Lrrc8c	no
ENSMUSG00000026388	20.0469	0.5882	0.300133	1.9598	0.0500197	0.375925	3110009E18Rik	no
ENSMUSG00000005973	85.6906	0.588097	0.184368	3.18981	0.00142368	0.0355949	Rcn1	no
ENSMUSG00000107176	12.7943	0.58781	1.0347	0.568094	0.569971	0.944526	Gm9794	no
ENSMUSG00000110266	6.85906	0.586662	0.487713	1.20288	0.229022	0.743827	Gm32742	no
ENSMUSG00000032578	28.6173	0.586655	0.614149	0.955231	0.339461	0.842737	Cish	no
ENSMUSG00000070942	104.451	0.586105	0.378625	1.54798	0.121626	0.582299	Il1rl2	no
ENSMUSG00000020044	9.4729	0.585836	0.657733	0.89069	0.373096	0.865339	Timp3	no
ENSMUSG00000038065	223.609	0.585518	0.49968	1.17179	0.241283	0.757946	Mturn	no
ENSMUSG00000027171	1663.28	0.585367	0.274581	2.13186	0.0330185	0.299502	Prrg4	no
ENSMUSG00000092029	7.47326	0.583182	1.03805	0.561803	0.574251	0.945044	Gm9027	no
ENSMUSG00000026470	801.17	0.582397	0.0968987	6.01038	1.85094e-09	3.76828e-07	Stx6	no
ENSMUSG00000081752	238.061	0.581026	0.192172	3.02347	0.00249892	0.0532412	Sms-ps	no
ENSMUSG00000038037	9.58514	0.58019	0.35136	1.65127	0.0986836	0.52563	Socs1	no
ENSMUSG00000016487	6177.2	0.580071	0.134163	4.32364	1.53473e-05	0.000999208	Ppfibp1	no
ENSMUSG00000084319	289.981	0.578667	1.51038	0.383128	0.701625	0.969322	Tpt1-ps3	no
ENSMUSG00000053560	275.308	0.578244	0.166729	3.46816	0.00052403	0.0159649	Ier2	no
ENSMUSG00000032014	55.1984	0.577793	0.547358	1.0556	0.29115	0.800195	Oaf	no
ENSMUSG00000024955	59.237	0.576522	0.268725	2.14539	0.0319214	0.292477	Esrra	no
ENSMUSG00000041064	74.5075	0.576433	0.60988	0.945157	0.344579	0.845817	Pif1	no
ENSMUSG00000075297	49.6136	0.576166	0.29365	1.96209	0.0497523	0.375642	H60b	no
ENSMUSG00000037995	28.0393	0.574501	0.409596	1.4026	0.160735	0.651372	Igsf9	no
ENSMUSG00000020250	9017.43	0.572399	0.131236	4.3616	1.29112e-05	0.000867011	Txnrd1	no
ENSMUSG00000050271	294.625	0.571989	0.209888	2.72522	0.00642594	0.104458	Prag1	no
ENSMUSG00000049929	18.9963	0.570908	0.33686	1.69479	0.090115	0.503404	Lpar4	no
ENSMUSG00000031955	27.0711	0.570798	0.29082	1.96272	0.0496792	0.375642	Bcar1	no
ENSMUSG00000020256	82.6803	0.570251	0.309917	1.84001	0.0657667	0.431174	Aldh1l2	no
ENSMUSG00000071637	160.774	0.570166	0.219136	2.60188	0.00927142	0.13257	Cebpd	no
ENSMUSG00000029084	80.7515	0.567005	0.588967	0.96271	0.335693	0.839438	Cd38	no
ENSMUSG00000023460	2032.04	0.565154	0.126818	4.45642	8.33404e-06	0.000603912	Rab12	no
ENSMUSG00000044103	24.0082	0.562312	0.427089	1.31661	0.187968	0.692806	Il1f9	no
ENSMUSG00000039697	1306.87	0.562245	0.107608	5.22492	1.74227e-07	2.03149e-05	Ncoa7	no
ENSMUSG00000026339	2370.39	0.562202	0.179012	3.14058	0.00168616	0.0411154	Ccdc93	no
ENSMUSG00000091407	8.68638	0.562138	0.394185	1.42608	0.153846	0.640868	Vmn2r117	no
ENSMUSG00000017144	1067.18	0.562041	0.145635	3.85925	0.000113737	0.00499584	Rnd3	no
ENSMUSG00000028542	194.147	0.561723	0.342462	1.64025	0.100953	0.531973	Slc6a9	no
ENSMUSG00000044824	45.4229	0.560071	0.338422	1.65494	0.0979357	0.523604	Olfr545	no
ENSMUSG00000031770	2795.86	0.559881	0.137686	4.06637	4.77505e-05	0.00249979	Herpud1	no
ENSMUSG00000038213	493.689	0.558769	0.132387	4.22072	2.43527e-05	0.00142175	Tapbpl	no
ENSMUSG00000040253	479.436	0.558762	0.334929	1.6683	0.0952556	0.517252	Gbp7	no
ENSMUSG00000021709	9707.67	0.558187	0.0862793	6.46954	9.8302e-11	2.74092e-08	Erbin	no
ENSMUSG00000038807	23.3745	0.558053	0.428231	1.30316	0.19252	0.695502	Rap1gap2	no
ENSMUSG00000003948	889.728	0.557814	0.217157	2.56872	0.0102076	0.140928	Mmd	no
ENSMUSG00000054364	729.314	0.557321	0.218889	2.54613	0.0108924	0.147525	Rhob	no
ENSMUSG00000025981	695.367	0.557318	0.184135	3.02667	0.00247261	0.0528561	Coq10b	no
ENSMUSG00000023106	1926.63	0.556946	0.168339	3.30847	0.000938068	0.0257443	Denr	no
ENSMUSG00000022661	474.064	0.553696	0.547479	1.01136	0.311846	0.820027	Cd200	no
ENSMUSG00000020009	2485.98	0.552393	0.136923	4.03435	5.47545e-05	0.00281343	Ifngr1	no
ENSMUSG00000022529	1634.26	0.552049	0.142429	3.87597	0.000106201	0.00470494	Zfp263	no
ENSMUSG00000053395	35.6892	0.552017	0.304377	1.8136	0.06974	0.444796	Cacng8	no
ENSMUSG00000098950	485.605	0.551954	0.158184	3.48932	0.000484243	0.0151117	Gm28036	no
ENSMUSG00000003541	232.054	0.551863	0.21049	2.62181	0.00874649	0.127047	Ier3	no
ENSMUSG00000030583	957.584	0.551151	0.180803	3.04835	0.00230098	0.0506082	Sipa1l3	no
ENSMUSG00000071796	18.9961	0.550989	0.459041	1.2003	0.230021	0.74445	6820431F20Rik	no
ENSMUSG00000026659	193.39	0.55071	0.318812	1.72738	0.0840994	0.490969	Dusp12	no
ENSMUSG00000038910	1433.14	0.55067	0.0811532	6.78556	1.15637e-11	4.1199e-09	Plcl2	no
ENSMUSG00000042599	1273.17	0.550434	0.132941	4.14043	3.46659e-05	0.00187466	Kdm7a	no
ENSMUSG00000064120	736.977	0.550341	0.266928	2.06176	0.0392307	0.332127	Mocs1	no
ENSMUSG00000028771	2865.05	0.550067	0.178109	3.08837	0.00201256	0.0463431	Ptpn12	no
ENSMUSG00000031627	994.077	0.550055	0.199542	2.75659	0.00584082	0.0979273	Irf2	no
ENSMUSG00000016528	5011.03	0.550041	0.170988	3.21685	0.00129606	0.0332374	Mapkapk2	no
ENSMUSG00000080316	86.0045	0.548351	0.450066	1.21838	0.22308	0.735402	Spaca6	no
ENSMUSG00000027660	5265.99	0.548267	0.14428	3.80002	0.000144684	0.00592665	Skil	no
ENSMUSG00000021356	23.7317	0.548065	0.54886	0.99855	0.318013	0.825065	Irf4	no
ENSMUSG00000060450	1509.94	0.544661	0.192089	2.83546	0.00457594	0.0830142	Rnf14	no
ENSMUSG00000024969	2059.55	0.544398	0.141282	3.85328	0.000116545	0.00504928	Mark2	no
ENSMUSG00000001300	54.3053	0.543353	0.574873	0.945171	0.344572	0.845817	Efnb2	no
ENSMUSG00000020057	1613.49	0.543294	0.168389	3.22643	0.00125344	0.0322177	Dram1	no
ENSMUSG00000038393	8377.15	0.542882	0.157901	3.43811	0.000585783	0.0173516	Txnip	no
ENSMUSG00000057457	15.0098	0.542871	0.431613	1.25777	0.208475	0.712744	Phex	no
ENSMUSG00000032363	7.70115	0.542655	0.830797	0.653174	0.513644	0.923154	Adamts7	no
ENSMUSG00000037110	2626.87	0.542415	0.17877	3.03415	0.00241214	0.0520843	Ralgapa2	no
ENSMUSG00000042333	125.051	0.54146	0.293321	1.84596	0.0648974	0.428176	Tnfrsf14	no
ENSMUSG00000094936	284.749	0.541131	0.161321	3.35437	0.000795458	0.0222278	Rbm4	no
ENSMUSG00000047735	4158.88	0.539922	0.29014	1.8609	0.0627576	0.421789	Samd9l	no
ENSMUSG00000017639	116.91	0.539093	0.240481	2.24173	0.0249789	0.252466	Rab11fip4	no
ENSMUSG00000041552	905.802	0.539063	0.196857	2.73834	0.00617497	0.101409	Ptchd1	no
ENSMUSG00000038055	139.399	0.538713	0.171567	3.13997	0.00168967	0.0411228	Dexi	no
ENSMUSG00000019122	27982.1	0.538352	0.180847	2.97684	0.00291238	0.0594811	Ccl9	no
ENSMUSG00000028266	2358.52	0.537988	0.150941	3.56424	0.000364919	0.0119399	Lmo4	no
ENSMUSG00000027361	760.526	0.537527	0.113454	4.73785	2.16001e-06	0.000188717	Gabpb1	no
ENSMUSG00000047344	63.777	0.537143	0.279242	1.92357	0.0544081	0.392412	Lancl3	no
ENSMUSG00000020184	11375.9	0.535606	0.180838	2.9618	0.00305848	0.06169	Mdm2	no
ENSMUSG00000022512	6.33105	0.535213	0.800924	0.668245	0.503977	0.922943	Cldn1	no
ENSMUSG00000042873	11.4134	0.534821	0.430519	1.24227	0.214136	0.722442	Lhfpl4	no
ENSMUSG00000045573	23.8226	0.533128	0.610525	0.873228	0.382539	0.868704	Penk	no
ENSMUSG00000029174	1967.35	0.532875	0.101651	5.24217	1.58695e-07	1.88465e-05	Tbc1d1	no
ENSMUSG00000036006	34.7125	0.532638	0.283776	1.87697	0.0605226	0.413786	Ripor2	no
ENSMUSG00000009633	7.95317	0.531974	0.61184	0.869465	0.384593	0.869259	G0s2	no
ENSMUSG00000037242	17574.8	0.53156	0.0944632	5.62716	1.83198e-08	2.83096e-06	Clic4	no
ENSMUSG00000031239	8.46497	0.531539	0.506368	1.04971	0.293853	0.802711	Itm2a	no
ENSMUSG00000012126	33.8452	0.531469	0.450045	1.18092	0.237633	0.753492	Ubxn11	no
ENSMUSG00000030717	904.694	0.531096	0.243202	2.18377	0.0289793	0.277175	Nupr1	no
ENSMUSG00000022440	45.4449	0.531023	0.583124	0.910652	0.362479	0.857264	C1qtnf6	no
ENSMUSG00000034751	10.3991	0.530652	0.559717	0.948073	0.343092	0.845404	Mast4	no
ENSMUSG00000070407	21.8596	0.529503	0.486899	1.0875	0.276816	0.787936	Hs3st3b1	no
ENSMUSG00000042129	11125.1	0.529371	0.14007	3.77932	0.000157256	0.00636268	Rassf4	no
ENSMUSG00000000958	382.233	0.528806	0.188888	2.79958	0.00511693	0.0894138	Slc7a7	no
ENSMUSG00000047415	571.853	0.528711	0.423335	1.24892	0.211694	0.718569	Gpr68	no
ENSMUSG00000008384	294.48	0.526833	0.155148	3.39569	0.000684559	0.0196748	Sertad1	no
ENSMUSG00000021838	15.3758	0.52604	0.598922	0.878312	0.379775	0.866934	Samd4	no
ENSMUSG00000043391	3480.86	0.525936	0.173587	3.0298	0.00244713	0.0526625	2510009E07Rik	no
ENSMUSG00000037253	1362.22	0.525703	0.111782	4.70292	2.56463e-06	0.000219293	Mex3c	no
ENSMUSG00000113506	6.30189	0.525517	0.883053	0.595113	0.551768	0.93582	Gm49377	no
ENSMUSG00000091421	462.259	0.525114	0.223748	2.3469	0.0189305	0.212798	Gm4202	no
ENSMUSG00000029686	4963.08	0.524441	0.110846	4.73125	2.23136e-06	0.000193375	Cul1	no
ENSMUSG00000024140	231.113	0.524009	0.375481	1.39557	0.162845	0.653726	Epas1	no
ENSMUSG00000036057	2191.89	0.52297	0.0979528	5.339	9.34629e-08	1.18262e-05	Ptpn23	no
ENSMUSG00000044149	154.948	0.522509	0.152676	3.42235	0.000620832	0.0181799	Nkrf	no
ENSMUSG00000027009	8095.48	0.521634	0.133822	3.89795	9.70089e-05	0.00438112	Itga4	no
ENSMUSG00000032024	331.476	0.52113	0.719174	0.724624	0.468683	0.90867	Clmp	no
ENSMUSG00000036661	9.34094	0.520861	0.682093	0.763623	0.445092	0.901095	Dennd3	no
ENSMUSG00000033855	29.4467	0.520157	0.482635	1.07775	0.281148	0.791681	Ston1	no
ENSMUSG00000023827	730.785	0.519612	0.208586	2.49112	0.0127341	0.163328	Agpat4	no
ENSMUSG00000028976	7.70852	0.519568	0.598255	0.868473	0.385136	0.869259	Slc2a5	no
ENSMUSG00000027281	510.424	0.518154	0.180867	2.86483	0.00417228	0.077332	Slx4ip	no
ENSMUSG00000032965	612.734	0.517305	0.191184	2.7058	0.00681411	0.108147	Ift57	no
ENSMUSG00000078453	1828.21	0.517167	0.246768	2.09576	0.0361031	0.316332	Abracl	no
ENSMUSG00000016356	8.97654	0.516151	0.455312	1.13362	0.256954	0.771645	Col20a1	no
ENSMUSG00000036959	330.192	0.514438	0.248516	2.07004	0.0384484	0.327667	Bcorl1	no
ENSMUSG00000022687	15.4747	0.514407	0.553288	0.929728	0.352512	0.851152	Boc	no
ENSMUSG00000078886	108.726	0.512863	0.293594	1.74684	0.0806651	0.480214	Gm2026	no
ENSMUSG00000027313	775.342	0.51132	0.313414	1.63145	0.102795	0.536389	Chac1	no
ENSMUSG00000024785	338.463	0.510829	0.138675	3.68365	0.000229915	0.00847209	Rcl1	no
ENSMUSG00000037868	825.341	0.510579	0.37577	1.35875	0.174225	0.668244	Egr2	no
ENSMUSG00000020268	46.0713	0.508837	0.553699	0.918979	0.358107	0.85389	Lyrm7	no
ENSMUSG00000037697	828.06	0.508151	0.306076	1.66021	0.0968725	0.521396	Ddhd1	no
ENSMUSG00000070417	98.3427	0.508042	0.453493	1.12029	0.262592	0.776392	Olfr2	no
ENSMUSG00000048376	8.45054	0.508024	0.435314	1.16703	0.243199	0.759315	F2r	no
ENSMUSG00000031015	4303.58	0.506541	0.128405	3.94487	7.98417e-05	0.00377878	Swap70	no
ENSMUSG00000035285	11.1706	0.506398	0.448405	1.12933	0.258758	0.773244	Nat14	no
ENSMUSG00000020614	5.37047	0.50602	0.74572	0.678566	0.497413	0.921628	Fam20a	no
ENSMUSG00000055305	47.7376	0.504838	0.362633	1.39214	0.163879	0.655506	Zfp93	no
ENSMUSG00000027668	922.763	0.504833	0.338705	1.49048	0.136098	0.608272	Mfn1	no
ENSMUSG00000033416	395.331	0.504703	0.15718	3.21099	0.0013228	0.0337301	Gucd1	no
ENSMUSG00000039158	1325.96	0.504312	0.10299	4.89672	9.74516e-07	9.20902e-05	Akna	no
ENSMUSG00000016496	4578.74	0.503443	0.383413	1.31306	0.189164	0.693554	Cd274	no
ENSMUSG00000001240	13.0604	0.503427	0.631628	0.797031	0.425433	0.891748	Ramp2	no
ENSMUSG00000026628	10949.1	0.503043	0.209742	2.39838	0.0164677	0.19575	Atf3	no
ENSMUSG00000029090	57.2873	0.502678	0.571524	0.87954	0.379108	0.866934	Adgra3	no
ENSMUSG00000074364	13.658	0.502179	0.59163	0.848806	0.395989	0.874627	Ehd2	no
ENSMUSG00000062300	178.38	0.502054	0.21003	2.39039	0.0168305	0.198773	Nectin2	no
ENSMUSG00000024924	118.696	0.501924	0.522725	0.960207	0.336951	0.840223	Vldlr	no
ENSMUSG00000026240	278.169	0.50185	0.290438	1.72791	0.0840049	0.49064	Cops7b	no
ENSMUSG00000028977	37.375	0.501485	0.245579	2.04205	0.0411464	0.34048	Casz1	no
ENSMUSG00000025854	6733.32	0.499638	0.17481	2.85818	0.00426082	0.078294	Fam20c	no
ENSMUSG00000090272	1660.95	0.498642	0.360595	1.38283	0.166716	0.657552	Mndal	no
ENSMUSG00000030966	432.282	0.496658	0.175883	2.82379	0.00474589	0.0853727	Trim21	no
ENSMUSG00000050721	6960.54	0.496301	0.108902	4.55732	5.18097e-06	0.00040519	Plekho2	no
ENSMUSG00000032413	506.853	0.495109	0.121892	4.06186	4.8684e-05	0.00252802	Rasa2	no
ENSMUSG00000028862	105.607	0.493995	0.349401	1.41383	0.157411	0.646319	Map3k6	no
ENSMUSG00000028480	38.977	0.493358	0.358024	1.378	0.168202	0.659513	Glipr2	no
ENSMUSG00000075112	24.9101	0.493348	0.504635	0.977633	0.328256	0.833705	Olfr1211	no
ENSMUSG00000050064	130.912	0.492325	0.183714	2.67985	0.00736545	0.113818	Zfp697	no
ENSMUSG00000026483	3951.83	0.492275	0.255549	1.92635	0.0540611	0.391082	Fam129a	no
ENSMUSG00000026072	18.1552	0.491895	0.354802	1.38639	0.165627	0.656475	Il1r1	no
ENSMUSG00000037845	228.597	0.491241	0.171442	2.86535	0.00416545	0.0773171	Fdxacb1	no
ENSMUSG00000025958	1932.19	0.490631	0.111329	4.40705	1.04786e-05	0.000726478	Creb1	no
ENSMUSG00000117310	5057.02	0.490196	0.13485	3.63512	0.000277855	0.00981753	Ptp4a1	no
ENSMUSG00000001348	1322.75	0.490167	0.734445	0.667398	0.504518	0.922943	Acp5	no
ENSMUSG00000020108	110.059	0.489417	0.361563	1.35361	0.175859	0.669719	Ddit4	no
ENSMUSG00000024528	866.619	0.488396	0.194665	2.5089	0.0121107	0.158019	Srfbp1	no
ENSMUSG00000020142	479.288	0.487345	0.309733	1.57344	0.115618	0.566484	Slc1a4	no
ENSMUSG00000091239	26.5038	0.487263	0.811728	0.600279	0.54832	0.934971	Vmn2r76	no
ENSMUSG00000039470	271.716	0.486014	0.274073	1.7733	0.0761793	0.466928	Zdhhc2	no
ENSMUSG00000023067	9577.44	0.483346	0.0897269	5.38686	7.16999e-08	9.28912e-06	Cdkn1a	no
ENSMUSG00000015305	6217.07	0.48252	0.176491	2.73396	0.00625781	0.102638	Sash1	no
ENSMUSG00000058881	857.079	0.482505	0.230777	2.09078	0.0365476	0.317177	Zfp516	no
ENSMUSG00000027938	30.3996	0.481898	0.254031	1.89701	0.0578271	0.40388	Creb3l4	no
ENSMUSG00000035828	159.015	0.481784	0.367788	1.30995	0.190213	0.694633	Pim3	no
ENSMUSG00000029761	12.0528	0.481336	0.558145	0.862387	0.388475	0.870623	Cald1	no
ENSMUSG00000081738	16.6755	0.479697	1.02837	0.466463	0.640884	0.961657	Hmgb1-ps2	no
ENSMUSG00000045268	78.7029	0.479581	0.444121	1.07984	0.280212	0.79052	Zfp691	no
ENSMUSG00000033799	809.855	0.479377	0.202901	2.36262	0.0181462	0.208194	Tasor2	no
ENSMUSG00000044433	38.3046	0.477729	0.494349	0.96638	0.333854	0.838296	Camsap3	no
ENSMUSG00000111436	39.2043	0.477437	0.466007	1.02453	0.305586	0.815735	Gm47356	no
ENSMUSG00000026672	1022.54	0.477285	0.217183	2.19761	0.0279766	0.269999	Optn	no
ENSMUSG00000072707	19.8574	0.477253	0.470295	1.01479	0.310204	0.818825	Olfr31	no
ENSMUSG00000038205	168.514	0.476971	0.15016	3.17641	0.00149112	0.0369924	Prkab2	no
ENSMUSG00000039531	576.259	0.476591	0.143582	3.31928	0.000902485	0.0248931	Zup1	no
ENSMUSG00000092162	11.4065	0.475829	0.391267	1.21612	0.223938	0.736517	Vmn2r86	no
ENSMUSG00000048895	28.294	0.474023	0.30284	1.56526	0.117522	0.572481	Cdk5r1	no
ENSMUSG00000096910	266.477	0.473819	0.248658	1.9055	0.0567146	0.400122	Zfp955b	no
ENSMUSG00000051344	4196.89	0.473698	0.207403	2.28395	0.0223747	0.236458	Plekhm3	no
ENSMUSG00000004317	1364.37	0.473345	0.128637	3.6797	0.000233504	0.00853255	Clcn5	no
ENSMUSG00000026872	20654.3	0.472561	0.135616	3.48456	0.000492954	0.015309	Zeb2	no
ENSMUSG00000019832	2933.75	0.472417	0.168932	2.7965	0.00516598	0.0898721	Rab32	no
ENSMUSG00000021983	6.14365	0.471773	0.71025	0.664235	0.50654	0.923154	Atp8a2	no
ENSMUSG00000082229	25.2729	0.470985	0.446992	1.05368	0.292031	0.800683	Nap1l2	no
ENSMUSG00000020882	32.5388	0.470983	0.342054	1.37693	0.168535	0.659513	Cacnb1	no
ENSMUSG00000063286	3308.54	0.47045	0.223675	2.10327	0.0354418	0.312794	Gm8995	no
ENSMUSG00000103793	6.3928	0.469984	0.59406	0.791138	0.428864	0.893403	Pcdhga6	no
ENSMUSG00000039208	2059.45	0.469937	0.120186	3.91008	9.22639e-05	0.00422635	Metrnl	no
ENSMUSG00000011179	1892.63	0.469532	0.179355	2.61789	0.00884761	0.127857	Odc1	no
ENSMUSG00000063506	1044.82	0.469057	0.261681	1.79248	0.0730568	0.455903	Arhgap22	no
ENSMUSG00000029771	2651.73	0.467995	0.122846	3.80959	0.000139195	0.00575908	Irf5	no
ENSMUSG00000038963	1203.79	0.467481	0.122442	3.81798	0.000134551	0.00560307	Slco4a1	no
ENSMUSG00000013353	10.6998	0.466788	0.58408	0.799185	0.424183	0.891306	4931406B18Rik	no
ENSMUSG00000041757	11.0242	0.464159	0.551339	0.841876	0.399857	0.877332	Plekha6	no
ENSMUSG00000029178	1420.07	0.463605	0.178335	2.59963	0.00933257	0.133147	Klf3	no
ENSMUSG00000024534	148.554	0.463522	0.316535	1.46436	0.143096	0.622991	Sncaip	no
ENSMUSG00000036273	661.298	0.463404	0.28418	1.63067	0.10296	0.536815	Lrrk2	no
ENSMUSG00000041037	699.55	0.463129	0.0915686	5.05773	4.24277e-07	4.49733e-05	Irgq	no
ENSMUSG00000042742	5023.96	0.462852	0.183676	2.51993	0.0117377	0.154222	Bmt2	no
ENSMUSG00000022607	530.796	0.462207	0.308767	1.49695	0.134407	0.606567	Ptk2	no
ENSMUSG00000043183	155.676	0.461878	0.195266	2.36538	0.0180114	0.20756	Simc1	no
ENSMUSG00000092036	6.40676	0.461744	0.771647	0.598388	0.549581	0.934995	Gm2244	no
ENSMUSG00000026484	1423.69	0.461357	0.152421	3.02687	0.00247099	0.0528561	Rnf2	no
ENSMUSG00000016346	6.91782	0.461307	0.616188	0.748647	0.45407	0.904109	Kcnq2	no
ENSMUSG00000037434	2768.29	0.460509	0.225164	2.04522	0.0408333	0.339202	Slc30a1	no
ENSMUSG00000018733	257.988	0.460373	0.420846	1.09392	0.27399	0.785868	Pex12	no
ENSMUSG00000109864	26.9199	0.459855	0.27952	1.64516	0.0999375	0.529231	Eid3	no
ENSMUSG00000000957	4567.91	0.459612	0.788772	0.582693	0.5601	0.93995	Mmp14	no
ENSMUSG00000050912	4818.28	0.458739	0.195917	2.3415	0.0192063	0.214768	Tmem123	no
ENSMUSG00000097239	55.5548	0.456502	0.526436	0.867155	0.385857	0.869259	Gm27029	no
ENSMUSG00000021938	623.112	0.456434	0.216856	2.10478	0.0353107	0.312529	Pspc1	no
ENSMUSG00000035095	40.5111	0.456375	0.387	1.17926	0.238294	0.754109	Fam167a	no
ENSMUSG00000113921	70.0171	0.455809	0.30341	1.50228	0.133024	0.603793	Gm48054	no
ENSMUSG00000021701	6785.46	0.455555	0.232455	1.95975	0.0500248	0.375925	Plk2	no
ENSMUSG00000030269	1534.32	0.455247	0.151674	3.00149	0.00268661	0.0558484	Mtmr14	no
ENSMUSG00000004043	368.762	0.45364	0.124676	3.63854	0.000274184	0.0097146	Stat5a	no
ENSMUSG00000041417	3260.13	0.453507	0.169324	2.67834	0.00739883	0.114177	Pik3r1	no
ENSMUSG00000022863	66.3981	0.452811	0.358518	1.26301	0.206586	0.709417	Btg3	no
ENSMUSG00000028698	98.6465	0.452666	0.179032	2.52841	0.0114581	0.151819	Pik3r3	no
ENSMUSG00000040339	1467.82	0.452548	0.250946	1.80337	0.0713307	0.449135	Fam102b	no
ENSMUSG00000020420	215.895	0.452133	0.15047	3.0048	0.00265756	0.0554241	Zfp607a	no
ENSMUSG00000021139	91.6842	0.450763	0.153945	2.92807	0.00341074	0.0663061	Gm20498	no
ENSMUSG00000033066	2325.9	0.45027	0.368979	1.22031	0.222346	0.735214	Gas7	no
ENSMUSG00000028412	7202.58	0.44999	0.123818	3.63428	0.000278755	0.00982228	Slc44a1	no
ENSMUSG00000089662	7.70586	0.449076	0.436888	1.0279	0.303998	0.815707	Gm14057	no
ENSMUSG00000073530	12.8853	0.448598	0.674591	0.664994	0.506055	0.923154	Pappa2	no
ENSMUSG00000026482	1104.2	0.447904	0.485381	0.922789	0.356117	0.853431	Rgl1	no
ENSMUSG00000073079	3793.77	0.447742	0.19445	2.30261	0.0213009	0.229584	Srp54a	no
ENSMUSG00000038615	7743.34	0.446369	0.120408	3.70714	0.000209616	0.00795425	Nfe2l1	no
ENSMUSG00000116715	5.18904	0.446266	0.513101	0.869743	0.384441	0.869259	Gm40881	no
ENSMUSG00000000776	313.104	0.446022	0.153001	2.91516	0.00355511	0.0683626	Polr3d	no
ENSMUSG00000035342	90.9269	0.443774	0.317035	1.39977	0.161583	0.651895	Lzts2	no
ENSMUSG00000002881	3284.28	0.443569	0.145583	3.04684	0.0023126	0.0506166	Nab1	no
ENSMUSG00000075033	17.7672	0.443523	0.311913	1.42194	0.155043	0.64252	Nxpe3	no
ENSMUSG00000026020	2240.61	0.441762	0.218983	2.01733	0.0436607	0.35166	Nop58	no
ENSMUSG00000026036	312.779	0.441058	0.174093	2.53346	0.0112944	0.150235	Nif3l1	no
ENSMUSG00000063245	502.36	0.440381	0.327479	1.34476	0.178702	0.676287	Zfp993	no
ENSMUSG00000105549	33.4182	0.440069	0.323128	1.3619	0.173229	0.666816	Gm43540	no
ENSMUSG00000022747	74.1209	0.43965	0.333512	1.31824	0.187422	0.691763	St3gal6	no
ENSMUSG00000098934	87.8186	0.439531	0.428571	1.02557	0.305093	0.815735	Gm18853	no
ENSMUSG00000042396	2324.38	0.43835	0.17369	2.52375	0.0116111	0.153289	Rbm7	no
ENSMUSG00000028017	15.0785	0.438337	0.385274	1.13773	0.255234	0.768279	Egf	no
ENSMUSG00000031174	77.4983	0.437843	0.15916	2.75095	0.00594225	0.0985968	Rpgr	no
ENSMUSG00000030882	23.6942	0.437336	0.55467	0.788461	0.430427	0.893763	Dnhd1	no
ENSMUSG00000037447	338.154	0.437166	0.254692	1.71645	0.0860801	0.49554	Arid5a	no
ENSMUSG00000038301	4877.05	0.436965	0.14763	2.95986	0.00307779	0.0618743	Snx10	no
ENSMUSG00000071748	310.484	0.436072	0.244689	1.78215	0.0747253	0.461892	Gm14698	no
ENSMUSG00000074500	24.565	0.435282	0.354176	1.229	0.219072	0.730939	Zfp558	no
ENSMUSG00000041638	1434.53	0.434111	0.176108	2.46503	0.0137001	0.171767	Gcn1	no
ENSMUSG00000030539	530.222	0.433929	0.262295	1.65436	0.0980551	0.523805	Sema4b	no
ENSMUSG00000056501	1565.33	0.433721	0.211084	2.05473	0.0399054	0.334965	Cebpb	no
ENSMUSG00000039804	583.198	0.432591	0.241866	1.78856	0.0736861	0.457453	Ncoa5	no
ENSMUSG00000038437	2251.53	0.432205	0.134982	3.20194	0.00136507	0.0345332	Mllt6	no
ENSMUSG00000021147	982.444	0.430595	0.163785	2.62902	0.00856314	0.125458	Wdr37	no
ENSMUSG00000001700	435.544	0.430516	0.170813	2.52039	0.0117225	0.154208	Gramd3	no
ENSMUSG00000110344	59.9337	0.430293	0.27164	1.58406	0.113181	0.560034	Gm45716	no
ENSMUSG00000042272	2387.3	0.430212	0.118076	3.64352	0.000268932	0.00958146	Sestd1	no
ENSMUSG00000096718	14.4087	0.430181	1.05685	0.40704	0.683979	0.968805	Zfp781	no
ENSMUSG00000039891	84.232	0.42988	0.296468	1.45001	0.147056	0.62791	Txlnb	no
ENSMUSG00000027215	2074.75	0.429815	0.244422	1.7585	0.0786628	0.47479	Cd82	no
ENSMUSG00000039831	78.938	0.429808	0.194152	2.21378	0.0268442	0.262661	Arhgap29	no
ENSMUSG00000029131	4767.6	0.429661	0.113158	3.797	0.000146461	0.0059635	Dnajb6	no
ENSMUSG00000056457	6.67297	0.427807	1.50128	0.284961	0.775674	0.983666	Prl2c3	no
ENSMUSG00000052825	427.16	0.427617	0.302503	1.4136	0.157481	0.646319	Gm9892	no
ENSMUSG00000025140	17.5882	0.427398	0.447379	0.955337	0.339407	0.842737	Pycr1	no
ENSMUSG00000033405	141.91	0.426819	0.179184	2.38202	0.0172181	0.202049	Nudt15	no
ENSMUSG00000030930	9.07286	0.426597	0.404144	1.05556	0.29117	0.800195	Chst15	no
ENSMUSG00000035164	1730.08	0.426438	0.16435	2.59469	0.00946756	0.134326	Zc3h12c	no
ENSMUSG00000093954	376.659	0.426385	0.300776	1.41762	0.156303	0.644552	Gm16867	no
ENSMUSG00000070604	94.937	0.425233	0.215498	1.97326	0.0484661	0.372009	Vsig10l	no
ENSMUSG00000018076	2102.87	0.425226	0.113007	3.76284	0.000167995	0.00674369	Med13l	no
ENSMUSG00000038781	12.4804	0.424003	0.665247	0.637362	0.523889	0.925195	Stap2	no
ENSMUSG00000024737	2898.63	0.423948	0.169705	2.49814	0.0124847	0.161584	Slc15a3	no
ENSMUSG00000074221	366.939	0.423547	0.122454	3.45884	0.000542506	0.0163722	Zfp568	no
ENSMUSG00000046157	794.295	0.423097	0.182215	2.32197	0.0202346	0.22239	Tmem229b	no
ENSMUSG00000025867	5.97279	0.421808	1.12493	0.374965	0.707686	0.970661	Cplx2	no
ENSMUSG00000026203	124.694	0.421507	0.186193	2.26382	0.0235853	0.24427	Dnajb2	no
ENSMUSG00000043702	700.726	0.421398	0.103935	4.05443	5.02577e-05	0.00259921	Pde12	no
ENSMUSG00000041836	1708.28	0.421395	0.227001	1.85636	0.0634028	0.423544	Ptpre	no
ENSMUSG00000020682	12.1401	0.421324	0.607238	0.693837	0.487785	0.919328	Mmp28	no
ENSMUSG00000036499	7586.79	0.421283	0.150664	2.79617	0.00517118	0.0898721	Eea1	no
ENSMUSG00000019210	3153.32	0.420455	0.232627	1.80743	0.0706959	0.447997	Atp6v1e1	no
ENSMUSG00000074479	5.06522	0.419583	0.827599	0.506988	0.612163	0.955184	Rtraf-ps	no
ENSMUSG00000118171	49.724	0.419542	0.425373	0.986292	0.32399	0.82937	Gm50390	no
ENSMUSG00000039497	2175.57	0.418547	0.209136	2.00132	0.0453581	0.35691	Dse	no
ENSMUSG00000028645	993.646	0.418153	0.15198	2.75136	0.00593482	0.0985968	Slc2a1	no
ENSMUSG00000043331	12.8195	0.417926	0.480176	0.87036	0.384104	0.869259	Olfr975	no
ENSMUSG00000058835	6442.47	0.417454	0.162941	2.56199	0.0104074	0.142612	Abi1	no
ENSMUSG00000042508	460.691	0.417371	0.244087	1.70992	0.0872798	0.499086	Dmtf1	no
ENSMUSG00000024812	1229.3	0.417264	0.0655696	6.36367	1.96986e-10	5.15622e-08	Tjp2	no
ENSMUSG00000030064	1732.39	0.417262	0.243202	1.7157	0.0862163	0.496101	Frmd4b	no
ENSMUSG00000012296	392.139	0.416854	0.1396	2.98607	0.0028259	0.0580849	Tjap1	no
ENSMUSG00000047443	12.9403	0.416786	0.484679	0.859922	0.389832	0.871209	Erfe	no
ENSMUSG00000029097	99.2687	0.416427	0.286308	1.45447	0.145815	0.62562	Trmt44	no
ENSMUSG00000030403	3235.87	0.416374	0.179458	2.32018	0.0203312	0.2226	Vasp	no
ENSMUSG00000022125	2928.92	0.415871	0.16406	2.53488	0.0112487	0.149819	Cln5	no
ENSMUSG00000028184	2358.02	0.415547	0.169271	2.45492	0.0140916	0.174123	Adgrl2	no
ENSMUSG00000075062	6.8033	0.415226	0.436408	0.951463	0.341369	0.843298	Olfr1271	no
ENSMUSG00000037234	3940.26	0.414506	0.151739	2.7317	0.00630092	0.103164	Hook3	no
ENSMUSG00000030785	9.37383	0.413728	0.433653	0.954053	0.340057	0.843278	Cox6a2	no
ENSMUSG00000073982	2535.31	0.41344	0.152401	2.71285	0.00667079	0.10658	Rhog	no
ENSMUSG00000050914	29.2257	0.412879	0.341973	1.20734	0.2273	0.741444	Ankrd37	no
ENSMUSG00000074480	6.49362	0.412856	0.419934	0.983144	0.325537	0.830912	Mex3a	no
ENSMUSG00000051043	30.1496	0.412575	0.595656	0.69264	0.488536	0.919528	Gprc5c	no
ENSMUSG00000041695	4544.84	0.41252	0.179919	2.29281	0.0218589	0.233237	Kcnj2	no
ENSMUSG00000034303	98.8739	0.412	0.562659	0.732237	0.464024	0.907669	Ccdc15	no
ENSMUSG00000043432	34.2446	0.411838	0.204592	2.01297	0.0441174	0.353442	Leng9	no
ENSMUSG00000021779	44.7964	0.411452	0.453904	0.906474	0.364685	0.858888	Thrb	no
ENSMUSG00000109195	24.8238	0.411128	0.657166	0.625607	0.531572	0.9296	Gm45038	no
ENSMUSG00000059920	899.976	0.410634	0.0989484	4.14998	3.32499e-05	0.0018382	4930453N24Rik	no
ENSMUSG00000032508	1204.49	0.409653	0.146966	2.7874	0.00531335	0.0911563	Myd88	no
ENSMUSG00000028982	185.336	0.40832	0.22825	1.78892	0.0736278	0.457453	Slc25a33	no
ENSMUSG00000026074	3173.92	0.408175	0.136568	2.98881	0.00280064	0.0576582	Map4k4	no
ENSMUSG00000024926	754.818	0.408101	0.132016	3.09131	0.00199277	0.0460528	Kat5	no
ENSMUSG00000067547	36.3539	0.408006	1.08331	0.376629	0.70645	0.970197	Gm7666	no
ENSMUSG00000098789	23.6193	0.407872	0.222875	1.83005	0.0672428	0.436245	Jmjd7	no
ENSMUSG00000041313	5208.53	0.407757	0.176349	2.31221	0.0207659	0.225524	Slc7a1	no
ENSMUSG00000052748	394.061	0.407555	0.287375	1.4182	0.156132	0.644528	Swt1	no
ENSMUSG00000033427	9.12315	0.40692	0.69137	0.588571	0.556149	0.937334	Upb1	no
ENSMUSG00000109336	1229.29	0.406808	0.20058	2.02816	0.0425443	0.346239	Samd4b	no
ENSMUSG00000022479	29.4263	0.406301	0.356109	1.14095	0.253892	0.767445	Vdr	no
ENSMUSG00000021149	1823.18	0.406246	0.13903	2.922	0.00347791	0.0671753	Gtpbp4	no
ENSMUSG00000038510	498.562	0.404694	0.254199	1.59204	0.111376	0.555841	Rpf2	no
ENSMUSG00000050244	1518.89	0.404454	0.269187	1.5025	0.132967	0.603793	Heatr1	no
ENSMUSG00000037152	416.357	0.403657	0.248386	1.62512	0.104137	0.540061	Ndufc1	no
ENSMUSG00000081855	19.9886	0.403516	0.701538	0.575187	0.565165	0.941792	Rpl17-ps5	no
ENSMUSG00000078784	540.354	0.403466	0.273482	1.47529	0.140134	0.61686	Rbis	no
ENSMUSG00000045827	603.684	0.402947	0.177936	2.26456	0.0235397	0.244136	Serpinb9	no
ENSMUSG00000049690	9.38779	0.402814	0.496196	0.811805	0.416904	0.888831	Nckap5	no
ENSMUSG00000039879	1727.64	0.402102	0.0643956	6.24425	4.2583e-10	1.05033e-07	Heca	no
ENSMUSG00000038563	519.072	0.401391	0.131048	3.06293	0.0021918	0.0489972	Efl1	no
ENSMUSG00000083307	60.7959	0.401159	0.145419	2.75864	0.00580418	0.0974403	AA414768	no
ENSMUSG00000019943	12230	0.401006	0.112307	3.57061	0.000356154	0.0117129	Atp2b1	no
ENSMUSG00000053062	8.81812	0.400781	0.55432	0.723013	0.469672	0.909162	Jam2	no
ENSMUSG00000016833	496.937	0.400641	0.230343	1.73932	0.0819785	0.483873	Mrps18c	no
ENSMUSG00000042225	450.18	0.400385	0.136998	2.92257	0.00347152	0.067158	Ammecr1	no
ENSMUSG00000022744	430.665	0.398937	0.128105	3.11414	0.00184484	0.0437373	Cldnd1	no
ENSMUSG00000036432	365.226	0.398086	0.188967	2.10664	0.0351485	0.311457	Siah2	no
ENSMUSG00000044350	1380.75	0.397988	0.232703	1.71029	0.0872132	0.498928	Lacc1	no
ENSMUSG00000058258	103.589	0.397199	0.25107	1.58202	0.113644	0.561264	Idi1	no
ENSMUSG00000030041	15.0361	0.39653	0.473057	0.838228	0.401902	0.879509	M1ap	no
ENSMUSG00000064357	87390.7	0.396473	0.524198	0.756342	0.449444	0.902406	mt-Atp6	no
ENSMUSG00000090946	1601.62	0.396071	0.127417	3.10846	0.00188068	0.0440979	Ccdc71l	no
ENSMUSG00000026141	28.8584	0.39588	0.863758	0.458323	0.646721	0.96306	Col19a1	no
ENSMUSG00000019854	1003.47	0.395797	0.0673391	5.87766	4.16099e-09	7.62413e-07	Reps1	no
ENSMUSG00000021457	8796.22	0.395449	0.146301	2.70299	0.00687191	0.108546	Syk	no
ENSMUSG00000038517	299.127	0.394883	0.160757	2.45639	0.0140342	0.17358	Tbkbp1	no
ENSMUSG00000025876	10.279	0.393912	0.635781	0.619572	0.53554	0.930735	Unc5a	no
ENSMUSG00000026004	810.716	0.393882	0.125503	3.13843	0.00169855	0.0412607	Kansl1l	no
ENSMUSG00000024424	236.268	0.393485	0.15458	2.5455	0.010912	0.147525	Ttc39c	no
ENSMUSG00000081344	37.6786	0.393108	1.23363	0.318659	0.749985	0.976679	Gm14303	no
ENSMUSG00000021615	204.957	0.393051	0.157432	2.49664	0.0125378	0.161954	Xrcc4	no
ENSMUSG00000074579	12.7362	0.392392	0.443608	0.884545	0.376402	0.866934	Lekr1	no
ENSMUSG00000079092	26.5655	0.391866	0.683473	0.573346	0.56641	0.942504	Prl2c2	no
ENSMUSG00000031673	20.739	0.391685	0.289085	1.35491	0.175445	0.66935	Cdh11	no
ENSMUSG00000018920	7981.73	0.391446	0.109017	3.5907	0.000329793	0.0111314	Cxcl16	no
ENSMUSG00000024037	282.065	0.391205	0.235911	1.65827	0.0972622	0.522179	Wdr4	no
ENSMUSG00000098050	61.2814	0.39065	0.263336	1.48346	0.137951	0.613084	Gm5345	no
ENSMUSG00000070291	9.71869	0.390319	0.340083	1.14772	0.251086	0.765791	Ddx43	no
ENSMUSG00000091151	14.8909	0.390105	0.347647	1.12213	0.261807	0.776239	Vmn1r224	no
ENSMUSG00000063273	3230.23	0.389218	0.146224	2.66179	0.00777257	0.117977	Naa15	no
ENSMUSG00000055200	141.139	0.3883	0.112456	3.4529	0.000554597	0.0166587	Sertad3	no
ENSMUSG00000021256	35.4636	0.387962	0.410873	0.94424	0.345047	0.846079	Vash1	no
ENSMUSG00000020611	11647.8	0.387654	0.134202	2.8886	0.00386965	0.0728813	Gna13	no
ENSMUSG00000018900	208.893	0.386892	0.137224	2.81943	0.00481097	0.0860461	Slc22a5	no
ENSMUSG00000028271	1575.04	0.386572	0.0735842	5.25346	1.49271e-07	1.78929e-05	Gtf2b	no
ENSMUSG00000101330	30.9389	0.38599	0.70208	0.54978	0.58247	0.947876	Gm10193	no
ENSMUSG00000067049	15.0769	0.385919	0.532174	0.725174	0.468345	0.90867	Unc93a	no
ENSMUSG00000031592	2378.86	0.385766	0.123026	3.13563	0.00171483	0.0415045	Pcm1	no
ENSMUSG00000035202	21655.5	0.38566	0.288861	1.33511	0.181841	0.68136	Lars2	no
ENSMUSG00000031429	934.86	0.385464	0.272942	1.41225	0.157875	0.646589	Psmd10	no
ENSMUSG00000018800	704.968	0.38528	0.22414	1.71892	0.0856281	0.494269	Abca5	no
ENSMUSG00000101578	12.8659	0.385125	0.549079	0.701401	0.483053	0.91766	Vmn1r206	no
ENSMUSG00000018583	4875.84	0.38505	0.109826	3.50601	0.000454883	0.0144414	G3bp1	no
ENSMUSG00000036934	509.772	0.384646	0.273019	1.40886	0.158876	0.648276	4921524J17Rik	no
ENSMUSG00000024136	5.87964	0.38422	0.536669	0.715935	0.474031	0.912685	Dnase1l2	no
ENSMUSG00000025337	1151.62	0.383783	0.143884	2.6673	0.00764633	0.116605	Sbds	no
ENSMUSG00000095286	20.0795	0.383733	0.437352	0.8774	0.38027	0.866934	Olfr117	no
ENSMUSG00000022848	756.373	0.38348	0.157241	2.43881	0.0147357	0.179508	Slc49a4	no
ENSMUSG00000029780	1151.03	0.383381	0.18615	2.05953	0.0394438	0.333052	Nt5c3	no
ENSMUSG00000045176	187.029	0.38283	0.133853	2.86008	0.00423536	0.07805	Borcs6	no
ENSMUSG00000022753	13.1172	0.382776	0.306003	1.25089	0.210975	0.71758	Tmem30c	no
ENSMUSG00000051177	16.086	0.38244	0.582013	0.6571	0.511117	0.923154	Plcb1	no
ENSMUSG00000037966	2062.92	0.382224	0.241937	1.57985	0.114142	0.562988	Ninj1	no
ENSMUSG00000043017	458.718	0.382034	0.354532	1.07757	0.281225	0.791681	Ptgir	no
ENSMUSG00000112844	61.4838	0.38162	0.831419	0.458999	0.646235	0.962742	Gm47036	no
ENSMUSG00000073856	14.0174	0.381493	0.349072	1.09288	0.274447	0.786235	Iqck	no
ENSMUSG00000050965	77.8208	0.381473	0.298441	1.27822	0.201172	0.703177	Prkca	no
ENSMUSG00000047658	11.5685	0.381209	0.562711	0.677452	0.49812	0.921741	Gal3st3	no
ENSMUSG00000099342	10.1702	0.381066	1.0476	0.363753	0.716043	0.973007	Gm18180	no
ENSMUSG00000028664	28.9932	0.380803	0.263652	1.44434	0.148644	0.630029	Ephb2	no
ENSMUSG00000028820	4613.84	0.380501	0.2361	1.61161	0.107047	0.546069	Sfpq	no
ENSMUSG00000112160	24.8238	0.380183	0.27249	1.39522	0.162949	0.653734	BC024063	no
ENSMUSG00000001768	827.033	0.379953	0.216884	1.75187	0.0797956	0.477251	Rin2	no
ENSMUSG00000044098	811.903	0.379787	0.124164	3.05875	0.00222262	0.0494918	Rsbn1	no
ENSMUSG00000032373	6.19549	0.379742	0.47297	0.802887	0.42204	0.890268	Car12	no
ENSMUSG00000022280	2050.69	0.378566	0.244656	1.54734	0.121781	0.582824	Rnf19a	no
ENSMUSG00000004085	1104.07	0.377804	0.102844	3.67357	0.000239186	0.00869065	Map3k20	no
ENSMUSG00000053398	541.404	0.377784	0.284023	1.33012	0.18348	0.684301	Phgdh	no
ENSMUSG00000028709	460.835	0.377684	0.170388	2.21661	0.0266495	0.262323	Mob3c	no
ENSMUSG00000004127	202.466	0.377256	0.196634	1.91857	0.0550385	0.394592	Trmt10a	no
ENSMUSG00000031928	1036.85	0.377246	0.196961	1.91533	0.0554505	0.39637	Mre11a	no
ENSMUSG00000020838	163.696	0.37714	0.407258	0.926047	0.354422	0.852148	Slc6a4	no
ENSMUSG00000084071	50.7736	0.376897	0.429542	0.877439	0.380248	0.866934	Gm13378	no
ENSMUSG00000031701	4615.22	0.376724	0.140049	2.68995	0.00714631	0.111554	Dnaja2	no
ENSMUSG00000010660	19.6639	0.376605	0.434575	0.866606	0.386158	0.869259	Plcd1	no
ENSMUSG00000074862	23.6104	0.376218	0.270723	1.38968	0.164626	0.656278	BC025920	no
ENSMUSG00000039096	131.394	0.37621	0.12307	3.05689	0.00223649	0.0497143	Rsad1	no
ENSMUSG00000037465	868.401	0.375948	0.12692	2.96209	0.00305557	0.06169	Klf10	no
ENSMUSG00000036781	1610.36	0.375907	0.224464	1.67469	0.0939954	0.516216	Rps27l	no
ENSMUSG00000027255	1654.07	0.375621	0.112431	3.34089	0.000835111	0.0232758	Arfgap2	no
ENSMUSG00000022052	2283.26	0.37521	0.110999	3.38029	0.000724086	0.020638	Ppp2r2a	no
ENSMUSG00000025616	1324.06	0.375163	0.205262	1.82773	0.0675902	0.437348	Usp16	no
ENSMUSG00000072889	724.06	0.374377	0.149185	2.50948	0.012091	0.157921	Nfxl1	no
ENSMUSG00000052681	13258.4	0.374006	0.111109	3.36611	0.000762354	0.0214967	Rap1b	no
ENSMUSG00000042182	164.798	0.374005	0.148204	2.52358	0.0116168	0.153289	Bend6	no
ENSMUSG00000020079	455.586	0.373471	0.147286	2.53568	0.0112229	0.149819	Supv3l1	no
ENSMUSG00000034799	14.8886	0.373099	0.526472	0.708676	0.478525	0.914962	Unc13a	no
ENSMUSG00000038172	376.979	0.372513	0.165851	2.24607	0.0246995	0.251027	Ttc39b	no
ENSMUSG00000001082	445.343	0.37243	0.339668	1.09645	0.27288	0.785273	Mfsd10	no
ENSMUSG00000036052	251.096	0.372158	0.211561	1.75911	0.0785595	0.474601	Dnajb5	no
ENSMUSG00000003208	283.597	0.371866	0.122033	3.04726	0.00230936	0.0506166	Yju2	no
ENSMUSG00000027091	2279.48	0.371565	0.157922	2.35284	0.0186309	0.210723	Zc3h15	no
ENSMUSG00000062515	1598.91	0.371407	0.35117	1.05763	0.290225	0.799663	Fabp4	no
ENSMUSG00000047842	31.4705	0.371262	0.468798	0.791944	0.428393	0.893403	Diras2	no
ENSMUSG00000070871	319.962	0.37047	0.168238	2.20206	0.0276612	0.268775	Ccnyl1	no
ENSMUSG00000042854	58.7871	0.369833	0.252303	1.46583	0.142694	0.622728	Trp53rkb	no
ENSMUSG00000016758	7.13947	0.369487	0.474537	0.778626	0.4362	0.896812	Bik	no
ENSMUSG00000115602	2.60809	0.369442	2.08773	0.176959	0.859541	0.985147	Gm7908	no
ENSMUSG00000004100	246.095	0.36943	0.113315	3.26019	0.00111337	0.0291916	Ppan	no
ENSMUSG00000021112	1272.4	0.368572	0.173778	2.12094	0.0339271	0.303451	Mpp5	no
ENSMUSG00000115791	12.245	0.368514	0.356666	1.03322	0.301502	0.813519	Vmn1r217	no
ENSMUSG00000024164	7461.61	0.368393	0.621241	0.592994	0.553185	0.93582	C3	no
ENSMUSG00000070713	39.1163	0.368305	0.267989	1.37433	0.16934	0.66097	Gm10282	no
ENSMUSG00000056267	500.382	0.3683	0.234061	1.57352	0.115599	0.566484	Cep70	no
ENSMUSG00000058672	652.344	0.368232	0.13858	2.65718	0.00787968	0.11918	Tubb2a	no
ENSMUSG00000035173	1547.64	0.368224	0.227755	1.61676	0.105931	0.544065	Ccdc186	no
ENSMUSG00000026565	1397.98	0.368159	0.20029	1.83813	0.0660435	0.432116	Pou2f1	no
ENSMUSG00000026980	393.845	0.36762	0.831216	0.442268	0.658296	0.966315	Ly75	no
ENSMUSG00000036658	5.17757	0.367249	0.563933	0.651228	0.5149	0.923154	Olfr11	no
ENSMUSG00000031278	3871.73	0.367162	0.168275	2.18191	0.0291159	0.278064	Acsl4	no
ENSMUSG00000002108	593.341	0.366617	0.439213	0.834714	0.403879	0.880688	Nr1h3	no
ENSMUSG00000078671	4288.09	0.366037	0.227819	1.6067	0.108119	0.547468	Chd2	no
ENSMUSG00000028300	1823.47	0.366037	0.180109	2.03231	0.042122	0.344551	C9orf72	no
ENSMUSG00000021109	5084.18	0.36582	0.142504	2.56709	0.0102556	0.14144	Hif1a	no
ENSMUSG00000066647	22.0609	0.365632	0.209427	1.74587	0.0808343	0.480214	Gm5113	no
ENSMUSG00000059820	717.634	0.365496	0.18754	1.9489	0.0513078	0.38061	Nkapd1	no
ENSMUSG00000036931	159.682	0.365391	0.214184	1.70597	0.0880139	0.50131	Nfkbid	no
ENSMUSG00000070056	851.527	0.364955	0.182285	2.00211	0.0452725	0.35691	Mfhas1	no
ENSMUSG00000036026	380.068	0.364807	0.151038	2.41533	0.0157211	0.189155	Tmem63b	no
ENSMUSG00000055148	97.1706	0.364695	0.403844	0.90306	0.366494	0.859666	Klf2	no
ENSMUSG00000078452	828.236	0.36448	0.205245	1.77583	0.075761	0.466048	Raet1d	no
ENSMUSG00000046314	52.8512	0.364463	0.351422	1.03711	0.299686	0.810233	Stxbp6	no
ENSMUSG00000028789	57.1083	0.364029	0.268451	1.35604	0.175088	0.669051	Azin2	no
ENSMUSG00000103897	13.596	0.363831	0.40982	0.887781	0.374658	0.865521	Pcdhga8	no
ENSMUSG00000034998	2109.75	0.363519	0.148217	2.45261	0.0141825	0.174908	Foxn2	no
ENSMUSG00000090812	21.2995	0.363469	0.262828	1.38292	0.16669	0.657552	Samd15	no
ENSMUSG00000019838	5700.57	0.363468	0.147933	2.45698	0.0140111	0.173462	Slc16a10	no
ENSMUSG00000078920	312.037	0.363384	0.318841	1.1397	0.254409	0.767445	Ifi47	no
ENSMUSG00000038335	1018.91	0.362865	0.204786	1.77193	0.0764069	0.467217	Tsr1	no
ENSMUSG00000032715	1834.95	0.362553	0.304847	1.1893	0.234323	0.747849	Trib3	no
ENSMUSG00000040270	73.2765	0.3624	0.250212	1.44837	0.147513	0.628359	Bach2	no
ENSMUSG00000028191	1471.18	0.362206	0.0818776	4.42375	9.70023e-06	0.000679864	Bcl10	no
ENSMUSG00000037638	188.818	0.362013	0.225976	1.60199	0.109157	0.549698	Zbtb42	no
ENSMUSG00000037443	613.251	0.361934	0.264955	1.36602	0.171932	0.664714	Cep85	no
ENSMUSG00000052040	2667.52	0.361585	0.128941	2.80426	0.00504323	0.0883667	Klf13	no
ENSMUSG00000048572	7.17107	0.36101	0.424972	0.849493	0.395607	0.874116	Tmem252	no
ENSMUSG00000115431	22.7643	0.360799	0.238816	1.51078	0.130845	0.602375	Gm3219	no
ENSMUSG00000016181	376.728	0.359758	0.134916	2.66653	0.00766396	0.116605	Utp25	no
ENSMUSG00000039458	917.156	0.359671	0.124093	2.89839	0.00375085	0.0711664	Mtmr12	no
ENSMUSG00000090394	188.368	0.359659	0.409863	0.877511	0.380209	0.866934	4930523C07Rik	no
ENSMUSG00000110669	10.8686	0.359508	0.30104	1.19422	0.232392	0.746635	Gm10060	no
ENSMUSG00000026110	2104.11	0.359448	0.122414	2.93634	0.00332108	0.0653316	Mgat4a	no
ENSMUSG00000003119	1737.05	0.359379	0.106565	3.37237	0.000745235	0.0211469	Cdk12	no
ENSMUSG00000031880	240.032	0.358699	0.120639	2.97333	0.00294584	0.0597838	Rrad	no
ENSMUSG00000038594	246.899	0.358513	0.237611	1.50882	0.131344	0.6025	Cep85l	no
ENSMUSG00000020572	7905.59	0.358103	0.250547	1.42929	0.152921	0.638883	Nampt	no
ENSMUSG00000001911	239.119	0.358099	0.20338	1.76074	0.078283	0.474102	Nfix	no
ENSMUSG00000092544	2.81528	0.358085	1.707	0.209774	0.833844	0.98509	Gm20422	no
ENSMUSG00000015755	5398.78	0.357543	0.190448	1.87738	0.0604662	0.413621	Tab2	no
ENSMUSG00000028289	8.45457	0.357016	0.599146	0.595875	0.551259	0.93582	Epha7	no
ENSMUSG00000073489	2101.56	0.356578	0.300614	1.18616	0.235557	0.750436	Ifi204	no
ENSMUSG00000079022	4.18955	0.355872	0.81124	0.438676	0.660896	0.966392	Col22a1	no
ENSMUSG00000026380	5.3653	0.355706	0.429651	0.827896	0.40773	0.883755	Tfcp2l1	no
ENSMUSG00000028583	456.33	0.355589	0.618025	0.575364	0.565045	0.941792	Pdpn	no
ENSMUSG00000042284	49.1964	0.355564	0.327745	1.08488	0.277974	0.788167	Itga1	no
ENSMUSG00000005774	381.163	0.355216	0.183659	1.93411	0.0530997	0.388731	Rfx5	no
ENSMUSG00000000078	13298.8	0.355047	0.156244	2.27239	0.0230631	0.241279	Klf6	no
ENSMUSG00000038780	1107.67	0.354998	0.284612	1.2473	0.212287	0.719553	Smurf1	no
ENSMUSG00000030822	860.061	0.354735	0.14246	2.49006	0.012772	0.163487	Prr14	no
ENSMUSG00000028126	1384.47	0.354571	0.128359	2.76234	0.00573893	0.0965326	Pip5k1a	no
ENSMUSG00000034825	16.7272	0.354524	0.310303	1.14251	0.253243	0.767153	Nrip3	no
ENSMUSG00000051413	2374.27	0.354436	0.132058	2.68395	0.00727588	0.112842	Plagl2	no
ENSMUSG00000002808	23.8601	0.353991	0.721038	0.490946	0.623464	0.957319	Epdr1	no
ENSMUSG00000044456	750.201	0.353261	0.209692	1.68467	0.0920531	0.510672	Rin3	no
ENSMUSG00000036285	545.956	0.353193	0.0819178	4.31156	1.6211e-05	0.00103444	Noa1	no
ENSMUSG00000059401	337.431	0.353163	0.188052	1.878	0.0603808	0.413478	Mamld1	no
ENSMUSG00000028792	1590.4	0.352747	0.171479	2.05709	0.0396773	0.334192	Ak2	no
ENSMUSG00000037752	99.9488	0.35194	0.156478	2.24913	0.0245044	0.250234	Xkr8	no
ENSMUSG00000051730	142.966	0.350874	0.178863	1.96169	0.049799	0.375642	Mettl5	no
ENSMUSG00000109771	31.4068	0.350444	0.502647	0.697198	0.485679	0.91766	Gm35315	no
ENSMUSG00000039501	5545.12	0.350262	0.137606	2.5454	0.0109154	0.147525	Znfx1	no
ENSMUSG00000042719	1548.11	0.350197	0.120761	2.89991	0.00373275	0.0709277	Naa25	no
ENSMUSG00000031196	16.46	0.349979	0.447641	0.78183	0.434314	0.896081	F8	no
ENSMUSG00000035283	6.44691	0.349865	0.679654	0.514769	0.606715	0.953417	Adrb1	no
ENSMUSG00000020413	385.893	0.34984	0.16126	2.16942	0.0300511	0.282578	Hus1	no
ENSMUSG00000033644	52.7987	0.349765	0.25221	1.3868	0.165503	0.656475	Piwil2	no
ENSMUSG00000079363	47.3911	0.34922	0.370207	0.94331	0.345522	0.846135	Gbp4	no
ENSMUSG00000029108	9175.63	0.349139	0.127453	2.73936	0.00615582	0.101305	Pcdh7	no
ENSMUSG00000024736	181.855	0.348532	0.247752	1.40678	0.159493	0.649207	Tmem132a	no
ENSMUSG00000020641	1531.56	0.348455	0.267511	1.30258	0.192718	0.695502	Rsad2	no
ENSMUSG00000035042	86.7604	0.347317	0.439598	0.790079	0.429482	0.893763	Ccl5	no
ENSMUSG00000072214	15.7998	0.347258	0.286035	1.21404	0.224732	0.737632	2024-09-05	no
ENSMUSG00000046997	39.0377	0.346731	0.312625	1.1091	0.267389	0.779481	Spsb4	no
ENSMUSG00000114456	11.7121	0.346386	0.301102	1.1504	0.249981	0.764945	Hist1h2bh	no
ENSMUSG00000016206	340.64	0.346384	0.150016	2.30898	0.0209445	0.226696	H2-M3	no
ENSMUSG00000019889	17.6406	0.34628	0.536105	0.645918	0.518333	0.924606	Ptprk	no
ENSMUSG00000029440	551.053	0.345525	0.175724	1.96629	0.0492647	0.374306	Psmd9	no
ENSMUSG00000060183	19.2441	0.345403	0.438005	0.788582	0.430356	0.893763	Cxcl11	no
ENSMUSG00000095928	5.76757	0.345279	0.678606	0.508806	0.610888	0.955115	Olfr204	no
ENSMUSG00000032094	5.85255	0.344848	0.497136	0.693669	0.48789	0.919328	Cd3d	no
ENSMUSG00000031520	577.346	0.344635	0.357965	0.962761	0.335667	0.839438	Vegfc	no
ENSMUSG00000023809	1577.2	0.344609	0.203725	1.69154	0.0907339	0.50554	Rps6ka2	no
ENSMUSG00000072621	906.924	0.344576	0.136072	2.53231	0.0113313	0.15045	Slfn10-ps	no
ENSMUSG00000029376	67.7278	0.343644	0.155223	2.21387	0.0268378	0.262661	Mthfd2l	no
ENSMUSG00000020941	282.332	0.343416	0.17122	2.0057	0.0448886	0.355305	Map3k14	no
ENSMUSG00000018565	623.064	0.343388	0.110664	3.10298	0.00191585	0.0446775	Elp5	no
ENSMUSG00000070780	1964.16	0.343288	0.184577	1.85986	0.0629048	0.421789	Rbm47	no
ENSMUSG00000090083	349.977	0.342743	0.105145	3.25972	0.00111522	0.0291916	Rnf8	no
ENSMUSG00000028016	1375.8	0.342643	0.144085	2.37806	0.017404	0.203485	Ints12	no
ENSMUSG00000054604	4332.53	0.342638	0.0905163	3.78537	0.000153481	0.00622956	Cggbp1	no
ENSMUSG00000070730	467.522	0.342432	0.085885	3.9871	6.68847e-05	0.00331222	Rmdn3	no
ENSMUSG00000053644	316.152	0.342077	0.206837	1.65385	0.0981588	0.523922	Aldh7a1	no
ENSMUSG00000050029	1542.92	0.341947	0.0963149	3.55031	0.000384785	0.012526	Rap2c	no
ENSMUSG00000062110	248.28	0.341882	0.228462	1.49645	0.134535	0.606567	Scfd2	no
ENSMUSG00000004446	1186.27	0.341831	0.163109	2.09572	0.0361072	0.316332	Bid	no
ENSMUSG00000068742	250.49	0.341436	0.119694	2.85258	0.00433658	0.0791522	Cry2	no
ENSMUSG00000058318	757.686	0.341248	0.223079	1.52972	0.126086	0.591942	Phf21a	no
ENSMUSG00000049950	89.568	0.34081	0.174127	1.95725	0.0503179	0.376752	Rpp38	no
ENSMUSG00000035382	581.529	0.340551	0.211876	1.60732	0.107985	0.547219	Pcsk7	no
ENSMUSG00000040760	1739.72	0.340282	0.133648	2.54612	0.0108929	0.147525	Appl1	no
ENSMUSG00000025287	1013.03	0.34025	0.129773	2.62188	0.00874472	0.127047	Acot9	no
ENSMUSG00000030401	41.034	0.340239	0.259511	1.31108	0.189832	0.694554	Rtn2	no
ENSMUSG00000039176	716.865	0.340233	0.337083	1.00935	0.312809	0.820027	Polg	no
ENSMUSG00000029310	940.606	0.339634	0.136753	2.48355	0.013008	0.165845	Nudt9	no
ENSMUSG00000023022	1294.02	0.33948	0.134753	2.51928	0.0117597	0.154222	Lima1	no
ENSMUSG00000024268	15.9179	0.339002	0.361597	0.937513	0.348495	0.848254	Celf4	no
ENSMUSG00000030521	1206.83	0.338903	0.188352	1.79931	0.0719703	0.451385	Mphosph10	no
ENSMUSG00000063019	369.128	0.338821	0.207245	1.63488	0.102075	0.534925	Manbal	no
ENSMUSG00000049734	500.062	0.338548	0.175187	1.9325	0.0532979	0.3891	Trex1	no
ENSMUSG00000054568	18.097	0.338297	0.493407	0.685635	0.492943	0.920194	Usp17la	no
ENSMUSG00000075383	26.6626	0.338278	0.208241	1.62445	0.10428	0.540401	Olfr351	no
ENSMUSG00000028587	171.31	0.338274	0.324015	1.04401	0.296482	0.80574	Orc1	no
ENSMUSG00000052397	2767.57	0.337856	0.152717	2.2123	0.0269459	0.263019	Ezr	no
ENSMUSG00000079036	190.931	0.337304	0.188545	1.78899	0.0736165	0.457453	Alkbh1	no
ENSMUSG00000005371	2127	0.337102	0.141793	2.37742	0.0174343	0.203655	Fbxo11	no
ENSMUSG00000021180	652.8	0.337023	0.1651	2.04132	0.0412186	0.340638	Rps6ka5	no
ENSMUSG00000083563	16.7896	0.336843	0.295318	1.14061	0.254032	0.767445	Gm13340	no
ENSMUSG00000037754	33.6746	0.336595	0.287257	1.17176	0.241294	0.757946	Ppp1r16b	no
ENSMUSG00000063800	711.685	0.336398	0.10459	3.21636	0.00129829	0.0332374	Prpf38a	no
ENSMUSG00000001507	3.67792	0.336395	0.839565	0.400678	0.688657	0.968805	Itga3	no
ENSMUSG00000021831	2930.76	0.336176	0.111605	3.0122	0.0025936	0.054536	Ero1l	no
ENSMUSG00000026723	189.973	0.335747	0.176314	1.90425	0.0568771	0.400463	Trdmt1	no
ENSMUSG00000026491	2239.15	0.335744	0.144184	2.32859	0.0198809	0.219255	Ahctf1	no
ENSMUSG00000033671	4260.82	0.335629	0.20234	1.65874	0.097168	0.522005	Cep350	no
ENSMUSG00000070847	4.5443	0.335609	0.758168	0.442658	0.658013	0.966315	Vmn2r30	no
ENSMUSG00000060131	4930.46	0.33546	0.130002	2.58042	0.0098679	0.137721	Atp8b4	no
ENSMUSG00000024242	3555.64	0.335173	0.160089	2.09367	0.0362893	0.317177	Map4k3	no
ENSMUSG00000034826	962.705	0.335023	0.177359	1.88895	0.0588979	0.406415	Nup54	no
ENSMUSG00000061458	586.806	0.334742	0.119811	2.79392	0.00520734	0.090134	Nol10	no
ENSMUSG00000001630	870.085	0.334584	0.160393	2.08603	0.0369758	0.319577	Stk38l	no
ENSMUSG00000072640	120.648	0.334357	0.401182	0.833429	0.404603	0.881436	Lyrm9	no
ENSMUSG00000072258	92.6577	0.333578	0.18113	1.84165	0.0655257	0.430549	Taf1a	no
ENSMUSG00000029249	2041.46	0.333539	0.174907	1.90695	0.0565264	0.399781	Rest	no
ENSMUSG00000034211	683.331	0.333245	0.114417	2.91256	0.0035848	0.0687274	Mrps17	no
ENSMUSG00000034591	1834.1	0.333026	0.129351	2.57458	0.0100362	0.139614	Slc41a2	no
ENSMUSG00000033039	847.722	0.332677	0.141875	2.34486	0.0190341	0.213402	Micall1	no
ENSMUSG00000030034	217.011	0.332669	0.299113	1.11218	0.26606	0.77809	Ino80b	no
ENSMUSG00000026321	1929.52	0.332489	0.172771	1.92446	0.0542975	0.39238	Tnfrsf11a	no
ENSMUSG00000060073	2824.98	0.332232	0.160312	2.07242	0.0382267	0.326211	Psma3	no
ENSMUSG00000017679	1054.5	0.332231	0.104049	3.19304	0.00140785	0.0353369	Ttpal	no
ENSMUSG00000065947	7343.63	0.331742	0.293072	1.13195	0.257656	0.771987	mt-Nd4l	no
ENSMUSG00000032757	629.765	0.331344	0.286698	1.15572	0.247794	0.76271	Bet1	no
ENSMUSG00000029007	1008.11	0.331289	0.304102	1.0894	0.275977	0.787936	Agtrap	no
ENSMUSG00000014601	603.157	0.330695	0.0774358	4.27057	1.94978e-05	0.00119861	Strip1	no
ENSMUSG00000005846	2694.43	0.330543	0.186403	1.77327	0.076184	0.466928	Rsl1d1	no
ENSMUSG00000022404	743.294	0.33038	0.0960045	3.44129	0.00057894	0.0172285	Slc25a17	no
ENSMUSG00000027882	1646.95	0.329909	0.0895615	3.6836	0.000229965	0.00847209	Stxbp3	no
ENSMUSG00000042535	915.324	0.329622	0.15179	2.17156	0.0298885	0.281773	Gtpbp1	no
ENSMUSG00000042106	59.5294	0.329557	0.200057	1.64731	0.0994938	0.528507	Inka1	no
ENSMUSG00000037958	904.984	0.329228	0.161902	2.0335	0.042002	0.344367	Nsrp1	no
ENSMUSG00000037104	512.044	0.329061	0.0871738	3.77476	0.000160159	0.00645976	Socs5	no
ENSMUSG00000020282	25.3841	0.328759	0.43146	0.761969	0.446078	0.901095	Rhbdf1	no
ENSMUSG00000051579	1007.04	0.328629	0.269719	1.21841	0.223067	0.735402	Tceal8	no
ENSMUSG00000108231	274.853	0.328312	0.477119	0.688114	0.491381	0.920117	Gm4045	no
ENSMUSG00000029632	1393.28	0.328177	0.190216	1.72528	0.0844768	0.491829	Ndufa4	no
ENSMUSG00000033499	4888.04	0.328157	0.0722197	4.54387	5.52297e-06	0.000429319	Larp4b	no
ENSMUSG00000037410	1605.29	0.328074	0.503952	0.651002	0.515045	0.923154	Tbc1d2b	no
ENSMUSG00000039737	366.415	0.327338	0.157679	2.07597	0.0378967	0.324635	Prkrip1	no
ENSMUSG00000007411	892.798	0.327267	0.183377	1.78467	0.0743152	0.460022	Mark3	no
ENSMUSG00000020272	1172.18	0.32699	0.184866	1.76879	0.0769284	0.468733	Stk10	no
ENSMUSG00000034297	3918.98	0.326605	0.121237	2.69394	0.00706136	0.110585	Med13	no
ENSMUSG00000026797	1021.97	0.326525	0.156012	2.09295	0.0363533	0.317177	Stxbp1	no
ENSMUSG00000024360	6662.66	0.326238	0.0987885	3.30239	0.000958653	0.0260249	Etf1	no
ENSMUSG00000037887	42.3267	0.326183	0.312502	1.04378	0.296587	0.80574	Dusp8	no
ENSMUSG00000040111	4484.31	0.325767	0.130685	2.49277	0.0126752	0.162869	Gramd1b	no
ENSMUSG00000030659	956.446	0.32571	0.280418	1.16152	0.245432	0.760703	Nucb2	no
ENSMUSG00000001707	611.05	0.325678	0.165354	1.96957	0.0488872	0.373231	Eef1e1	no
ENSMUSG00000041180	106.314	0.32547	0.248893	1.30767	0.190984	0.695343	Hectd2	no
ENSMUSG00000024966	3443.45	0.325393	0.105715	3.07802	0.00208378	0.047222	Stip1	no
ENSMUSG00000022906	1895.33	0.324996	0.206064	1.57716	0.114759	0.564379	Parp9	no
ENSMUSG00000034154	1388.99	0.324813	0.101933	3.18653	0.0014399	0.0359303	Ino80	no
ENSMUSG00000078813	234.96	0.3247	0.108491	2.99288	0.00276355	0.056986	Leng1	no
ENSMUSG00000038717	1972.74	0.324318	0.209137	1.55074	0.120963	0.581512	Atp5l	no
ENSMUSG00000013076	198.895	0.32379	0.471491	0.686736	0.492249	0.920117	Amotl1	no
ENSMUSG00000049658	1650.35	0.323681	0.150022	2.15755	0.0309628	0.286952	Bdp1	no
ENSMUSG00000079108	2137.76	0.323406	0.0704427	4.59105	4.41025e-06	0.000349172	Srp54c	no
ENSMUSG00000030199	1480.8	0.3233	0.106681	3.03052	0.00244131	0.0526256	Etv6	no
ENSMUSG00000027981	337.399	0.32318	0.234105	1.38049	0.167435	0.658848	Rnpc3	no
ENSMUSG00000064345	58796.1	0.323175	0.290605	1.11208	0.266105	0.77809	mt-Nd2	no
ENSMUSG00000112557	139.728	0.323166	0.414374	0.779891	0.435455	0.896779	Gm47626	no
ENSMUSG00000039156	1310.45	0.322581	0.0976345	3.30397	0.000953272	0.025959	Stim2	no
ENSMUSG00000024927	2021.94	0.321714	0.118217	2.72139	0.00650079	0.105277	Rela	no
ENSMUSG00000029446	383.717	0.321529	0.241786	1.32981	0.183581	0.68448	Psph	no
ENSMUSG00000028156	2969.17	0.32134	0.141666	2.26829	0.0233116	0.242493	Eif4e	no
ENSMUSG00000111327	49.2826	0.32123	0.31039	1.03492	0.300705	0.812137	Gm48401	no
ENSMUSG00000039725	336.575	0.321119	0.183147	1.75334	0.0795436	0.477251	Trp53rka	no
ENSMUSG00000070815	47.2707	0.321019	0.323843	0.991279	0.321549	0.827191	Vmn1r87	no
ENSMUSG00000056214	32.4739	0.320983	0.298883	1.07394	0.282849	0.792882	Pard6g	no
ENSMUSG00000020260	1013.37	0.320736	0.140911	2.27616	0.0228362	0.239491	Pofut2	no
ENSMUSG00000026021	2160.59	0.320453	0.163376	1.96144	0.0498277	0.375642	Sumo1	no
ENSMUSG00000024436	545.055	0.32027	0.125096	2.56021	0.010461	0.143194	Mrps18b	no
ENSMUSG00000027611	453.728	0.320068	0.361979	0.884217	0.376579	0.866934	Procr	no
ENSMUSG00000030188	101.525	0.320014	0.173648	1.84289	0.0653448	0.430243	Magohb	no
ENSMUSG00000039236	78.3562	0.319914	0.359702	0.889386	0.373796	0.86542	Isg20	no
ENSMUSG00000038888	114.073	0.319761	0.119831	2.66843	0.00762072	0.116361	Ctu1	no
ENSMUSG00000001036	104.194	0.319406	0.46054	0.693546	0.487967	0.919328	Epn2	no
ENSMUSG00000021945	1166.33	0.3194	0.216824	1.47308	0.140728	0.617721	Zmym2	no
ENSMUSG00000026193	84.5409	0.318872	0.293736	1.08557	0.277668	0.787954	Fn1	no
ENSMUSG00000036840	294.459	0.318723	0.134642	2.36718	0.017924	0.206739	Siah1a	no
ENSMUSG00000113889	139.985	0.318507	0.267145	1.19226	0.233158	0.746635	Gm48501	no
ENSMUSG00000020859	5711.42	0.318224	0.0883951	3.60002	0.000318193	0.0108541	Spag9	no
ENSMUSG00000007682	1669.69	0.317775	0.574619	0.553019	0.58025	0.946789	Dio2	no
ENSMUSG00000034509	383.401	0.31765	0.108578	2.92555	0.0034385	0.0667204	Mad2l1bp	no
ENSMUSG00000042035	118.661	0.31748	0.359122	0.884046	0.376672	0.866934	Igsf3	no
ENSMUSG00000019794	815.685	0.317462	0.0708457	4.48104	7.42804e-06	0.000544412	Katna1	no
ENSMUSG00000024970	141.014	0.317275	0.130937	2.42312	0.0153879	0.186194	Spindoc	no
ENSMUSG00000062248	438.392	0.317031	0.177777	1.78331	0.0745359	0.461037	Cks2	no
ENSMUSG00000027555	1621.29	0.317017	0.154346	2.05394	0.0399819	0.335388	Car13	no
ENSMUSG00000074811	216.35	0.316166	0.184444	1.71416	0.0865001	0.496792	Hps6	no
ENSMUSG00000054409	39.6875	0.316112	0.28682	1.10213	0.270405	0.782676	Tmem74	no
ENSMUSG00000057561	3203.97	0.315641	0.138081	2.28591	0.0222595	0.235951	Eif1a	no
ENSMUSG00000066122	27.8123	0.315067	0.256464	1.22851	0.219257	0.73101	Olfr45	no
ENSMUSG00000013646	311.175	0.314995	0.254262	1.23886	0.215397	0.724544	Sh3bp5l	no
ENSMUSG00000028345	1345.35	0.314904	0.233073	1.3511	0.176664	0.671605	Tex10	no
ENSMUSG00000079710	8.06333	0.314825	0.615669	0.511354	0.609103	0.954752	Gm3448	no
ENSMUSG00000035929	1845.73	0.314705	0.189222	1.66316	0.0962814	0.519741	H2-Q4	no
ENSMUSG00000020807	137.037	0.314663	0.432591	0.727392	0.466986	0.907858	4933427D14Rik	no
ENSMUSG00000038095	4523.19	0.314594	0.16121	1.95145	0.0510039	0.379007	Sbno1	no
ENSMUSG00000095865	948.6	0.314397	0.323482	0.971912	0.331094	0.837573	Gm13237	no
ENSMUSG00000031897	549.456	0.314363	0.182881	1.71895	0.0856239	0.494269	Psmb10	no
ENSMUSG00000067064	11.7803	0.314114	0.410605	0.765002	0.444271	0.900972	Olfr1416	no
ENSMUSG00000062203	5421.16	0.314068	0.126378	2.48516	0.0129493	0.165427	Gspt1	no
ENSMUSG00000092178	94.9741	0.313874	0.239004	1.31326	0.189096	0.693554	Gm45351	no
ENSMUSG00000020692	140.733	0.313117	0.232834	1.34481	0.178686	0.676287	Nle1	no
ENSMUSG00000048234	7004.09	0.3131	0.243395	1.28639	0.198308	0.698534	Rnf149	no
ENSMUSG00000028381	896.278	0.313061	0.127114	2.46283	0.0137845	0.17232	Ugcg	no
ENSMUSG00000038046	126.201	0.312757	0.189613	1.64945	0.0990563	0.526958	Mrm3	no
ENSMUSG00000020086	8.58043	0.312728	0.34572	0.90457	0.365693	0.859201	H2afy2	no
ENSMUSG00000019039	144.257	0.312503	0.221965	1.40789	0.159163	0.648276	Dalrd3	no
ENSMUSG00000025815	78.775	0.312455	0.379274	0.823824	0.410039	0.885233	Dhtkd1	no
ENSMUSG00000094870	1181.83	0.312416	0.138703	2.2524	0.0242967	0.249503	Zfp131	no
ENSMUSG00000049516	1395.67	0.312043	0.0843628	3.69882	0.000216605	0.00814715	Spty2d1	no
ENSMUSG00000002997	967.873	0.311583	0.383357	0.812775	0.416347	0.888526	Prkar2b	no
ENSMUSG00000019814	1209.42	0.31147	0.10334	3.01401	0.00257816	0.0543874	Ltv1	no
ENSMUSG00000045678	10.2822	0.311311	0.31849	0.977458	0.328343	0.83376	Olfr1489	no
ENSMUSG00000036894	4168.25	0.311237	0.0870481	3.57546	0.000349614	0.0115638	Rap2b	no
ENSMUSG00000057203	11.4674	0.31116	0.374709	0.830404	0.40631	0.882828	Vmn1r234	no
ENSMUSG00000021676	2409.05	0.310986	0.369317	0.842055	0.399757	0.877332	Iqgap2	no
ENSMUSG00000001763	51.7528	0.310703	0.257652	1.2059	0.227855	0.742875	Tspan33	no
ENSMUSG00000053007	948.964	0.310702	0.136848	2.27041	0.0231827	0.241938	Creb5	no
ENSMUSG00000015127	245.918	0.310659	0.181919	1.70767	0.0876969	0.499911	Unkl	no
ENSMUSG00000030123	6513.63	0.310158	0.17784	1.74403	0.0811544	0.481595	Plxnd1	no
ENSMUSG00000090790	28.1256	0.309949	0.357453	0.867105	0.385885	0.869259	Gm17377	no
ENSMUSG00000019768	74.5169	0.309675	0.247938	1.249	0.211664	0.718569	Esr1	no
ENSMUSG00000057329	406.032	0.309406	0.205105	1.50852	0.13142	0.6025	Bcl2	no
ENSMUSG00000024539	1002.27	0.309252	0.130238	2.37451	0.0175722	0.204393	Ptpn2	no
ENSMUSG00000008435	769.94	0.309075	0.226402	1.36516	0.172203	0.665227	Rdh13	no
ENSMUSG00000031762	369.814	0.309036	0.319022	0.9687	0.332695	0.837748	Mt2	no
ENSMUSG00000048379	1352.91	0.308995	0.154071	2.00554	0.0449049	0.355305	Socs4	no
ENSMUSG00000022967	2911.68	0.308277	0.0961926	3.20478	0.00135164	0.034261	Ifnar1	no
ENSMUSG00000028037	340.037	0.308262	0.607853	0.507133	0.612061	0.955184	Ifi44	no
ENSMUSG00000020664	3248.37	0.308004	0.114301	2.69468	0.00704558	0.110473	Dld	no
ENSMUSG00000005089	16.8539	0.307983	0.624292	0.493331	0.621779	0.957319	Slc1a2	no
ENSMUSG00000039262	3674.14	0.307804	0.0873979	3.52187	0.000428522	0.013775	Prrc2b	no
ENSMUSG00000037553	729.872	0.307742	0.234867	1.31028	0.1901	0.694633	Zdhhc18	no
ENSMUSG00000032462	2583.58	0.307488	0.09966	3.08537	0.00203297	0.0466455	Pik3cb	no
ENSMUSG00000111023	8.37679	0.307113	0.356499	0.861469	0.38898	0.870842	Gm48391	no
ENSMUSG00000033326	1951.27	0.307071	0.118055	2.60108	0.00929301	0.132731	Kdm4a	no
ENSMUSG00000040520	1525.02	0.30704	0.13781	2.228	0.0258807	0.25801	Manea	no
ENSMUSG00000041238	1891.72	0.307002	0.125413	2.44792	0.0143682	0.176519	Rbbp8	no
ENSMUSG00000022889	745.255	0.306827	0.0640289	4.79201	1.65117e-06	0.000148755	Mrpl39	no
ENSMUSG00000008730	6016.02	0.306792	0.165792	1.85046	0.0642467	0.425888	Hipk1	no
ENSMUSG00000032482	7.71029	0.30648	0.478698	0.640237	0.522019	0.925036	Cspg5	no
ENSMUSG00000004018	290.147	0.306361	0.14437	2.12205	0.0338333	0.302823	Fancl	no
ENSMUSG00000028407	24.2439	0.306289	0.377071	0.812286	0.416628	0.888538	Smim27	no
ENSMUSG00000003184	446.633	0.306212	0.0835415	3.66539	0.000246967	0.008948	Irf3	no
ENSMUSG00000060475	3172.65	0.305895	0.129789	2.35685	0.0184305	0.209565	Wtap	no
ENSMUSG00000030545	115.04	0.305337	0.2558	1.19365	0.232614	0.746635	Pex11a	no
ENSMUSG00000030729	1345.34	0.305052	0.219363	1.39063	0.164339	0.65623	Pgm2l1	no
ENSMUSG00000030157	378.017	0.304962	0.286012	1.06626	0.286307	0.796198	Clec2d	no
ENSMUSG00000040010	2519.42	0.304914	0.291451	1.04619	0.295473	0.805299	Slc7a5	no
ENSMUSG00000116564	694.98	0.304896	0.136168	2.23911	0.0251487	0.252931	Riok2	no
ENSMUSG00000029840	17417.9	0.304692	0.121412	2.50956	0.0120881	0.157921	Mtpn	no
ENSMUSG00000037347	36.0766	0.304635	0.315908	0.964316	0.334887	0.838944	Chst7	no
ENSMUSG00000026094	1014.38	0.304454	0.200095	1.52154	0.128123	0.597785	Stk17b	no
ENSMUSG00000083097	56.5794	0.304413	0.506557	0.600944	0.547877	0.934971	Gm14494	no
ENSMUSG00000021951	161.768	0.304264	0.119131	2.55403	0.0106485	0.145295	Eef1akmt1	no
ENSMUSG00000074656	6346.18	0.304137	0.143764	2.11554	0.0343842	0.30673	Eif2s2	no
ENSMUSG00000021118	23.5677	0.30411	0.31572	0.963226	0.335434	0.839306	Plek2	no
ENSMUSG00000021040	500.059	0.304058	0.170862	1.77955	0.0751501	0.463537	Slirp	no
ENSMUSG00000029817	1408.96	0.303879	0.158798	1.91362	0.0556684	0.397105	Tra2a	no
ENSMUSG00000113993	38.1862	0.303843	0.185107	1.64144	0.100705	0.531323	Gm47659	no
ENSMUSG00000017715	671.191	0.303727	0.148402	2.04665	0.0406923	0.338909	Pgs1	no
ENSMUSG00000027358	31.4591	0.303282	0.26958	1.12501	0.260583	0.774383	Bmp2	no
ENSMUSG00000024830	211.519	0.303123	0.25689	1.17997	0.238011	0.753575	Rps6kb2	no
ENSMUSG00000098022	78.0148	0.302911	0.544082	0.556738	0.577707	0.946753	Zfp82	no
ENSMUSG00000024404	4364.86	0.302789	0.139302	2.17362	0.0297337	0.280828	Riok3	no
ENSMUSG00000021189	1996.96	0.302753	0.0902025	3.35637	0.000789727	0.0221158	Atxn3	no
ENSMUSG00000037361	981.369	0.302746	0.109606	2.76213	0.00574258	0.0965326	Sf3b6	no
ENSMUSG00000079608	41.1489	0.302665	0.259599	1.16589	0.243658	0.759427	Stard6	no
ENSMUSG00000095253	199.662	0.302166	0.275099	1.09839	0.272035	0.78471	Zfp799	no
ENSMUSG00000024384	1576.73	0.301963	0.188263	1.60394	0.108728	0.548804	Iws1	no
ENSMUSG00000060703	1044.39	0.30091	0.374666	0.803141	0.421893	0.89019	Cd302	no
ENSMUSG00000026305	3667.84	0.300284	0.122074	2.45985	0.0138997	0.172849	Lrrfip1	no
ENSMUSG00000084353	11.317	0.300034	1.94872	0.153964	0.877638	0.987443	Gm15452	no
ENSMUSG00000026896	1369.58	0.299989	0.237745	1.26181	0.207017	0.710141	Ifih1	no
ENSMUSG00000039005	3544.67	0.299912	0.145286	2.06429	0.0389901	0.3306	Tlr4	no
ENSMUSG00000031958	8.37983	0.299628	0.445001	0.67332	0.500744	0.922792	Ldhd	no
ENSMUSG00000036172	22.9019	0.299411	0.473843	0.631878	0.527467	0.928405	Cd200r3	no
ENSMUSG00000035208	1872.58	0.299359	0.20872	1.43427	0.151497	0.635378	Slfn8	no
ENSMUSG00000020227	601.382	0.299272	0.272739	1.09728	0.272517	0.785109	Irak3	no
ENSMUSG00000079427	511.217	0.298969	0.165001	1.81193	0.0699976	0.445553	Mthfsl	no
ENSMUSG00000034675	11.4718	0.298814	0.478021	0.625106	0.531902	0.929831	Dbn1	no
ENSMUSG00000117873	8.45809	0.298555	1.30694	0.228438	0.819305	0.98509	Gm45928	no
ENSMUSG00000035142	178.561	0.298536	0.271186	1.10085	0.270961	0.783442	Nubpl	no
ENSMUSG00000047786	23.1931	0.298498	0.420157	0.710444	0.477429	0.914745	Lix1	no
ENSMUSG00000018736	1583.01	0.298246	0.194646	1.53225	0.125461	0.590302	Ndel1	no
ENSMUSG00000078870	95.5365	0.298223	0.333598	0.89396	0.371343	0.863262	Gm14410	no
ENSMUSG00000028688	515.659	0.297373	0.198645	1.497	0.134393	0.606567	Toe1	no
ENSMUSG00000028028	348.85	0.297343	0.133832	2.22177	0.0262988	0.260671	Alpk1	no
ENSMUSG00000075415	5533.53	0.29733	0.239686	1.2405	0.214791	0.72375	Fnbp1	no
ENSMUSG00000019920	5516.7	0.296945	0.0585842	5.06869	4.0056e-07	4.28132e-05	Lims1	no
ENSMUSG00000034203	458.705	0.296903	0.168784	1.75907	0.0785653	0.474601	Chchd4	no
ENSMUSG00000079197	2123.29	0.29674	0.162566	1.82535	0.0679481	0.438161	Psme2	no
ENSMUSG00000003418	8.08346	0.296719	0.547691	0.541764	0.587981	0.949946	St8sia6	no
ENSMUSG00000044949	40.8218	0.296714	0.156706	1.89344	0.0582987	0.405719	Ubtd2	no
ENSMUSG00000100899	4.85702	0.296257	0.454942	0.651197	0.514919	0.923154	Olfr1167	no
ENSMUSG00000038736	658.131	0.295898	0.10481	2.82318	0.00475492	0.0854154	Nudcd1	no
ENSMUSG00000006526	207.412	0.295764	0.159867	1.85006	0.0643045	0.425888	Stimate	no
ENSMUSG00000042133	3232.31	0.29563	0.111666	2.64745	0.00811023	0.121379	Ppig	no
ENSMUSG00000027168	7.03601	0.295553	0.492376	0.60026	0.548333	0.934971	Pax6	no
ENSMUSG00000056529	7978.63	0.295316	0.164077	1.79986	0.0718821	0.451148	Ptafr	no
ENSMUSG00000062987	20.0409	0.295009	0.340465	0.86649	0.386222	0.869259	Olfr715b	no
ENSMUSG00000033792	1140.77	0.294621	0.111449	2.64355	0.00820417	0.121808	Atp7a	no
ENSMUSG00000068686	16.0119	0.294584	0.446769	0.659366	0.509661	0.923154	Cd59b	no
ENSMUSG00000027860	14.3031	0.294555	0.840019	0.350653	0.725849	0.973925	Vangl1	no
ENSMUSG00000041258	903.056	0.293681	0.213008	1.37874	0.167976	0.659513	Zfp236	no
ENSMUSG00000027522	875.286	0.293591	0.166268	1.76577	0.0774352	0.47048	Stx16	no
ENSMUSG00000089818	6.25865	0.293305	0.412757	0.710599	0.477332	0.914745	Gm15950	no
ENSMUSG00000020752	289.916	0.293275	0.303148	0.967429	0.33333	0.837799	Recql5	no
ENSMUSG00000031609	1414.94	0.292739	0.0963264	3.03903	0.00237339	0.0514208	Sap30	no
ENSMUSG00000036537	35.4304	0.292739	0.218157	1.34187	0.179638	0.678256	Rnf113a1	no
ENSMUSG00000031781	465.299	0.292725	0.178599	1.63901	0.101211	0.532897	Ciapin1	no
ENSMUSG00000061983	6221.25	0.29249	0.200935	1.45564	0.145491	0.62562	Rps12	no
ENSMUSG00000032002	1111.53	0.292231	0.104445	2.79795	0.00514282	0.089622	Dcun1d5	no
ENSMUSG00000026921	8.88471	0.292227	0.548967	0.532321	0.594504	0.950442	Egfl7	no
ENSMUSG00000050891	161.597	0.292165	0.184179	1.58631	0.112668	0.559458	Tatdn1	no
ENSMUSG00000037060	8.67729	0.291578	0.561476	0.519307	0.603547	0.953012	Cavin3	no
ENSMUSG00000046862	446.689	0.291436	0.181076	1.60947	0.107513	0.546069	Pramef8	no
ENSMUSG00000018217	7511.99	0.291282	0.152093	1.91516	0.0554721	0.39637	Pmp22	no
ENSMUSG00000053801	268.448	0.291253	0.217178	1.34108	0.179894	0.678824	Grwd1	no
ENSMUSG00000020018	420.032	0.291025	0.185066	1.57255	0.115823	0.567001	Snrpf	no
ENSMUSG00000050310	903.946	0.290838	0.113353	2.56578	0.0102944	0.141669	Rictor	no
ENSMUSG00000039200	70.3011	0.290279	0.194794	1.49019	0.136175	0.608272	Atf7ip2	no
ENSMUSG00000112049	276.768	0.290091	0.298513	0.971788	0.331156	0.837573	Gm48269	no
ENSMUSG00000022816	31.9192	0.289933	0.209498	1.38394	0.166377	0.657552	Fstl1	no
ENSMUSG00000081999	767.545	0.289659	0.790544	0.366405	0.714063	0.972558	Gm13461	no
ENSMUSG00000053219	522.076	0.289528	0.159785	1.81199	0.0699882	0.445553	Raet1e	no
ENSMUSG00000025024	1036.84	0.289394	0.0850942	3.40087	0.00067172	0.0194042	Smndc1	no
ENSMUSG00000040596	1889.24	0.288779	0.157752	1.83059	0.0671616	0.435939	Pogk	no
ENSMUSG00000034674	1350.62	0.288715	0.0807471	3.57555	0.000349489	0.0115638	Tdg	no
ENSMUSG00000054951	46.4669	0.288701	0.246759	1.16997	0.242012	0.758195	9130008F23Rik	no
ENSMUSG00000022837	209.397	0.288484	0.171133	1.68573	0.0918476	0.510034	Iqcb1	no
ENSMUSG00000085007	9.66539	0.288348	0.362406	0.79565	0.426236	0.891872	Gm11549	no
ENSMUSG00000028256	483.861	0.288219	0.237414	1.21399	0.224752	0.737632	Odf2l	no
ENSMUSG00000003032	1256.31	0.288137	0.22747	1.2667	0.205261	0.708977	Klf4	no
ENSMUSG00000081208	6.19977	0.28779	0.402695	0.71466	0.474819	0.913185	Gm11400	no
ENSMUSG00000049300	203.69	0.287761	0.0828494	3.4733	0.000514092	0.0157358	Prmt6	no
ENSMUSG00000041483	846.268	0.287643	0.0720098	3.9945	6.48311e-05	0.0032355	Zfp281	no
ENSMUSG00000020728	64.5433	0.287541	0.298279	0.964	0.335046	0.838944	Cep112	no
ENSMUSG00000019487	567.5	0.287251	0.122797	2.33924	0.019323	0.215323	Trip10	no
ENSMUSG00000061331	278.241	0.287091	0.356396	0.805539	0.420509	0.889922	Gm17132	no
ENSMUSG00000042688	6954.09	0.28702	0.128897	2.22673	0.0259654	0.258247	Mapk6	no
ENSMUSG00000026519	633.551	0.286568	0.320807	0.893273	0.371711	0.863405	Tmem63a	no
ENSMUSG00000071528	1188.17	0.286279	0.217891	1.31386	0.188893	0.693554	Atp5md	no
ENSMUSG00000052033	303.791	0.286171	0.126021	2.27082	0.0231581	0.241877	Pfdn4	no
ENSMUSG00000038127	4964.77	0.285951	0.15986	1.78876	0.073653	0.457453	Ccdc50	no
ENSMUSG00000039361	6908.53	0.285303	0.113247	2.51931	0.0117585	0.154222	Picalm	no
ENSMUSG00000032740	1764.69	0.285276	0.162819	1.7521	0.0797562	0.477251	Ccdc88a	no
ENSMUSG00000050910	5.66425	0.284996	0.537146	0.530574	0.595714	0.950442	Cdr2l	no
ENSMUSG00000027459	204.16	0.284909	0.167518	1.70077	0.0889866	0.50131	Fam110a	no
ENSMUSG00000028064	218.448	0.284858	0.40896	0.696542	0.48609	0.91766	Sema4a	no
ENSMUSG00000024491	2069.34	0.28425	0.312201	0.910472	0.362574	0.857264	Rbm27	no
ENSMUSG00000006215	594.673	0.283774	0.154495	1.83679	0.0662414	0.432755	Zbtb17	no
ENSMUSG00000021987	4972.22	0.282339	0.140267	2.01286	0.0441289	0.353442	Mtmr6	no
ENSMUSG00000025257	26.0481	0.282064	0.384645	0.73331	0.46337	0.907669	Ribc1	no
ENSMUSG00000028167	123.375	0.281923	0.201228	1.40101	0.16121	0.651895	Bdh2	no
ENSMUSG00000110331	121.883	0.28185	0.263601	1.06923	0.284966	0.794559	Nudc-ps1	no
ENSMUSG00000071252	73.5823	0.281593	0.188259	1.49577	0.134713	0.606567	2210408I21Rik	no
ENSMUSG00000027349	946.276	0.281566	0.111475	2.52583	0.0115426	0.152624	Fam98b	no
ENSMUSG00000030002	3459.08	0.281546	0.0789433	3.56644	0.000361864	0.0118702	Dusp11	no
ENSMUSG00000096780	134.809	0.281328	0.148312	1.89686	0.0578459	0.40388	Tmem181b-ps	no
ENSMUSG00000073131	2849.62	0.280942	0.131988	2.12853	0.0332929	0.300587	Vma21	no
ENSMUSG00000050212	21.0155	0.280925	0.376147	0.74685	0.455154	0.904109	Eva1b	no
ENSMUSG00000059237	192.209	0.280858	0.209185	1.34263	0.179392	0.677527	Ppp1r2-ps4	no
ENSMUSG00000037172	263.539	0.28027	0.121118	2.31403	0.0206661	0.224801	E330009J07Rik	no
ENSMUSG00000046881	139.429	0.280231	0.260445	1.07597	0.281941	0.792605	Olfr374	no
ENSMUSG00000060429	39.121	0.280157	0.309803	0.904306	0.365833	0.859373	Sntb1	no
ENSMUSG00000105207	422.332	0.279589	0.214268	1.30485	0.191943	0.695502	Gm42927	no
ENSMUSG00000001473	1510.15	0.279309	0.175779	1.58898	0.112066	0.558071	Tubb6	no
ENSMUSG00000045624	1019.53	0.279282	0.116505	2.39717	0.0165221	0.196078	Esf1	no
ENSMUSG00000032497	1914.64	0.279236	0.13351	2.0915	0.0364836	0.317177	Lrrfip2	no
ENSMUSG00000021871	1101.18	0.279106	0.2533	1.10188	0.270513	0.782676	Gm49342	no
ENSMUSG00000026399	69.4126	0.278797	0.53399	0.5221	0.6016	0.951557	Cd55	no
ENSMUSG00000030775	7.04382	0.278792	0.447145	0.623493	0.53296	0.93018	Trat1	no
ENSMUSG00000054387	1229.57	0.278742	0.191358	1.45665	0.145213	0.62562	Mdm4	no
ENSMUSG00000022335	371.71	0.278638	0.138554	2.01103	0.0443219	0.353442	Zfat	no
ENSMUSG00000028868	5139.07	0.278428	0.14887	1.87027	0.0614457	0.416986	Wasf2	no
ENSMUSG00000084408	11.1317	0.278377	0.493576	0.564	0.572754	0.945044	Gm11870	no
ENSMUSG00000070031	741.095	0.277973	0.183486	1.51495	0.129785	0.600288	Sp140	no
ENSMUSG00000007833	525.601	0.277666	0.343083	0.809327	0.418327	0.889095	Aldh16a1	no
ENSMUSG00000032175	878.573	0.277218	0.102013	2.71747	0.00657828	0.105996	Tyk2	no
ENSMUSG00000041769	891.293	0.277161	0.131789	2.10307	0.0354594	0.312794	Ppp2r2d	no
ENSMUSG00000030752	64.5684	0.276954	0.197149	1.4048	0.160082	0.650187	Kdm8	no
ENSMUSG00000028850	292.502	0.276789	0.142789	1.93844	0.052569	0.38639	Gpatch3	no
ENSMUSG00000033088	536.929	0.276672	0.10761	2.57107	0.0101384	0.140427	Triobp	no
ENSMUSG00000001305	290.726	0.276234	0.137024	2.01595	0.0438052	0.352254	Rrp15	no
ENSMUSG00000000560	8.32759	0.276194	0.452092	0.610923	0.54125	0.932557	Gabra2	no
ENSMUSG00000079610	48.1193	0.276097	0.310034	0.890538	0.373177	0.865368	Ankrd39	no
ENSMUSG00000006169	2512.46	0.276047	0.100725	2.74059	0.00613283	0.101105	Clint1	no
ENSMUSG00000070304	7.19224	0.275971	0.576697	0.478537	0.632268	0.959307	Scn2b	no
ENSMUSG00000116563	17.1643	0.275964	0.271151	1.01775	0.308797	0.818129	AL731706.2	no
ENSMUSG00000041057	1769.46	0.275746	0.202127	1.36422	0.172497	0.665227	Wdr43	no
ENSMUSG00000056054	48.0793	0.275708	0.5991	0.460203	0.645371	0.962742	S100a8	no
ENSMUSG00000026499	2025.45	0.275622	0.107897	2.55449	0.0106343	0.145256	Acbd3	no
ENSMUSG00000005802	1191.69	0.275145	0.126265	2.17911	0.0293234	0.279007	Slc30a4	no
ENSMUSG00000030735	17.4079	0.274978	2.38896	0.115103	0.908363	0.991235	Gm9755	no
ENSMUSG00000101188	4758.04	0.27484	0.127282	2.15929	0.0308273	0.286515	Eif4a-ps4	no
ENSMUSG00000102746	7.70985	0.274048	0.507972	0.539495	0.589545	0.950151	Gm37601	no
ENSMUSG00000075141	5.27677	0.273908	0.5794	0.472744	0.636396	0.960488	Olfr1160	no
ENSMUSG00000022175	1437.02	0.273426	0.213525	1.28053	0.200358	0.701553	Lrp10	no
ENSMUSG00000030660	2181.8	0.273424	0.128644	2.12543	0.0335508	0.301346	Pik3c2a	no
ENSMUSG00000002233	716.628	0.273335	0.192651	1.41881	0.155955	0.644528	Rhoc	no
ENSMUSG00000031370	584.848	0.273301	0.244791	1.11647	0.264223	0.777633	Zrsr2	no
ENSMUSG00000030059	16713.4	0.273255	0.363972	0.750758	0.452798	0.904011	Tmf1	no
ENSMUSG00000022092	332.357	0.273248	0.0974017	2.80537	0.00502583	0.0883667	Ppp3cc	no
ENSMUSG00000001156	891.62	0.272885	0.21955	1.24293	0.213895	0.722333	Mxd1	no
ENSMUSG00000094898	46.7824	0.272834	0.183267	1.48872	0.136561	0.608805	Vmn1r201	no
ENSMUSG00000031600	1668.23	0.272766	0.0701222	3.88987	0.000100297	0.00451371	Vps37a	no
ENSMUSG00000043424	1598.76	0.272747	0.145483	1.87476	0.0608253	0.41475	Eif3j2	no
ENSMUSG00000003228	349.997	0.272337	0.194386	1.40101	0.161211	0.651895	Grk5	no
ENSMUSG00000118537	83.1677	0.272247	0.140435	1.9386	0.0525496	0.38639	Shld3	no
ENSMUSG00000039463	562.154	0.272149	0.121236	2.24479	0.0247814	0.25166	Slc9a8	no
ENSMUSG00000032103	120.282	0.271637	0.141835	1.91516	0.0554716	0.39637	Pus3	no
ENSMUSG00000001496	7.7764	0.271263	0.582166	0.465955	0.641248	0.961657	Nkx2-1	no
ENSMUSG00000024283	3522.72	0.271067	0.178916	1.51505	0.12976	0.600288	Wac	no
ENSMUSG00000071661	25.0852	0.271036	0.236146	1.14775	0.251072	0.765791	Zbtb3	no
ENSMUSG00000032846	442.428	0.270905	0.173306	1.56316	0.118015	0.572688	Zswim6	no
ENSMUSG00000052310	3092.03	0.270556	0.106502	2.54039	0.011073	0.148558	Slc39a1	no
ENSMUSG00000026594	82.1279	0.270386	0.478036	0.565619	0.571653	0.945044	Ralgps2	no
ENSMUSG00000091803	400.209	0.269784	0.17776	1.51769	0.129093	0.598698	Cox16	no
ENSMUSG00000048697	42.5336	0.269699	0.272909	0.988236	0.323037	0.828149	Vmn1r26	no
ENSMUSG00000027132	1631.39	0.269531	0.139156	1.93689	0.0527585	0.387425	Katnbl1	no
ENSMUSG00000048410	720.472	0.269233	0.1135	2.37209	0.0176878	0.205306	Zfp407	no
ENSMUSG00000051346	100.565	0.269047	0.17297	1.55546	0.119836	0.57848	Spryd4	no
ENSMUSG00000045795	251.24	0.268983	0.10173	2.64408	0.00819137	0.121808	Whamm	no
ENSMUSG00000028224	848.281	0.26893	0.0985781	2.72809	0.00637027	0.104018	Nbn	no
ENSMUSG00000110528	12.2939	0.26888	0.559779	0.480333	0.630991	0.959307	Gm1943	no
ENSMUSG00000025938	41.9602	0.26873	0.363214	0.739866	0.459381	0.905211	Slco5a1	no
ENSMUSG00000035898	1192.62	0.268669	0.100075	2.68467	0.00726006	0.112733	Uba6	no
ENSMUSG00000037992	198.739	0.268591	0.166784	1.61041	0.107308	0.546069	Rara	no
ENSMUSG00000112178	20.5557	0.268576	0.359376	0.747339	0.454859	0.904109	Gm47630	no
ENSMUSG00000032376	986.141	0.268345	0.136487	1.96609	0.0492887	0.374306	Usp3	no
ENSMUSG00000023284	173.284	0.267531	0.196501	1.36148	0.173363	0.667134	Zfp605	no
ENSMUSG00000027787	1371.57	0.267066	0.11513	2.31969	0.0203578	0.2226	Nmd3	no
ENSMUSG00000055447	6628.13	0.266983	0.11539	2.31374	0.0206818	0.224801	Cd47	no
ENSMUSG00000020248	384.357	0.266944	0.161702	1.65084	0.0987714	0.525879	Nfyb	no
ENSMUSG00000073910	309.086	0.266734	0.226403	1.17814	0.238742	0.754969	Mob3b	no
ENSMUSG00000032459	495.091	0.265842	0.121736	2.18376	0.0289795	0.277175	Mrps22	no
ENSMUSG00000021116	3117.86	0.264826	0.108303	2.44523	0.014476	0.177674	Eif2s1	no
ENSMUSG00000020032	193.776	0.264826	0.247797	1.06872	0.285197	0.794636	Nuak1	no
ENSMUSG00000031004	32673.3	0.264776	0.175295	1.51046	0.130925	0.602391	Mki67	no
ENSMUSG00000021417	541.669	0.264706	0.170815	1.54967	0.121222	0.581537	Eci2	no
ENSMUSG00000031578	1253.68	0.264706	0.123599	2.14165	0.0322215	0.293936	Mak16	no
ENSMUSG00000040936	12.2008	0.264524	0.342295	0.772794	0.439644	0.898737	Ulk4	no
ENSMUSG00000082316	5.66072	0.264491	0.629055	0.420458	0.674151	0.968805	Vmn1r221	no
ENSMUSG00000020255	3231.19	0.264338	0.118682	2.22727	0.0259291	0.258204	D10Wsu102e	no
ENSMUSG00000035021	1644.66	0.264107	0.174031	1.51759	0.129118	0.598698	Baz1a	no
ENSMUSG00000031153	1364.27	0.264012	0.11484	2.29896	0.0215074	0.231224	Gripap1	no
ENSMUSG00000026819	463.919	0.263819	0.137236	1.92238	0.0545582	0.392661	Slc25a25	no
ENSMUSG00000020407	20.1604	0.263775	0.391106	0.674432	0.500037	0.922668	Upp1	no
ENSMUSG00000038982	239.452	0.263616	0.23919	1.10212	0.27041	0.782676	Bloc1s5	no
ENSMUSG00000078578	11816.1	0.263611	0.130288	2.02329	0.0430428	0.348747	Ube2d3	no
ENSMUSG00000020694	1464.52	0.263528	0.143139	1.84106	0.0656129	0.430681	Tlk2	no
ENSMUSG00000094441	343.686	0.263216	0.0910379	2.89128	0.00383677	0.0724749	Zfp955a	no
ENSMUSG00000060950	193.638	0.263038	0.288793	0.910819	0.362391	0.857264	Trmt61a	no
ENSMUSG00000032020	916.965	0.262629	0.222096	1.1825	0.237007	0.753184	Ubash3b	no
ENSMUSG00000034795	252.246	0.262403	0.263722	0.995001	0.319736	0.825606	Ccdc122	no
ENSMUSG00000062031	177.954	0.262289	0.192311	1.36388	0.172606	0.665247	Pgghg	no
ENSMUSG00000063458	74.9434	0.262261	0.453738	0.578001	0.563263	0.941415	Lrmda	no
ENSMUSG00000056124	3463.65	0.262038	0.0860444	3.04538	0.00232389	0.0506909	B4galt6	no
ENSMUSG00000028403	1635.63	0.261694	0.107118	2.44303	0.0145643	0.178247	Zdhhc21	no
ENSMUSG00000027692	36.7277	0.260917	0.421903	0.618428	0.536293	0.930735	Tnik	no
ENSMUSG00000031714	195.202	0.260913	0.266519	0.978967	0.327596	0.833531	Gab1	no
ENSMUSG00000052593	12233.2	0.260518	0.110921	2.34868	0.0188401	0.212706	Adam17	no
ENSMUSG00000024754	306.382	0.2605	0.112079	2.32426	0.0201115	0.221607	Cemip2	no
ENSMUSG00000061079	511.676	0.260407	0.120483	2.16137	0.030667	0.285854	Zfp143	no
ENSMUSG00000020397	232.448	0.260308	0.11159	2.33273	0.0196624	0.217406	Med7	no
ENSMUSG00000022216	2136.13	0.260074	0.181816	1.43043	0.152595	0.638559	Psme1	no
ENSMUSG00000062314	6.35943	0.260025	0.415689	0.625528	0.531624	0.9296	Olfr1505	no
ENSMUSG00000054013	5.49501	0.260014	0.452703	0.574359	0.565725	0.942092	Tmem179	no
ENSMUSG00000105338	9.24843	0.259872	1.06307	0.244453	0.80688	0.98509	Gm43802	no
ENSMUSG00000040738	623.964	0.259645	0.295927	0.877395	0.380272	0.866934	Ints8	no
ENSMUSG00000024583	3072.22	0.25961	0.0858458	3.02415	0.00249336	0.0532111	Txnl1	no
ENSMUSG00000023951	374.824	0.259086	0.207604	1.24798	0.212038	0.718898	Vegfa	no
ENSMUSG00000059866	421.424	0.258669	0.219184	1.18015	0.237941	0.753544	Tnip2	no
ENSMUSG00000047655	11.7784	0.258612	0.367182	0.704315	0.481236	0.916865	Vmn1r74	no
ENSMUSG00000047963	22.4894	0.258044	0.372819	0.692144	0.488847	0.919528	Stbd1	no
ENSMUSG00000073775	175.884	0.258026	0.108946	2.36838	0.017866	0.206255	Kti12	no
ENSMUSG00000021067	1763.87	0.25791	0.106509	2.42149	0.0154571	0.186776	Sav1	no
ENSMUSG00000094921	23.1917	0.257893	0.262499	0.982455	0.325876	0.831174	Vmn2r112	no
ENSMUSG00000022255	6800.52	0.257739	0.13666	1.88598	0.059298	0.407574	Mtdh	no
ENSMUSG00000078994	234.166	0.257494	0.14708	1.75071	0.0799963	0.477251	Zfp429	no
ENSMUSG00000067942	433.988	0.257464	0.1335	1.92857	0.053784	0.390177	Zfp160	no
ENSMUSG00000029552	1880.26	0.257374	0.0846806	3.03935	0.00237089	0.0514208	Tes	no
ENSMUSG00000029798	1291.67	0.257286	0.212714	1.20954	0.226455	0.740004	Herc6	no
ENSMUSG00000020115	2395.11	0.257206	0.184717	1.39243	0.163792	0.655473	Tbk1	no
ENSMUSG00000026926	2049.84	0.256895	0.111141	2.31144	0.0208088	0.225799	Pmpca	no
ENSMUSG00000100131	22498.9	0.256852	0.333008	0.77131	0.440523	0.898737	Gm28439	no
ENSMUSG00000021958	240.858	0.25685	0.137044	1.87422	0.0609004	0.415018	Pinx1	no
ENSMUSG00000023262	17.1632	0.256745	0.358992	0.715183	0.474496	0.913111	Acy1	no
ENSMUSG00000096727	329.235	0.256542	0.184177	1.39291	0.163646	0.655298	Psmb9	no
ENSMUSG00000017291	3882.95	0.256532	0.0809823	3.16775	0.00153622	0.0379216	Taok1	no
ENSMUSG00000037531	381.409	0.256317	0.129137	1.98484	0.0471617	0.364835	Mrpl47	no
ENSMUSG00000026987	2083.15	0.25615	0.186107	1.37636	0.168709	0.659513	Baz2b	no
ENSMUSG00000083364	297.283	0.256142	0.271133	0.944708	0.344808	0.845817	Llph-ps2	no
ENSMUSG00000019080	39.4913	0.256132	0.363865	0.703919	0.481483	0.916935	Mfsd3	no
ENSMUSG00000052253	705.362	0.256007	0.0918942	2.78589	0.0053381	0.091167	Zfp622	no
ENSMUSG00000067367	557.306	0.255999	0.220595	1.1605	0.245847	0.760853	Lyar	no
ENSMUSG00000041506	284.534	0.255728	0.178559	1.43218	0.152092	0.637077	Rrp9	no
ENSMUSG00000027201	1095.43	0.255609	0.154635	1.65298	0.0983348	0.524207	Myef2	no
ENSMUSG00000029752	2445.01	0.255438	0.226382	1.12835	0.259172	0.773374	Asns	no
ENSMUSG00000022010	701.59	0.254475	0.150955	1.68577	0.0918399	0.510034	Tsc22d1	no
ENSMUSG00000029507	425.791	0.254215	0.109027	2.33167	0.0197181	0.217833	Pus1	no
ENSMUSG00000022200	2671.73	0.254196	0.0598192	4.2494	2.14344e-05	0.00129678	Golph3	no
ENSMUSG00000032423	7200.73	0.254024	0.170197	1.49253	0.13556	0.607934	Syncrip	no
ENSMUSG00000079509	1810.37	0.253918	0.118338	2.1457	0.0318969	0.292477	Zfx	no
ENSMUSG00000063652	46.8753	0.253846	0.262605	0.966644	0.333722	0.838127	Slc22a21	no
ENSMUSG00000073725	1705.02	0.253604	0.173301	1.46337	0.143365	0.623112	Lmbrd1	no
ENSMUSG00000034343	1588.56	0.253463	0.115679	2.19108	0.0284458	0.273293	Ube2f	no
ENSMUSG00000027782	4308.72	0.253183	0.10134	2.49836	0.0124769	0.161584	Kpna4	no
ENSMUSG00000034612	997.018	0.253079	0.117801	2.14836	0.0316853	0.29121	Chst11	no
ENSMUSG00000051335	99.4737	0.25307	0.244341	1.03572	0.300332	0.8113	Gfod1	no
ENSMUSG00000041241	500.438	0.252762	0.181041	1.39616	0.162665	0.653412	Mul1	no
ENSMUSG00000042198	165.741	0.25232	0.245174	1.02915	0.303411	0.815497	Chchd7	no
ENSMUSG00000030074	14.6785	0.25226	0.421384	0.598646	0.549409	0.934995	Gxylt2	no
ENSMUSG00000039496	28.4905	0.251921	0.237309	1.06158	0.288428	0.79849	Cdnf	no
ENSMUSG00000026200	260.736	0.251899	0.341889	0.736788	0.461251	0.906342	Glb1l	no
ENSMUSG00000113393	229.731	0.251825	0.310426	0.811225	0.417237	0.889095	Gm48415	no
ENSMUSG00000029312	135.266	0.251781	0.142707	1.76432	0.0776776	0.47173	Klhl8	no
ENSMUSG00000026463	764.112	0.251763	0.505121	0.498422	0.618187	0.956948	Atp2b4	no
ENSMUSG00000024474	4785.52	0.251581	0.135616	1.85509	0.0635831	0.424527	Ik	no
ENSMUSG00000020128	1082.34	0.251504	0.146367	1.71831	0.0857406	0.494696	Vps54	no
ENSMUSG00000049866	5293.57	0.25104	0.179428	1.39912	0.161777	0.651895	Arl4c	no
ENSMUSG00000042377	11.2198	0.250965	0.592297	0.423715	0.671774	0.968461	Fam83g	no
ENSMUSG00000106631	248.327	0.250923	0.267262	0.938866	0.347799	0.847963	Gm42669	no
ENSMUSG00000032624	788.94	0.250772	0.14181	1.76837	0.0769995	0.468767	Eml4	no
ENSMUSG00000023961	286.119	0.250604	0.351645	0.712661	0.476056	0.91405	Enpp4	no
ENSMUSG00000039753	915.691	0.250421	0.160153	1.56363	0.117904	0.5726	Fbxl5	no
ENSMUSG00000022009	584.986	0.250271	0.101763	2.45935	0.0139187	0.172849	Nufip1	no
ENSMUSG00000026970	3529.31	0.249974	0.136309	1.83388	0.0666715	0.434738	Rbms1	no
ENSMUSG00000039159	1372.68	0.249422	0.124815	1.99833	0.0456804	0.358566	Ube2h	no
ENSMUSG00000017057	500.288	0.249366	0.139463	1.78804	0.073769	0.457746	Il13ra1	no
ENSMUSG00000029291	1842.49	0.248947	0.097908	2.54266	0.0110011	0.147903	Rufy3	no
ENSMUSG00000020806	936.543	0.248935	0.175314	1.41993	0.155628	0.644104	Rhbdf2	no
ENSMUSG00000115030	28.627	0.248832	0.419281	0.593473	0.552865	0.93582	Gm49274	no
ENSMUSG00000098650	1528.62	0.248695	0.109629	2.26851	0.023298	0.242493	Gm28048	no
ENSMUSG00000020212	291.994	0.24857	0.265395	0.936606	0.348961	0.848811	Mdm1	no
ENSMUSG00000037965	1682.55	0.248435	0.219523	1.1317	0.257759	0.771987	Zc3h7a	no
ENSMUSG00000026753	1539.33	0.248135	0.0794342	3.12378	0.00178546	0.0425657	Ppp6c	no
ENSMUSG00000081305	27.5107	0.247819	0.267263	0.927246	0.353799	0.852148	Gm12879	no
ENSMUSG00000033713	1642.82	0.247799	0.366727	0.675704	0.499228	0.922541	Foxn3	no
ENSMUSG00000031398	26.1212	0.247391	0.313299	0.78963	0.429744	0.893763	Plxna3	no
ENSMUSG00000090862	3421.65	0.247356	0.113439	2.18052	0.0292191	0.278428	Rps13	no
ENSMUSG00000060708	158.214	0.247139	0.114403	2.16026	0.0307527	0.286445	Bloc1s4	no
ENSMUSG00000024146	814.435	0.247132	0.12406	1.99204	0.0463668	0.36196	Cript	no
ENSMUSG00000033739	189.02	0.24701	0.18753	1.31718	0.187779	0.692806	Fkbpl	no
ENSMUSG00000027829	1690.22	0.24691	0.172936	1.42776	0.153362	0.639545	Ccnl1	no
ENSMUSG00000021911	1025.98	0.246829	0.111541	2.21291	0.0269039	0.26281	Parg	no
ENSMUSG00000027068	1166.17	0.246621	0.284299	0.86747	0.385685	0.869259	Dhrs9	no
ENSMUSG00000052962	526.98	0.246566	0.079422	3.10451	0.00190596	0.044528	Mrpl35	no
ENSMUSG00000024732	743.141	0.246338	0.144171	1.70866	0.0875147	0.499539	Ccdc86	no
ENSMUSG00000025962	579.625	0.246226	0.148707	1.65579	0.0977653	0.523604	Fastkd2	no
ENSMUSG00000037750	402.072	0.245925	0.074497	3.30114	0.000962915	0.0260438	Fam222b	no
ENSMUSG00000067916	2027.07	0.245871	0.208856	1.17722	0.239106	0.755177	Zfp991	no
ENSMUSG00000040128	2647.46	0.24584	0.213957	1.14902	0.250549	0.765187	Pnrc1	no
ENSMUSG00000014313	1666.35	0.24559	0.205034	1.1978	0.230995	0.745043	Cox6c	no
ENSMUSG00000040782	1478.41	0.245462	0.123423	1.98879	0.0467245	0.363646	Cop1	no
ENSMUSG00000064363	95705.1	0.245358	0.246316	0.996113	0.319195	0.825606	mt-Nd4	no
ENSMUSG00000026637	196.485	0.245323	0.193615	1.26706	0.205133	0.708977	Traf5	no
ENSMUSG00000041231	244.138	0.245103	0.244294	1.00331	0.315711	0.824076	Ublcp1	no
ENSMUSG00000040430	739.388	0.245075	0.176703	1.38693	0.165464	0.656475	Pitpnc1	no
ENSMUSG00000026068	128.927	0.24498	0.530675	0.461639	0.64434	0.962309	Il18rap	no
ENSMUSG00000022236	24.2969	0.244667	0.289989	0.843713	0.39883	0.877234	Ropn1l	no
ENSMUSG00000109946	31.3769	0.244656	0.2761	0.886112	0.375557	0.866504	Brd3os	no
ENSMUSG00000033565	137.376	0.244592	0.299092	0.817783	0.413481	0.887435	Rbfox2	no
ENSMUSG00000063694	2448.73	0.244368	0.109424	2.23323	0.0255339	0.255658	Cycs	no
ENSMUSG00000026946	400.136	0.244351	0.194605	1.25562	0.209253	0.714937	Nmi	no
ENSMUSG00000024277	3587.68	0.244281	0.117248	2.08346	0.0372093	0.320945	Mapre2	no
ENSMUSG00000062272	23.6382	0.244121	0.425934	0.573144	0.566547	0.942504	Olfr1129	no
ENSMUSG00000022451	2360.26	0.243772	0.390166	0.62479	0.532109	0.929838	Twf1	no
ENSMUSG00000036395	26.8617	0.243653	0.250892	0.971147	0.331475	0.837573	Glb1l2	no
ENSMUSG00000018417	514.916	0.243469	0.3612	0.674057	0.500275	0.922792	Myo1b	no
ENSMUSG00000032745	2481.18	0.243449	0.105348	2.3109	0.0208384	0.225928	Gpbp1	no
ENSMUSG00000058690	1111.66	0.243227	0.185536	1.31095	0.189876	0.694554	Ccser2	no
ENSMUSG00000031586	114.229	0.242994	0.591333	0.410925	0.681127	0.968805	Rbpms	no
ENSMUSG00000047669	47.7703	0.24277	0.203234	1.19453	0.232269	0.746635	Msl3l2	no
ENSMUSG00000038806	916.795	0.242688	0.129695	1.87122	0.0613141	0.416533	Sde2	no
ENSMUSG00000028540	172.869	0.242643	0.183775	1.32033	0.186726	0.690189	Dph2	no
ENSMUSG00000024052	1428.45	0.242351	0.105397	2.2994	0.0214825	0.231224	Lpin2	no
ENSMUSG00000032802	3373.21	0.24232	0.201121	1.20485	0.228262	0.743323	Srxn1	no
ENSMUSG00000020946	1885.68	0.24195	0.0702905	3.44215	0.000577111	0.017214	Gosr2	no
ENSMUSG00000027983	20.8274	0.241903	0.37552	0.644182	0.519458	0.924606	Cyp2u1	no
ENSMUSG00000079339	87.4516	0.241832	0.258544	0.935362	0.349602	0.848879	Ifit1bl1	no
ENSMUSG00000029777	4329.58	0.241567	0.133598	1.80817	0.0705802	0.447484	Gars	no
ENSMUSG00000021692	252.168	0.241551	0.153044	1.57831	0.114494	0.563723	Dimt1	no
ENSMUSG00000047221	77.0457	0.241471	0.237384	1.01722	0.30905	0.818129	Fam185a	no
ENSMUSG00000094649	25.4501	0.241381	0.410184	0.588469	0.556218	0.937334	Gm7102	no
ENSMUSG00000024097	1524.74	0.241173	0.171252	1.40829	0.159044	0.648276	Srsf7	no
ENSMUSG00000020271	2093.49	0.241101	0.105734	2.28027	0.0225918	0.23751	Fbxw11	no
ENSMUSG00000025907	2434.61	0.240812	0.118331	2.03507	0.0418438	0.344019	Rb1cc1	no
ENSMUSG00000009013	1260.89	0.240684	0.159024	1.51351	0.130151	0.601338	Dynll1	no
ENSMUSG00000063953	10.2499	0.240632	0.712651	0.337658	0.735621	0.975693	Amd2	no
ENSMUSG00000050957	116.915	0.240526	0.238747	1.00745	0.313718	0.820672	Insl6	no
ENSMUSG00000054414	1072.24	0.240239	0.210113	1.14338	0.252882	0.766777	Slc30a7	no
ENSMUSG00000110360	7.8117	0.239922	0.372357	0.644333	0.519359	0.924606	Gm45380	no
ENSMUSG00000054293	1190.03	0.239695	0.205323	1.1674	0.243048	0.759315	P2ry10b	no
ENSMUSG00000009772	521.738	0.239393	0.112072	2.13607	0.0326736	0.297214	Nuak2	no
ENSMUSG00000031799	7934.04	0.239358	0.172375	1.38859	0.164956	0.656448	Tpm4	no
ENSMUSG00000021738	594.008	0.239231	0.117317	2.03918	0.041432	0.341297	Atxn7	no
ENSMUSG00000094145	16.2218	0.238918	0.346269	0.689977	0.490208	0.920117	Vmn2r20	no
ENSMUSG00000047141	739.137	0.238912	0.120699	1.97941	0.0477701	0.36843	Zfp654	no
ENSMUSG00000045639	502.381	0.238611	0.520931	0.458046	0.646919	0.963244	Zfp629	no
ENSMUSG00000074211	97.476	0.238564	0.174604	1.36631	0.17184	0.664714	Sdhaf1	no
ENSMUSG00000026816	638.755	0.238352	0.10265	2.32198	0.0202338	0.22239	Gtf3c5	no
ENSMUSG00000052293	1502.89	0.238279	0.144675	1.64699	0.0995597	0.528507	Taf9	no
ENSMUSG00000069237	373.938	0.238216	0.0781063	3.04989	0.00228922	0.0505363	Fam8a1	no
ENSMUSG00000028557	1523.81	0.238213	0.0919177	2.59159	0.00955349	0.134817	Rnf11	no
ENSMUSG00000078878	159.728	0.238209	0.268817	0.886138	0.375543	0.866504	Gm14305	no
ENSMUSG00000074955	15.1071	0.237714	0.361811	0.657012	0.511173	0.923154	Olfr1305	no
ENSMUSG00000021548	575.185	0.23747	0.147263	1.61256	0.106841	0.546069	Ccnh	no
ENSMUSG00000091649	283.795	0.237363	0.389727	0.60905	0.542491	0.932557	Phf11b	no
ENSMUSG00000042541	1480.61	0.237301	0.190334	1.24676	0.212487	0.720041	Sem1	no
ENSMUSG00000058006	2058.38	0.237296	0.182346	1.30135	0.193138	0.695502	Mdn1	no
ENSMUSG00000023169	4156.98	0.237191	0.0873793	2.7145	0.00663761	0.106418	Slc38a1	no
ENSMUSG00000060205	20.9199	0.237073	0.37184	0.637568	0.523755	0.925195	Olfr57	no
ENSMUSG00000079043	273.895	0.236915	0.0815964	2.9035	0.00369014	0.0703265	Fastkd5	no
ENSMUSG00000026761	781.95	0.236758	0.128248	1.84609	0.0648796	0.428176	Orc4	no
ENSMUSG00000066892	99.5568	0.236635	0.20909	1.13173	0.257747	0.771987	Fbxl12	no
ENSMUSG00000096808	378.839	0.236628	0.340734	0.694465	0.487391	0.919035	AC132444.6	no
ENSMUSG00000026028	2171.52	0.236451	0.0426807	5.53998	3.02498e-08	4.35938e-06	Trak2	no
ENSMUSG00000029422	2061.56	0.236445	0.171836	1.37599	0.168825	0.659564	Rsrc2	no
ENSMUSG00000016559	10602.5	0.236376	0.084247	2.80575	0.00501997	0.0883667	H3f3b	no
ENSMUSG00000028437	1991.51	0.236358	0.126765	1.86454	0.0622461	0.420415	Ubap1	no
ENSMUSG00000026942	631.537	0.23619	0.159844	1.47763	0.139507	0.616224	Traf2	no
ENSMUSG00000027333	581.404	0.235973	0.102658	2.29864	0.0215251	0.231224	Smox	no
ENSMUSG00000043279	1447.15	0.235963	0.112121	2.10453	0.035332	0.312529	Trim56	no
ENSMUSG00000035530	7544.36	0.235733	0.162066	1.45454	0.145795	0.62562	Eif1	no
ENSMUSG00000027667	821.036	0.235726	0.136183	1.73095	0.0834611	0.489919	Zfp639	no
ENSMUSG00000028010	265.395	0.235719	0.15663	1.50494	0.13234	0.602982	Gar1	no
ENSMUSG00000032786	1902.62	0.235673	0.275387	0.855787	0.392115	0.871926	Alas1	no
ENSMUSG00000029028	964	0.235633	0.104691	2.25074	0.0244021	0.249985	Lrrc47	no
ENSMUSG00000022148	9728.81	0.235631	0.165596	1.42293	0.154757	0.642255	Fyb	no
ENSMUSG00000068823	15341	0.235623	0.113033	2.08456	0.0371091	0.320297	Csde1	no
ENSMUSG00000027107	13.0797	0.235592	0.406262	0.579901	0.561982	0.941394	Chrna1	no
ENSMUSG00000064367	95391.1	0.235585	0.278843	0.844866	0.398185	0.876829	mt-Nd5	no
ENSMUSG00000096356	20.4018	0.235553	0.242999	0.969359	0.332366	0.837748	Olfr889	no
ENSMUSG00000025525	262.008	0.235521	0.11214	2.10024	0.035708	0.314755	Apool	no
ENSMUSG00000068245	591.24	0.235388	0.336831	0.698832	0.484657	0.91766	Phf11d	no
ENSMUSG00000042197	1162.77	0.235154	0.162529	1.44684	0.147941	0.628546	Zfp451	no
ENSMUSG00000026994	140.356	0.235007	0.375568	0.625738	0.531487	0.9296	Galnt3	no
ENSMUSG00000037363	47.243	0.235003	0.3197	0.735072	0.462296	0.907669	Letm2	no
ENSMUSG00000019189	445.81	0.234998	0.17433	1.34801	0.177656	0.674449	Rnf145	no
ENSMUSG00000021451	15202.9	0.234934	0.103366	2.27283	0.0230362	0.241194	Sema4d	no
ENSMUSG00000063480	1241.12	0.234897	0.127503	1.84228	0.0654341	0.430549	Snu13	no
ENSMUSG00000022629	6.67058	0.234813	0.709983	0.33073	0.740849	0.976214	Kif21a	no
ENSMUSG00000032425	224.868	0.234413	0.169597	1.38218	0.166916	0.657918	Zfp949	no
ENSMUSG00000025995	890.059	0.23439	0.154461	1.51747	0.129148	0.598698	Wdr75	no
ENSMUSG00000100755	280.566	0.234102	1.66434	0.140658	0.88814	0.988832	Rps23-ps1	no
ENSMUSG00000034300	1263.85	0.234068	0.109121	2.14504	0.0319499	0.292497	Fam53c	no
ENSMUSG00000058927	1092.26	0.234061	0.140263	1.66873	0.095171	0.51723	Gm10053	no
ENSMUSG00000002981	3336.56	0.233897	0.206569	1.13229	0.257512	0.771987	Clptm1	no
ENSMUSG00000005621	1186.92	0.233863	0.197956	1.18139	0.237447	0.753454	Zfp592	no
ENSMUSG00000110195	1186.11	0.233817	0.311192	0.751359	0.452437	0.904011	Pde2a	no
ENSMUSG00000041649	271.738	0.233609	0.240083	0.973034	0.330537	0.836602	Klf8	no
ENSMUSG00000028439	944.179	0.233507	0.209403	1.11511	0.264804	0.77809	Fam219a	no
ENSMUSG00000004591	1558.93	0.233489	0.156641	1.4906	0.136067	0.608272	Pkn2	no
ENSMUSG00000079659	580.594	0.233461	0.0778713	2.99803	0.00271728	0.0562127	Tmem243	no
ENSMUSG00000037331	4821.89	0.233438	0.0945343	2.46934	0.0135362	0.170881	Larp1	no
ENSMUSG00000047810	981.755	0.233386	0.148334	1.57339	0.115629	0.566484	Ccdc88b	no
ENSMUSG00000036327	510.01	0.233382	0.118325	1.97237	0.048567	0.372337	Qsox2	no
ENSMUSG00000024587	8830.67	0.233326	0.135257	1.72506	0.0845164	0.491837	Nars	no
ENSMUSG00000008398	1369.39	0.233282	0.171471	1.36048	0.173679	0.667196	Elk3	no
ENSMUSG00000021870	2465.36	0.232902	0.254557	0.91493	0.360228	0.85545	Slmap	no
ENSMUSG00000035051	322.325	0.232842	0.197844	1.1769	0.239236	0.755245	Dhx57	no
ENSMUSG00000028414	786.696	0.232833	0.136323	1.70795	0.087645	0.499911	Fktn	no
ENSMUSG00000031751	3038.63	0.232668	0.121136	1.92071	0.0547679	0.393163	Amfr	no
ENSMUSG00000024483	4044.19	0.232657	0.266626	0.872596	0.382883	0.869141	Ankhd1	no
ENSMUSG00000050017	2069.55	0.232584	0.083311	2.79175	0.00524234	0.0904956	Pitpnb	no
ENSMUSG00000029484	1653.17	0.232575	0.240488	0.967098	0.333495	0.83805	Anxa3	no
ENSMUSG00000064354	68703.3	0.232522	0.447195	0.519956	0.603094	0.952739	mt-Co2	no
ENSMUSG00000026103	2561.15	0.232272	0.100257	2.31675	0.0205172	0.224151	Gls	no
ENSMUSG00000043079	12.2582	0.232204	0.666545	0.34837	0.727562	0.973981	Synpo	no
ENSMUSG00000041886	31.7359	0.231878	0.245582	0.9442	0.345068	0.846079	Macc1	no
ENSMUSG00000062826	7.7127	0.231865	0.386497	0.599913	0.548564	0.934971	Ces2f	no
ENSMUSG00000024953	2347.62	0.231715	0.291539	0.7948	0.42673	0.891988	Prdx5	no
ENSMUSG00000021840	3119.59	0.2317	0.0826123	2.80467	0.0050368	0.0883667	Mapk1ip1l	no
ENSMUSG00000082806	32.77	0.231658	0.362754	0.638611	0.523076	0.925195	Rpl13-ps1	no
ENSMUSG00000032238	1730.36	0.231595	0.185468	1.24871	0.211772	0.718569	Rora	no
ENSMUSG00000057337	426.981	0.231475	0.347034	0.667011	0.504765	0.922943	Chst3	no
ENSMUSG00000020634	811.949	0.231376	0.111923	2.06728	0.0387074	0.328782	Ubxn2a	no
ENSMUSG00000000134	2141.06	0.231213	0.101533	2.27721	0.0227734	0.239224	Tfe3	no
ENSMUSG00000014956	5744.97	0.231173	0.113694	2.0333	0.0420227	0.344367	Ppp1cb	no
ENSMUSG00000053318	297.688	0.231153	0.643382	0.359278	0.719387	0.973668	Slamf8	no
ENSMUSG00000020235	772.199	0.231002	0.124983	1.84827	0.0645629	0.426801	Fzr1	no
ENSMUSG00000098923	520.503	0.230844	0.108084	2.13579	0.0326969	0.297215	Tmem185b	no
ENSMUSG00000029569	2263.45	0.230819	0.0967174	2.38653	0.017008	0.200133	Tmem168	no
ENSMUSG00000026311	222.931	0.230533	0.202492	1.13848	0.254921	0.768236	Asb1	no
ENSMUSG00000029402	211.824	0.230521	0.134493	1.714	0.0865295	0.496792	Snrnp35	no
ENSMUSG00000031245	779.294	0.230249	0.266084	0.865325	0.38686	0.86955	Hmgn5	no
ENSMUSG00000059288	453.337	0.230074	0.209575	1.09781	0.272287	0.784798	Cdyl	no
ENSMUSG00000029416	842.078	0.229624	0.162207	1.41562	0.156886	0.645065	Slc15a4	no
ENSMUSG00000021156	2114.28	0.229541	0.176806	1.29826	0.194197	0.695502	Zmynd11	no
ENSMUSG00000004359	352.384	0.229514	0.553019	0.41502	0.678127	0.968805	Spic	no
ENSMUSG00000049657	260.377	0.229297	0.105145	2.18076	0.0292015	0.278428	Zbtb5	no
ENSMUSG00000024867	179.649	0.228999	0.237486	0.964263	0.334914	0.838944	Pip5k1b	no
ENSMUSG00000004364	4361.59	0.228454	0.123426	1.85094	0.0641789	0.425845	Cul3	no
ENSMUSG00000022770	1486.35	0.228402	0.139783	1.63398	0.102264	0.534925	Dlg1	no
ENSMUSG00000021134	4927.98	0.228132	0.0883552	2.58199	0.00982336	0.137249	Srsf5	no
ENSMUSG00000020849	11985.8	0.228029	0.179058	1.27349	0.202845	0.704941	Ywhae	no
ENSMUSG00000039478	115.761	0.228013	0.16491	1.38265	0.166772	0.657552	Micu3	no
ENSMUSG00000059142	235.985	0.227718	0.169036	1.34716	0.17793	0.674588	Zfp945	no
ENSMUSG00000022043	3684.26	0.227608	0.161148	1.41242	0.157828	0.646589	Trim35	no
ENSMUSG00000058407	1624.14	0.227567	0.102624	2.21748	0.0265904	0.262045	Txndc9	no
ENSMUSG00000031360	1221.78	0.227348	0.142478	1.59567	0.110563	0.554754	Ctps2	no
ENSMUSG00000078144	4.96805	0.227314	0.521023	0.436284	0.66263	0.966663	Capns2	no
ENSMUSG00000029528	2251.56	0.227143	0.1762	1.28912	0.197356	0.697849	Pxn	no
ENSMUSG00000021113	352.15	0.227057	0.121868	1.86314	0.0624422	0.420853	Snapc1	no
ENSMUSG00000031700	637.341	0.226876	0.226589	1.00126	0.3167	0.824076	Gpt2	no
ENSMUSG00000007613	13776.1	0.226847	0.134831	1.68245	0.0924812	0.511305	Tgfbr1	no
ENSMUSG00000020638	821.639	0.226754	0.284416	0.797261	0.4253	0.891748	Cmpk2	no
ENSMUSG00000044244	81.4488	0.226727	0.258001	0.878782	0.37952	0.866934	Il20rb	no
ENSMUSG00000046994	219.263	0.226699	0.168065	1.34887	0.177378	0.673891	Mars2	no
ENSMUSG00000112917	78.1612	0.226628	0.298545	0.759108	0.447788	0.901951	Gm47331	no
ENSMUSG00000025184	695.866	0.226618	0.123617	1.83322	0.0667691	0.435091	R3hcc1l	no
ENSMUSG00000019868	649.832	0.226579	0.121628	1.86289	0.0624774	0.420867	Vta1	no
ENSMUSG00000002617	162.858	0.226565	0.226523	1.00019	0.317219	0.824281	Zfp40	no
ENSMUSG00000024750	6627.01	0.22648	0.201085	1.12629	0.260043	0.774038	Zfand5	no
ENSMUSG00000036718	192.31	0.226319	0.16	1.4145	0.157216	0.645886	Micall2	no
ENSMUSG00000020088	2288.56	0.226179	0.107917	2.09587	0.0360934	0.316332	Sar1a	no
ENSMUSG00000043059	371.445	0.226089	0.162956	1.38743	0.165311	0.656475	Zfp513	no
ENSMUSG00000003847	3128.4	0.225956	0.159596	1.4158	0.156835	0.645065	Nfat5	no
ENSMUSG00000055862	16.3135	0.225934	0.312692	0.722542	0.469961	0.909296	Izumo4	no
ENSMUSG00000026500	278.037	0.225907	0.21061	1.07263	0.283437	0.792882	Cox20	no
ENSMUSG00000040850	2711.97	0.225758	0.113942	1.98135	0.0475526	0.367078	Psme4	no
ENSMUSG00000027843	1429.07	0.225604	0.189208	1.19236	0.23312	0.746635	Ptpn22	no
ENSMUSG00000081562	66.6327	0.225472	0.44445	0.507305	0.611941	0.955184	Gm11575	no
ENSMUSG00000032834	492.651	0.225236	0.144582	1.55784	0.119271	0.577107	Pwp2	no
ENSMUSG00000020671	6567.49	0.22522	0.119004	1.89254	0.0584192	0.405896	Rab10	no
ENSMUSG00000068566	4839.71	0.224991	0.173294	1.29832	0.194177	0.695502	Myadm	no
ENSMUSG00000062175	6.39011	0.224876	0.582201	0.386252	0.69931	0.969322	Tgif2	no
ENSMUSG00000051037	204.264	0.224676	0.141732	1.58521	0.112918	0.559847	Zfp455	no
ENSMUSG00000048495	164.527	0.224615	0.147223	1.52568	0.12709	0.594476	Tyw5	no
ENSMUSG00000046909	102.394	0.224386	0.122145	1.83704	0.0662037	0.432755	Tefm	no
ENSMUSG00000021555	517.24	0.224375	0.106239	2.11199	0.0346873	0.308316	Naa35	no
ENSMUSG00000033813	3603.48	0.224233	0.0837318	2.67799	0.00740649	0.114177	Tcea1	no
ENSMUSG00000019947	1956.54	0.224162	0.201456	1.11271	0.265833	0.77809	Arid5b	no
ENSMUSG00000042901	2727.96	0.22405	0.160148	1.39901	0.161809	0.651895	Aida	no
ENSMUSG00000038495	1040.32	0.223775	0.14198	1.5761	0.115003	0.565361	Otud7b	no
ENSMUSG00000027014	1045.1	0.223739	0.137683	1.62503	0.104157	0.540061	Cwc22	no
ENSMUSG00000023249	599.124	0.223464	0.194147	1.151	0.24973	0.764895	Parp3	no
ENSMUSG00000050002	187.33	0.223184	0.115711	1.92881	0.0537547	0.390177	Idnk	no
ENSMUSG00000059897	227.346	0.223036	0.165588	1.34694	0.178001	0.674656	Zfp930	no
ENSMUSG00000030536	38568.6	0.222987	0.171627	1.29926	0.193855	0.695502	Iqgap1	no
ENSMUSG00000021952	1288.16	0.22294	0.120633	1.84809	0.0645892	0.426801	Xpo4	no
ENSMUSG00000047260	476.811	0.222883	0.171071	1.30287	0.192619	0.695502	Emc6	no
ENSMUSG00000026615	6487.78	0.222834	0.123748	1.80071	0.0717493	0.450664	Eprs	no
ENSMUSG00000014791	9.88578	0.222833	0.451537	0.493499	0.62166	0.957319	Elmo3	no
ENSMUSG00000025066	2911.7	0.222817	0.13995	1.59212	0.111357	0.555841	Sfr1	no
ENSMUSG00000062867	2928.54	0.222793	0.24406	0.912859	0.361317	0.856611	Impdh2	no
ENSMUSG00000024899	221.459	0.222561	0.291967	0.76228	0.445893	0.901095	Papss2	no
ENSMUSG00000027613	1178.73	0.222289	0.135857	1.6362	0.101798	0.533793	Eif6	no
ENSMUSG00000004451	1825.75	0.222208	0.0791795	2.80639	0.00501006	0.0883667	Ralb	no
ENSMUSG00000067995	690.948	0.222123	0.119529	1.85831	0.0631245	0.422345	Gtf2f2	no
ENSMUSG00000002728	977.88	0.222081	0.121568	1.82681	0.0677281	0.437348	Naa20	no
ENSMUSG00000093661	520.285	0.222038	0.153088	1.45039	0.146949	0.627836	Eif4e3	no
ENSMUSG00000038764	114.805	0.221981	0.21706	1.02267	0.306464	0.816584	Ptpn3	no
ENSMUSG00000022300	1077.26	0.221871	0.113451	1.95565	0.0505064	0.377576	Dcaf13	no
ENSMUSG00000072704	889.927	0.221626	0.135016	1.64148	0.100698	0.531323	Smim10l1	no
ENSMUSG00000083012	18.7788	0.221381	0.269319	0.822004	0.411075	0.886125	Fam220a	no
ENSMUSG00000004535	7194.83	0.221206	0.162702	1.35958	0.173963	0.667639	Tax1bp1	no
ENSMUSG00000021612	6.81611	0.221181	0.433996	0.509639	0.610305	0.955115	Slc6a18	no
ENSMUSG00000004931	198.203	0.221094	0.235418	0.939157	0.34765	0.847873	Apba3	no
ENSMUSG00000035242	3034.3	0.220913	0.128441	1.71995	0.0854408	0.493904	Oaz1	no
ENSMUSG00000021111	6190.97	0.220908	0.133126	1.65939	0.0970375	0.521846	Papola	no
ENSMUSG00000046062	3928.12	0.220599	0.12148	1.81593	0.0693807	0.443607	Ppp1r15b	no
ENSMUSG00000020359	109.797	0.220277	0.203872	1.08047	0.279934	0.790218	Phykpl	no
ENSMUSG00000001248	550.919	0.220229	0.201865	1.09097	0.275285	0.787074	Gramd1a	no
ENSMUSG00000028840	115.027	0.220218	0.156649	1.4058	0.159783	0.649769	Zfp593	no
ENSMUSG00000020319	99.8568	0.220001	0.195931	1.12285	0.261501	0.776029	Wdpcp	no
ENSMUSG00000021371	1566.52	0.219959	0.22319	0.985524	0.324367	0.829542	Mcur1	no
ENSMUSG00000036693	1634.88	0.219943	0.125359	1.7545	0.0793447	0.476886	Nop14	no
ENSMUSG00000009628	28.9042	0.219929	0.547713	0.401541	0.688022	0.968805	Tex15	no
ENSMUSG00000113795	257.572	0.21956	0.284462	0.771842	0.440208	0.898737	Gm48119	no
ENSMUSG00000009585	1522.18	0.219516	0.134703	1.62964	0.103178	0.537414	Apobec3	no
ENSMUSG00000050079	814.278	0.219302	0.0576077	3.80682	0.000140763	0.00580522	Rspry1	no
ENSMUSG00000024339	627.44	0.219292	0.215464	1.01776	0.30879	0.818129	Tap2	no
ENSMUSG00000029610	350.743	0.219155	0.12015	1.82401	0.0681503	0.438736	Aimp2	no
ENSMUSG00000022507	2549.28	0.218998	0.130041	1.68407	0.0921688	0.510872	1810013L24Rik	no
ENSMUSG00000028410	3101.26	0.218996	0.133578	1.63946	0.101117	0.532621	Dnaja1	no
ENSMUSG00000078908	759.722	0.218926	0.0888314	2.46451	0.0137199	0.171847	Mon1b	no
ENSMUSG00000022247	948.605	0.218512	0.136192	1.60444	0.108617	0.548687	Brix1	no
ENSMUSG00000040943	1425.23	0.218313	0.293043	0.744987	0.45628	0.904109	Tet2	no
ENSMUSG00000078572	54.9676	0.218159	0.199207	1.09514	0.273457	0.785522	Ndufaf8	no
ENSMUSG00000043154	888.899	0.218139	0.135319	1.61203	0.106955	0.546069	Ppp2r3a	no
ENSMUSG00000059762	28.4942	0.217999	0.288302	0.756149	0.44956	0.902497	Olfr767	no
ENSMUSG00000020745	6180.95	0.217807	0.127839	1.70377	0.0884248	0.50131	Pafah1b1	no
ENSMUSG00000024999	722.538	0.217579	0.100202	2.17142	0.0298997	0.281773	Noc3l	no
ENSMUSG00000071497	480.326	0.217296	0.279466	0.77754	0.43684	0.897183	Nutf2-ps1	no
ENSMUSG00000029554	568.065	0.217259	0.151493	1.43412	0.151538	0.635378	Mad1l1	no
ENSMUSG00000009654	419.759	0.217118	0.194248	1.11773	0.26368	0.776392	Oit3	no
ENSMUSG00000109328	9.58297	0.216984	0.515166	0.421192	0.673615	0.968805	Olfr1438-ps1	no
ENSMUSG00000030031	151.378	0.216964	0.324184	0.669263	0.503328	0.922943	Kbtbd8	no
ENSMUSG00000021998	44490.6	0.216627	0.120845	1.7926	0.0730364	0.455903	Lcp1	no
ENSMUSG00000025508	2267.62	0.216568	0.253987	0.852675	0.393839	0.872583	Rplp2	no
ENSMUSG00000040865	2176.19	0.216531	0.0775293	2.7929	0.00522386	0.0902981	Ino80d	no
ENSMUSG00000102443	34.4409	0.216276	0.299787	0.721431	0.470644	0.910206	Gm37102	no
ENSMUSG00000050945	103.749	0.21625	0.128523	1.68258	0.092456	0.511305	Zfp438	no
ENSMUSG00000042228	3790.6	0.216199	0.118785	1.82008	0.068747	0.440874	Lyn	no
ENSMUSG00000035011	3997.14	0.216147	0.0836732	2.58323	0.00978807	0.136905	Zbtb7a	no
ENSMUSG00000028608	257.834	0.216048	0.203511	1.0616	0.288417	0.79849	Czib	no
ENSMUSG00000020409	2178.73	0.21593	0.0800253	2.69827	0.00697014	0.109423	Slu7	no
ENSMUSG00000031732	241.831	0.215736	0.179006	1.20519	0.228131	0.743258	Phlpp2	no
ENSMUSG00000020390	1567.09	0.215436	0.100286	2.14823	0.0316957	0.29121	Ube2b	no
ENSMUSG00000056537	4241.74	0.215393	0.0937804	2.29678	0.0216312	0.231781	Rlim	no
ENSMUSG00000010392	1384.53	0.21521	0.22119	0.972965	0.330571	0.836602	Gosr1	no
ENSMUSG00000029173	486.954	0.215201	0.116877	1.84125	0.0655846	0.430681	Sepsecs	no
ENSMUSG00000000693	54.6559	0.215156	0.283209	0.759707	0.447429	0.901951	Loxl3	no
ENSMUSG00000020623	102.654	0.214748	0.370587	0.57948	0.562265	0.941394	Map2k6	no
ENSMUSG00000029003	164.917	0.21459	0.210222	1.02078	0.307358	0.817449	Mad2l2	no
ENSMUSG00000026988	135.595	0.214479	0.226547	0.946733	0.343775	0.845817	Wdsub1	no
ENSMUSG00000027669	304.812	0.21444	0.153818	1.39411	0.163284	0.654075	Gnb4	no
ENSMUSG00000021540	636.239	0.214321	0.14091	1.52098	0.128265	0.59801	Smad5	no
ENSMUSG00000010608	5140.56	0.214116	0.153554	1.39441	0.163195	0.654075	Rbm25	no
ENSMUSG00000078580	68.5566	0.213996	0.150315	1.42365	0.154548	0.642255	E430018J23Rik	no
ENSMUSG00000022204	633.813	0.213948	0.109288	1.95766	0.0502698	0.376612	Ngdn	no
ENSMUSG00000039304	44.582	0.2139	0.310344	0.689235	0.490675	0.920117	Tnfsf10	no
ENSMUSG00000004054	906.761	0.21379	0.114623	1.86515	0.0621598	0.420415	Map3k11	no
ENSMUSG00000079184	834.118	0.213528	0.222301	0.960535	0.336786	0.840078	Mphosph8	no
ENSMUSG00000020053	18826.1	0.213434	0.185422	1.15107	0.249704	0.764895	Igf1	no
ENSMUSG00000032366	2553.02	0.213359	0.118681	1.79776	0.0722157	0.452486	Tpm1	no
ENSMUSG00000024847	803.917	0.21324	0.177948	1.19833	0.23079	0.745043	Aip	no
ENSMUSG00000063172	132.29	0.213154	0.174923	1.21856	0.22301	0.735402	Hspb11	no
ENSMUSG00000047466	765.11	0.213014	0.125256	1.70062	0.0890138	0.50131	8030462N17Rik	no
ENSMUSG00000058152	41.2991	0.213011	0.540737	0.393928	0.693634	0.969157	Chsy3	no
ENSMUSG00000053080	101.767	0.212927	0.137464	1.54896	0.121391	0.581606	2700081O15Rik	no
ENSMUSG00000036943	10952.4	0.21275	0.111205	1.91314	0.0557297	0.397105	Rab8b	no
ENSMUSG00000036167	1631.19	0.212641	0.0940059	2.26199	0.0236978	0.244725	Pphln1	no
ENSMUSG00000029534	336.249	0.212198	0.203275	1.0439	0.296534	0.80574	St7	no
ENSMUSG00000003752	142.321	0.212162	0.164019	1.29352	0.19583	0.696539	Itpkc	no
ENSMUSG00000027573	719.648	0.21182	0.146311	1.44773	0.147692	0.6285	Gid8	no
ENSMUSG00000021785	591.135	0.211784	0.107597	1.96831	0.0490319	0.37389	Ngly1	no
ENSMUSG00000024592	105.043	0.21178	0.174148	1.21609	0.223949	0.736517	C330018D20Rik	no
ENSMUSG00000022752	2695.01	0.211718	0.101127	2.09359	0.0362968	0.317177	Tomm70a	no
ENSMUSG00000056220	1281.26	0.211679	0.200065	1.05805	0.290031	0.799663	Pla2g4a	no
ENSMUSG00000035376	869.029	0.211538	0.143713	1.47194	0.141036	0.61865	Hacd2	no
ENSMUSG00000075312	12.5184	0.211366	1.08948	0.194006	0.846171	0.98509	Gm13597	no
ENSMUSG00000035047	889.604	0.211183	0.11269	1.87401	0.0609293	0.415018	Kri1	no
ENSMUSG00000022656	102.101	0.21112	0.451902	0.467181	0.64037	0.961657	Nectin3	no
ENSMUSG00000002733	981.192	0.211116	0.119905	1.76069	0.0782901	0.474102	Plekha3	no
ENSMUSG00000023861	1007.57	0.210984	0.143837	1.46683	0.142422	0.622173	Mpc1	no
ENSMUSG00000044477	1424.73	0.210845	0.144489	1.45924	0.144499	0.624863	Zfand3	no
ENSMUSG00000004788	602.706	0.21069	0.104937	2.00777	0.0446676	0.354083	Eif2b2	no
ENSMUSG00000095115	5035.31	0.210528	0.125897	1.67222	0.0944808	0.516216	Itpripl2	no
ENSMUSG00000042249	860.032	0.21051	0.247539	0.850412	0.395096	0.874116	Grk3	no
ENSMUSG00000021285	336.197	0.210379	0.284184	0.740293	0.459122	0.90509	Ppp1r13b	no
ENSMUSG00000063659	1937.06	0.210357	0.248869	0.845251	0.397971	0.876588	Zbtb18	no
ENSMUSG00000038812	460.578	0.21022	0.132724	1.58388	0.113221	0.560034	Trmt112	no
ENSMUSG00000032512	1627.13	0.210195	0.0964506	2.17931	0.029309	0.279007	Wdr48	no
ENSMUSG00000047712	558.717	0.210106	0.32578	0.644933	0.518971	0.924606	Ust	no
ENSMUSG00000021234	20.8717	0.210003	0.296224	0.708932	0.478367	0.914962	Fam161b	no
ENSMUSG00000034932	335.963	0.209141	0.0944231	2.21493	0.0267647	0.262493	Mrpl54	no
ENSMUSG00000032193	1259.95	0.209097	0.230769	0.906086	0.36489	0.858888	Ldlr	no
ENSMUSG00000082908	42.703	0.208819	0.370935	0.562954	0.573466	0.945044	Gm13736	no
ENSMUSG00000029910	2136.06	0.20868	0.163543	1.276	0.201956	0.703553	Mad2l1	no
ENSMUSG00000028233	1283.42	0.208546	0.138406	1.50677	0.131871	0.602762	Tgs1	no
ENSMUSG00000029089	138.068	0.208147	0.191917	1.08457	0.278111	0.788167	5730480H06Rik	no
ENSMUSG00000081058	9.85213	0.208002	0.489211	0.42518	0.670706	0.968461	Hist2h3c2	no
ENSMUSG00000067365	491.12	0.207912	0.0911561	2.28083	0.0225584	0.237354	Tmem128	no
ENSMUSG00000056708	1869.06	0.207853	0.139181	1.4934	0.135331	0.607122	Ier5	no
ENSMUSG00000040021	1749.02	0.207823	0.0807129	2.57485	0.0100285	0.139614	Lats1	no
ENSMUSG00000023087	5176.9	0.207789	0.105387	1.97167	0.0486471	0.37272	Noct	no
ENSMUSG00000026836	800.997	0.207739	0.11164	1.8608	0.0627731	0.421789	Acvr1	no
ENSMUSG00000032892	55.5529	0.207736	0.276734	0.75067	0.452851	0.904011	Rangrf	no
ENSMUSG00000070283	119.069	0.207682	0.17403	1.19337	0.232723	0.746635	Ndufaf3	no
ENSMUSG00000095199	10.227	0.207681	0.801893	0.258989	0.795644	0.98509	Zfp967	no
ENSMUSG00000026260	1745.25	0.207553	0.160427	1.29375	0.195751	0.696539	Ndufa10	no
ENSMUSG00000041229	861.375	0.207481	0.0773949	2.68081	0.00734437	0.113629	Phf8	no
ENSMUSG00000058230	887.046	0.207252	0.083356	2.48634	0.0129063	0.165041	Arhgap35	no
ENSMUSG00000032301	2635.97	0.207136	0.124591	1.66252	0.0964081	0.520067	Psma4	no
ENSMUSG00000022565	9339.37	0.20703	0.137535	1.50529	0.13225	0.602982	Plec	no
ENSMUSG00000028329	210.467	0.206989	0.269855	0.767039	0.443059	0.900105	Xpa	no
ENSMUSG00000085328	224.71	0.206987	0.451446	0.458498	0.646595	0.963007	Gm17131	no
ENSMUSG00000020719	18514.6	0.206927	0.159233	1.29952	0.193766	0.695502	Ddx5	no
ENSMUSG00000032612	2351.04	0.206869	0.152725	1.35451	0.175572	0.669437	Usp4	no
ENSMUSG00000101309	44.511	0.206653	1.22184	0.169133	0.865692	0.986083	Gm29397	no
ENSMUSG00000030602	254.486	0.206604	0.141986	1.45511	0.14564	0.62562	Pak4	no
ENSMUSG00000050856	450.061	0.206557	0.191734	1.07731	0.281341	0.791681	Atp5k	no
ENSMUSG00000024451	1073.18	0.206478	0.210647	0.98021	0.326983	0.832779	Arap3	no
ENSMUSG00000045005	255.57	0.206131	0.11985	1.71991	0.0854493	0.493904	Fzd5	no
ENSMUSG00000000058	5687.77	0.206131	0.167238	1.23256	0.217741	0.728607	Cav2	no
ENSMUSG00000085795	516.598	0.206128	0.150507	1.36956	0.170823	0.663933	Zfp703	no
ENSMUSG00000024349	689.014	0.206064	0.238194	0.865109	0.386979	0.86955	Tmem173	no
ENSMUSG00000025408	2847.17	0.205916	0.212168	0.970533	0.331781	0.837573	Ddit3	no
ENSMUSG00000101249	15964.8	0.205862	0.215041	0.957312	0.33841	0.84166	Gm29216	no
ENSMUSG00000027994	737.011	0.20575	0.19825	1.03783	0.299348	0.810007	Mcub	no
ENSMUSG00000021458	1268.77	0.205529	0.122845	1.67308	0.0943121	0.516216	Aopep	no
ENSMUSG00000027011	1338.82	0.205276	0.119118	1.72329	0.0848354	0.492859	Ube2e3	no
ENSMUSG00000005057	351.057	0.205176	0.305058	0.672579	0.501215	0.922792	Sh2b2	no
ENSMUSG00000090641	78.5362	0.204925	0.147507	1.38925	0.164755	0.656278	Zfp712	no
ENSMUSG00000032526	115.257	0.204865	0.1913	1.07091	0.28421	0.793355	Ss18l2	no
ENSMUSG00000000759	962.288	0.204644	0.156096	1.31101	0.189854	0.694554	Tubgcp3	no
ENSMUSG00000032469	443.156	0.204588	0.094393	2.16741	0.0302037	0.283242	Dbr1	no
ENSMUSG00000061518	1412.63	0.204583	0.142236	1.43834	0.150339	0.632767	Cox5b	no
ENSMUSG00000024576	6712.62	0.204488	0.0760314	2.68953	0.00715535	0.111554	Csnk1a1	no
ENSMUSG00000005148	10.9789	0.204443	0.511555	0.399649	0.689415	0.968805	Klf5	no
ENSMUSG00000095315	75.7001	0.204359	0.157753	1.29544	0.195168	0.696537	Gm10130	no
ENSMUSG00000015961	6217.48	0.204256	0.106832	1.91194	0.0558835	0.397538	Adss	no
ENSMUSG00000040189	21.2747	0.204184	0.311825	0.654804	0.512594	0.923154	Ccdc114	no
ENSMUSG00000062580	783.806	0.204176	0.118157	1.728	0.0839874	0.49064	Timm17a	no
ENSMUSG00000026254	1740.16	0.204165	0.140135	1.45692	0.145139	0.62562	Eif4e2	no
ENSMUSG00000024639	3646.35	0.204111	0.0982754	2.07693	0.0378081	0.324366	Gnaq	no
ENSMUSG00000031490	1086.66	0.204097	0.210565	0.969279	0.332406	0.837748	Eif4ebp1	no
ENSMUSG00000032232	2345.57	0.204063	0.295151	0.691384	0.489324	0.919976	Cgnl1	no
ENSMUSG00000039942	616.405	0.204038	0.229181	0.890289	0.373311	0.865368	Ptger4	no
ENSMUSG00000030795	5001.18	0.203796	0.162949	1.25067	0.211054	0.71758	Fus	no
ENSMUSG00000068270	7.46004	0.203669	0.412858	0.493316	0.621789	0.957319	Shroom4	no
ENSMUSG00000015214	875.448	0.203417	0.137471	1.47971	0.138952	0.615558	Mtmr1	no
ENSMUSG00000040268	2505.31	0.203305	0.172226	1.18046	0.237819	0.753544	Plekha1	no
ENSMUSG00000046311	1419.86	0.203116	0.23251	0.873581	0.382346	0.868575	Zfp62	no
ENSMUSG00000028282	1486.04	0.203091	0.309681	0.655808	0.511948	0.923154	Casp8ap2	no
ENSMUSG00000093416	16.5157	0.203021	0.29048	0.698917	0.484604	0.91766	Gm18294	no
ENSMUSG00000005667	3510.39	0.202963	0.126607	1.6031	0.108913	0.549105	Mthfd2	no
ENSMUSG00000047843	1950.43	0.202926	0.120549	1.68335	0.0923067	0.510974	Bri3	no
ENSMUSG00000027079	329.846	0.202904	0.13621	1.48964	0.13632	0.608272	Clp1	no
ENSMUSG00000046731	103.849	0.202387	0.137569	1.47117	0.141245	0.619029	Kctd11	no
ENSMUSG00000040006	796.666	0.202033	0.124259	1.6259	0.103971	0.540061	Ginm1	no
ENSMUSG00000040250	619.54	0.201907	0.185073	1.09096	0.27529	0.787074	Ints13	no
ENSMUSG00000022789	2733.5	0.201904	0.0913772	2.20956	0.0271356	0.264469	Dnm1l	no
ENSMUSG00000022241	2805.82	0.201848	0.0846476	2.38457	0.0170991	0.200837	Tars	no
ENSMUSG00000034729	490.143	0.201773	0.0763068	2.64423	0.00818778	0.121808	Mrps10	no
ENSMUSG00000039041	1426.06	0.201689	0.104379	1.93228	0.0533253	0.3891	Adrm1	no
ENSMUSG00000020361	6576.2	0.201674	0.164049	1.22936	0.218938	0.730939	Hspa4	no
ENSMUSG00000034872	5.4945	0.201479	0.53263	0.378273	0.705228	0.970197	Gipc3	no
ENSMUSG00000062591	12.6602	0.201478	0.284008	0.709408	0.478071	0.914745	Tubb4a	no
ENSMUSG00000017831	2654.95	0.201446	0.0849646	2.37094	0.0177428	0.205388	Rab5a	no
ENSMUSG00000093484	16.0792	0.201442	0.826972	0.24359	0.807549	0.98509	Gm20657	no
ENSMUSG00000038774	2672.97	0.201394	0.113825	1.76932	0.0768403	0.468419	Ascc3	no
ENSMUSG00000047153	730.025	0.200935	0.120065	1.67355	0.0942198	0.516216	Khnyn	no
ENSMUSG00000025921	236.631	0.200754	0.153989	1.30369	0.192339	0.695502	Rdh10	no
ENSMUSG00000054400	306.073	0.200631	0.117477	1.70784	0.0876667	0.499911	Cklf	no
ENSMUSG00000015839	7397.92	0.200557	0.144713	1.38589	0.16578	0.656475	Nfe2l2	no
ENSMUSG00000038515	18.8032	0.200454	0.539785	0.371359	0.71037	0.971453	Grtp1	no
ENSMUSG00000021036	1965.17	0.20041	0.158502	1.2644	0.206087	0.709328	Sptlc2	no
ENSMUSG00000036053	1550.51	0.200362	0.12672	1.58114	0.113847	0.562048	Fmnl2	no
ENSMUSG00000021510	1002.46	0.20027	0.152955	1.30934	0.19042	0.694633	Zfp729a	no
ENSMUSG00000041438	746.614	0.200136	0.12702	1.57562	0.115113	0.565469	Utp4	no
ENSMUSG00000030264	623.278	0.200094	0.0785926	2.54596	0.0108976	0.147525	Thumpd3	no
ENSMUSG00000036636	5207.6	0.199921	0.197783	1.01081	0.312107	0.820027	Clcn7	no
ENSMUSG00000042406	9580.67	0.199795	0.15672	1.27485	0.202362	0.704363	Atf4	no
ENSMUSG00000049097	14.7958	0.199769	0.418508	0.477336	0.633123	0.95946	Ankrd34a	no
ENSMUSG00000023186	6474.3	0.199767	0.133636	1.49486	0.134952	0.606567	Vwa5a	no
ENSMUSG00000035569	5451.84	0.199627	0.0654834	3.04851	0.00229979	0.0506082	Ankrd11	no
ENSMUSG00000039982	3807.17	0.199336	0.123673	1.6118	0.107006	0.546069	Dtx4	no
ENSMUSG00000079415	14.9616	0.199292	0.553732	0.359908	0.718916	0.973497	Cntf	no
ENSMUSG00000003848	341.821	0.199208	0.115277	1.72808	0.0839739	0.49064	Nob1	no
ENSMUSG00000024319	900.238	0.199149	0.370995	0.536797	0.591408	0.95038	Vps52	no
ENSMUSG00000026313	612.584	0.199144	0.16144	1.23355	0.217372	0.728511	Hdac4	no
ENSMUSG00000036528	579.111	0.199059	0.218151	0.912482	0.361515	0.856761	Ppfibp2	no
ENSMUSG00000018932	2171.65	0.198984	0.128706	1.54603	0.122097	0.583898	Map2k3	no
ENSMUSG00000019689	27.1837	0.198983	0.197052	1.0098	0.312592	0.820027	Fmc1	no
ENSMUSG00000028641	285.639	0.198924	0.160454	1.23975	0.215066	0.72381	P3h1	no
ENSMUSG00000018377	2237.57	0.198896	0.116896	1.70147	0.0888549	0.50131	Vezf1	no
ENSMUSG00000030043	7.45714	0.198693	0.416674	0.476855	0.633466	0.959516	Tacr1	no
ENSMUSG00000018286	2183.15	0.198516	0.124052	1.60026	0.10954	0.550966	Psmb6	no
ENSMUSG00000030965	2009.63	0.198454	0.140703	1.41044	0.15841	0.647883	Abraxas2	no
ENSMUSG00000055319	1224.82	0.198387	0.0857168	2.31445	0.020643	0.224801	Sec23ip	no
ENSMUSG00000059796	14015.5	0.198366	0.144705	1.37084	0.170426	0.663394	Eif4a1	no
ENSMUSG00000057134	1437.91	0.198067	0.164684	1.20271	0.22909	0.743827	Ado	no
ENSMUSG00000026377	978.893	0.19805	0.116682	1.69735	0.0896303	0.502887	Nifk	no
ENSMUSG00000074781	2096.99	0.198034	0.0756516	2.61771	0.00885211	0.127857	Ube2n	no
ENSMUSG00000059486	1617.64	0.197965	0.16508	1.1992	0.230449	0.744994	Kbtbd2	no
ENSMUSG00000028954	4289.41	0.197891	0.144803	1.36663	0.171741	0.664682	Nub1	no
ENSMUSG00000045538	304.76	0.197839	0.156275	1.26597	0.205525	0.709328	Ddx28	no
ENSMUSG00000031901	112.587	0.197564	0.162136	1.21851	0.22303	0.735402	Dus2	no
ENSMUSG00000044864	1739.3	0.197468	0.233253	0.846584	0.397227	0.875462	Ankrd50	no
ENSMUSG00000046312	8.27504	0.197283	0.475047	0.415292	0.677928	0.968805	Myorg	no
ENSMUSG00000023072	228.917	0.197202	0.254159	0.775902	0.437807	0.898291	Cep89	no
ENSMUSG00000014349	2001.18	0.197123	0.0876217	2.2497	0.0244679	0.250147	Ube2z	no
ENSMUSG00000022601	968.336	0.197108	0.130124	1.51477	0.12983	0.600288	Zbtb11	no
ENSMUSG00000026558	1032.07	0.19701	0.25542	0.771319	0.440518	0.898737	Uck2	no
ENSMUSG00000071014	428.856	0.196982	0.140979	1.39724	0.162342	0.652726	Ndufb6	no
ENSMUSG00000051396	123.538	0.196839	0.123453	1.59444	0.110837	0.555222	Gm45902	no
ENSMUSG00000041360	1495.17	0.196711	0.180665	1.08882	0.276234	0.787936	Pum3	no
ENSMUSG00000040990	4750.44	0.196542	0.124718	1.57589	0.115051	0.565379	Sh3kbp1	no
ENSMUSG00000074965	9.87425	0.196537	0.381656	0.514959	0.606582	0.953417	Olfr1277	no
ENSMUSG00000068950	47.6178	0.196529	0.244543	0.803657	0.421595	0.89019	Olfr338	no
ENSMUSG00000041459	1904.47	0.196292	0.198758	0.98759	0.323354	0.828473	Tardbp	no
ENSMUSG00000047180	2465.73	0.196165	0.100394	1.95394	0.0507079	0.378258	Neurl3	no
ENSMUSG00000044501	466.745	0.196142	0.147346	1.33116	0.183135	0.683613	Zfp758	no
ENSMUSG00000034709	810.778	0.196036	0.16583	1.18215	0.237146	0.753251	Ppp1r21	no
ENSMUSG00000025499	499.509	0.196015	0.118364	1.65604	0.0977146	0.523604	Hras	no
ENSMUSG00000004110	27.6658	0.195838	0.330026	0.593402	0.552912	0.93582	Cacna1e	no
ENSMUSG00000112640	145.365	0.195772	0.218353	0.896584	0.369941	0.86271	Gm32687	no
ENSMUSG00000075266	164.643	0.195685	0.179388	1.09085	0.275338	0.787074	Cenpw	no
ENSMUSG00000112689	122.06	0.195683	0.25777	0.759138	0.44777	0.901951	Gm47476	no
ENSMUSG00000024981	4574.81	0.195608	0.140449	1.39273	0.1637	0.655312	Acsl5	no
ENSMUSG00000041460	15.8257	0.195353	0.477189	0.409383	0.682259	0.968805	Cacna2d4	no
ENSMUSG00000029992	1444.66	0.195344	0.107959	1.80944	0.0703831	0.447119	Gfpt1	no
ENSMUSG00000027170	1844.53	0.195258	0.0933289	2.09215	0.0364247	0.317177	Eif3m	no
ENSMUSG00000046417	597.595	0.195154	0.0965272	2.02175	0.0432022	0.349377	Lrrc75a	no
ENSMUSG00000004347	30.4321	0.195132	0.592337	0.329427	0.741833	0.976272	Pde1c	no
ENSMUSG00000054383	6.30123	0.194993	0.494237	0.394534	0.693187	0.969157	Pnma1	no
ENSMUSG00000001467	1286.06	0.194724	0.162186	1.20062	0.229899	0.74443	Cyp51	no
ENSMUSG00000078771	3622.43	0.194666	0.10451	1.86266	0.0625099	0.420867	Evi2a	no
ENSMUSG00000024258	206.842	0.194647	0.11088	1.75548	0.079177	0.476325	Polr2d	no
ENSMUSG00000039395	168.35	0.194643	0.664811	0.29278	0.769691	0.981603	Mreg	no
ENSMUSG00000098332	82.4424	0.194572	0.192712	1.00965	0.312662	0.820027	2310009A05Rik	no
ENSMUSG00000027610	183.141	0.194451	0.188855	1.02963	0.303183	0.815225	Gss	no
ENSMUSG00000000131	1385.41	0.194208	0.18704	1.03832	0.299121	0.809737	Xpo6	no
ENSMUSG00000066150	2332.93	0.194027	0.146954	1.32032	0.186727	0.690189	Slc31a1	no
ENSMUSG00000021962	660.978	0.193859	0.0911331	2.12721	0.0334026	0.301259	Dcp1a	no
ENSMUSG00000021906	239.445	0.193779	0.255308	0.758999	0.447853	0.901951	Oxnad1	no
ENSMUSG00000039963	24.1023	0.193708	0.513144	0.377492	0.705808	0.970197	Ccdc40	no
ENSMUSG00000062627	1053.43	0.193704	0.183736	1.05425	0.291768	0.800493	Mysm1	no
ENSMUSG00000024191	203.557	0.193614	0.131909	1.46778	0.142164	0.621472	Bnip1	no
ENSMUSG00000017561	1055.86	0.193558	0.146473	1.32146	0.186347	0.689582	Crlf3	no
ENSMUSG00000016831	2148.19	0.193515	0.0504262	3.83758	0.000124252	0.00527702	Tox4	no
ENSMUSG00000027164	1273.15	0.193499	0.0937999	2.06289	0.039123	0.331435	Traf6	no
ENSMUSG00000031667	496.274	0.193464	0.223569	0.865344	0.38685	0.86955	Aktip	no
ENSMUSG00000019779	62.0609	0.193455	0.425765	0.45437	0.649563	0.963615	Frk	no
ENSMUSG00000090966	13.9658	0.193385	0.283487	0.682167	0.495133	0.920912	Vmn2r116	no
ENSMUSG00000030878	219.988	0.193335	0.0967243	1.99882	0.0456278	0.358426	Cdr2	no
ENSMUSG00000046865	1271.19	0.193138	0.132771	1.45467	0.14576	0.62562	Fbl	no
ENSMUSG00000057835	110.197	0.193076	0.159381	1.21141	0.225739	0.739343	Zfp119a	no
ENSMUSG00000029229	801.387	0.193072	0.132821	1.45363	0.146049	0.62562	Chic2	no
ENSMUSG00000033423	444.174	0.193065	0.276759	0.697594	0.485431	0.91766	Eri3	no
ENSMUSG00000041264	550.488	0.193039	0.0775086	2.49055	0.0127545	0.163426	Uspl1	no
ENSMUSG00000025157	482.125	0.193031	0.228949	0.843115	0.399164	0.877234	Zdhhc16	no
ENSMUSG00000020386	1034.28	0.192884	0.0998185	1.93235	0.0533161	0.3891	Sar1b	no
ENSMUSG00000028348	41.5224	0.192859	0.240417	0.802186	0.422446	0.89058	Cavin4	no
ENSMUSG00000025939	706.62	0.192754	0.127021	1.5175	0.129141	0.598698	Ube2w	no
ENSMUSG00000029826	6921.48	0.192328	0.117245	1.6404	0.100922	0.531973	Zc3hav1	no
ENSMUSG00000024095	1933.78	0.192161	0.100522	1.91163	0.0559233	0.397601	Hnrnpll	no
ENSMUSG00000036873	226.118	0.192129	0.141556	1.35726	0.174698	0.668345	2410004B18Rik	no
ENSMUSG00000028573	241.583	0.192109	0.557118	0.344826	0.730225	0.974599	Fggy	no
[truncated: 10,136 more rows]

## Sheet: 2. Stim WT vs DKO
Table 2. Differences in gene expression between TNF-stimulated WT and Tank/Azi2 DKO BMDMs.
ENSID	baseMean	log2FoldChange	lfcSE	stat	pvalue	padj	SYMBOL
ENSMUSG00000029814	314.385	-4.00424	0.198053	-20.218	6.80124e-91	8.70218e-87	Igf2bp3
ENSMUSG00000032012	293.019	2.03035	0.272197	7.45914	8.70869e-14	3.71425e-10	Nectin1
ENSMUSG00000060550	433.455	-1.75415	0.245135	-7.15585	8.31559e-13	2.65995e-09	H2-Q7
ENSMUSG00000062232	1900.54	-1.57487	0.224761	-7.00685	2.43738e-12	6.23727e-09	Rapgef2
ENSMUSG00000028214	537.278	-2.32117	0.333482	-6.9604	3.39309e-12	7.23576e-09	Gem
ENSMUSG00000031488	1816.76	-1.03517	0.15408	-6.71838	1.8375e-11	3.3587e-08	Rab11fip1
ENSMUSG00000029570	464.227	1.27952	0.191721	6.67386	2.49168e-11	3.54234e-08	Lfng
ENSMUSG00000041324	124.908	-2.96005	0.442556	-6.68854	2.25407e-11	3.54234e-08	Inhba
ENSMUSG00000054203	519.1	-2.86829	0.452094	-6.34444	2.2323e-10	2.85623e-07	Ifi205
ENSMUSG00000000957	4567.91	-3.18207	0.521548	-6.1012	1.05272e-09	1.12247e-06	Mmp14
ENSMUSG00000090231	554.976	-6.21139	1.03968	-5.97431	2.31066e-09	2.11178e-06	Cfb
ENSMUSG00000017737	1526.96	-9.39293	1.59002	-5.90743	3.47482e-09	2.8972e-06	Mmp9
ENSMUSG00000040026	3534.45	-6.14107	1.04076	-5.90055	3.62291e-09	2.8972e-06	Saa3
ENSMUSG00000027347	113.955	-3.44088	0.589057	-5.84134	5.17841e-09	3.89752e-06	Rasgrp1
ENSMUSG00000018401	587.76	0.804284	0.138135	5.82247	5.79844e-09	4.12173e-06	Mtmr4
ENSMUSG00000117234	302.498	-3.36199	0.582518	-5.77148	7.8576e-09	5.29147e-06	Gm7818
ENSMUSG00000037946	2147.13	0.651772	0.113272	5.75406	8.71239e-09	5.57375e-06	Fgd3
ENSMUSG00000042724	271.842	1.19353	0.208179	5.7332	9.85519e-09	5.86157e-06	Map3k9
ENSMUSG00000067719	65.3829	-23.9592	4.18179	-5.7294	1.00785e-08	5.86157e-06	Gm10221
ENSMUSG00000031722	258.356	-7.37744	1.29804	-5.68351	1.31958e-08	7.34089e-06	Hp
ENSMUSG00000063383	136.475	-0.895243	0.158191	-5.65924	1.52042e-08	8.10576e-06	Zfp947
ENSMUSG00000040964	613.643	0.939084	0.167749	5.59815	2.16655e-08	1.06619e-05	Arhgef10l
ENSMUSG00000073409	478.464	-1.51161	0.273416	-5.52863	3.22746e-08	1.52946e-05	H2-Q6
ENSMUSG00000028300	1823.47	-0.74533	0.137431	-5.4233	5.85092e-08	2.58147e-05	C9orf72
ENSMUSG00000052557	975.288	0.462584	0.0855902	5.40464	6.49382e-08	2.76961e-05	Gan
ENSMUSG00000031429	934.86	-1.05112	0.198617	-5.2922	1.20853e-07	4.83224e-05	Psmd10
ENSMUSG00000030315	332.706	0.906865	0.172746	5.24969	1.52355e-07	5.9072e-05	Vgll4
ENSMUSG00000009376	1478.6	-2.34349	0.448569	-5.22438	1.74741e-07	6.57592e-05	Met
ENSMUSG00000063760	236.077	0.744309	0.14338	5.19118	2.0897e-07	7.63934e-05	Rnf217
ENSMUSG00000042396	2324.38	-0.747627	0.144673	-5.16771	2.36981e-07	8.19505e-05	Rbm7
ENSMUSG00000018796	8204.76	-1.57951	0.306373	-5.15552	2.52921e-07	8.29777e-05	Acsl1
ENSMUSG00000050737	1244.89	-4.62436	0.896596	-5.15769	2.50018e-07	8.29777e-05	Ptges
ENSMUSG00000072676	430.672	1.08764	0.214072	5.0807	3.76037e-07	0.000114557	Tmem254a
ENSMUSG00000052364	58.903	1.21879	0.24048	5.06814	4.01731e-07	0.000118962	B630019K06Rik
ENSMUSG00000066152	1333.85	-0.797639	0.157674	-5.05878	4.21953e-07	0.000119975	Slc31a2
ENSMUSG00000015112	994.539	0.479751	0.0970377	4.94397	7.65492e-07	0.000204052	Slc25a13
ENSMUSG00000104713	616.665	-3.49914	0.710965	-4.92167	8.58075e-07	0.000219581	Gbp6
ENSMUSG00000117284	1178.16	-0.701664	0.142956	-4.90826	9.18868e-07	0.000230528	Gm7072
ENSMUSG00000048621	364.537	-1.77674	0.362528	-4.90098	9.53601e-07	0.000234641	Gm6377
ENSMUSG00000035235	470.693	-1.73007	0.355099	-4.87207	1.10435e-06	0.000266607	Trim13
ENSMUSG00000026980	393.845	-3.44658	0.717899	-4.80093	1.57932e-06	0.000367408	Ly75
ENSMUSG00000030157	378.017	-1.08491	0.226373	-4.79259	1.64642e-06	0.000376179	Clec2d
ENSMUSG00000022261	40.8748	3.34574	0.699934	4.78008	1.75223e-06	0.000393329	Sdc2
ENSMUSG00000058093	703.304	-0.726261	0.152079	-4.77555	1.79216e-06	0.000395357	Zfp729b
ENSMUSG00000027534	521.452	-0.588121	0.12342	-4.7652	1.88662e-06	0.000409141	Snx16
ENSMUSG00000001348	1322.75	-3.01948	0.636457	-4.74419	2.0934e-06	0.000445341	Acp5
ENSMUSG00000022280	2050.69	-0.963524	0.203359	-4.73804	2.15796e-06	0.000445341	Rnf19a
ENSMUSG00000098188	1030.88	-1.04587	0.22073	-4.73823	2.15595e-06	0.000445341	Sowahc
ENSMUSG00000058152	41.2991	2.31153	0.49031	4.71443	2.42384e-06	0.000492271	Chsy3
ENSMUSG00000029084	80.7515	-2.58949	0.552398	-4.68772	2.76265e-06	0.000535577	Cd38
ENSMUSG00000046982	975.45	0.429629	0.0917897	4.68059	2.86056e-06	0.000542366	Tshz1
ENSMUSG00000004347	30.4321	2.3029	0.493401	4.66741	3.05022e-06	0.000565617	Pde1c
ENSMUSG00000031146	6857.38	0.405737	0.0873489	4.64501	3.40054e-06	0.000612816	Plp2
ENSMUSG00000056999	3528.76	0.842876	0.181412	4.64619	3.38123e-06	0.000612816	Ide
ENSMUSG00000029379	30.5421	-2.12797	0.459067	-4.63543	3.56198e-06	0.000632993	Cxcl3
ENSMUSG00000021477	25246.2	-0.791097	0.171398	-4.61557	3.92023e-06	0.000677223	Ctsl
ENSMUSG00000027562	31.2708	-2.79724	0.606386	-4.61296	3.96966e-06	0.000677223	Car2
ENSMUSG00000035929	1845.73	-0.674037	0.145942	-4.61853	3.86474e-06	0.000677223	H2-Q4
ENSMUSG00000020572	7905.59	-1.02967	0.224158	-4.59352	4.35821e-06	0.000733728	Nampt
ENSMUSG00000039477	1097.16	0.759329	0.165708	4.58232	4.59839e-06	0.000764109	Tnrc18
ENSMUSG00000042404	709.14	0.715311	0.156239	4.57831	4.68758e-06	0.000768943	Dennd4b
ENSMUSG00000003617	41.2991	-2.84496	0.622043	-4.57357	4.79489e-06	0.00077659	Cp
ENSMUSG00000020363	20.7753	-1.88615	0.412974	-4.56723	4.94211e-06	0.000790429	Gfpt2
ENSMUSG00000049577	284.434	1.77241	0.388988	4.55646	5.20239e-06	0.000820388	Zfpm1
ENSMUSG00000056054	48.0793	-2.77965	0.610345	-4.55423	5.25766e-06	0.000820388	S100a8
ENSMUSG00000029475	701.023	1.02866	0.226544	4.54069	5.607e-06	0.000864357	Kdm2b
ENSMUSG00000078515	3877.6	0.474565	0.104783	4.52901	5.92616e-06	0.000892061	Ddi2
ENSMUSG00000057561	3203.97	-0.550158	0.121659	-4.52214	6.12164e-06	0.000910772	Eif1a
ENSMUSG00000021262	1047.2	-1.04876	0.232932	-4.50244	6.71772e-06	0.000987969	Evl
ENSMUSG00000065954	3652.71	0.326498	0.0726072	4.49677	6.89932e-06	0.000996718	Tacc1
ENSMUSG00000030409	415.658	1.60209	0.356981	4.48789	7.19327e-06	0.00102264	Dmpk
ENSMUSG00000039270	520.039	0.520427	0.116627	4.4623	8.10836e-06	0.00112768	Megf9
ENSMUSG00000096433	601.873	-0.664811	0.148956	-4.46314	8.07667e-06	0.00112768	Zfp994
ENSMUSG00000020773	234.873	0.983688	0.221778	4.43546	9.18769e-06	0.0012506	Trim47
ENSMUSG00000052144	5223.11	-0.594972	0.134226	-4.43262	9.30954e-06	0.00125385	Ppp4r2
ENSMUSG00000017002	78.5551	-4.99674	1.1292	-4.42502	9.64352e-06	0.0012853	Slpi
ENSMUSG00000028111	714.853	-2.03942	0.461355	-4.42049	9.84781e-06	0.00128574	Ctsk
ENSMUSG00000006800	3635.47	1.21328	0.2748	4.41514	1.00947e-05	0.00130466	Sulf2
ENSMUSG00000032688	4825.62	-1.01186	0.229993	-4.39952	1.0849e-05	0.00138813	Malt1
ENSMUSG00000061603	240.622	-1.51307	0.344239	-4.39542	1.1056e-05	0.0014006	Akap6
ENSMUSG00000032855	1247.41	1.88927	0.430348	4.39009	1.13303e-05	0.00142129	Pkd1
ENSMUSG00000028583	933.358	-3.50718	0.799694	-4.38565	1.15641e-05	0.00143653	Pdpn
ENSMUSG00000026981	3541.01	-1.64249	0.376086	-4.36731	1.25785e-05	0.001543	Il1rn
ENSMUSG00000059479	256.572	0.786697	0.180193	4.36586	1.26624e-05	0.001543	B3gnt8
ENSMUSG00000043953	1739.1	-1.58578	0.363618	-4.36113	1.29393e-05	0.00156187	Ccrl2
ENSMUSG00000029581	57.4255	-3.73726	0.858305	-4.35424	1.33531e-05	0.00156715	Fscn1
ENSMUSG00000029780	1151.03	-0.742931	0.170737	-4.35131	1.35324e-05	0.00156715	Nt5c3
ENSMUSG00000035042	86.7604	-1.65707	0.380909	-4.35029	1.35955e-05	0.00156715	Ccl5
ENSMUSG00000042659	778.641	-1.2206	0.280476	-4.35188	1.34977e-05	0.00156715	Arrdc4
ENSMUSG00000042978	121.207	1.48937	0.342084	4.3538	1.338e-05	0.00156715	Sbk1
ENSMUSG00000026031	6891.25	-0.93121	0.214353	-4.34427	1.39736e-05	0.00156836	Cflar
ENSMUSG00000045414	976.856	0.747819	0.172055	4.34638	1.384e-05	0.00156836	Dipk2a
ENSMUSG00000084350	1311.21	-0.747126	0.171906	-4.34612	1.38567e-05	0.00156836	Znf41-ps
ENSMUSG00000042190	297.129	-3.5979	0.829604	-4.33689	1.44513e-05	0.00160787	Cmklr1
ENSMUSG00000048234	7004.09	-0.937179	0.216569	-4.3274	1.5088e-05	0.00166423	Rnf149
ENSMUSG00000000058	5687.77	-0.662191	0.154044	-4.29872	1.71787e-05	0.00183168	Cav2
ENSMUSG00000027254	47.1225	1.97105	0.458406	4.29979	1.70964e-05	0.00183168	Map1a
ENSMUSG00000058046	100.018	-1.34348	0.312207	-4.30318	1.68363e-05	0.00183168	4933430I17Rik
ENSMUSG00000094483	3742.4	0.308177	0.0716796	4.29936	1.7129e-05	0.00183168	Purb
ENSMUSG00000038729	3005.61	-1.93279	0.451117	-4.28445	1.8319e-05	0.00193712	Pakap
ENSMUSG00000079316	1453.45	-0.553386	0.129834	-4.26227	2.02364e-05	0.00210508	Rab9
ENSMUSG00000038331	127.089	0.927839	0.218389	4.24857	2.15144e-05	0.00221997	Satb2
ENSMUSG00000027555	1621.29	-0.548395	0.129248	-4.24297	2.20582e-05	0.00225787	Car13
ENSMUSG00000039578	78.1497	-4.513	1.06847	-4.22378	2.40243e-05	0.00243961	Ccser1
ENSMUSG00000031504	411.848	-1.05925	0.251599	-4.21008	2.55278e-05	0.00257188	Rab20
ENSMUSG00000071281	720.851	-0.487546	0.115859	-4.20809	2.57536e-05	0.00257435	Zfp65
ENSMUSG00000024528	866.619	-0.672216	0.159867	-4.20485	2.61258e-05	0.00259132	Srfbp1
ENSMUSG00000016262	24.5648	-6.66564	1.58918	-4.19439	2.73604e-05	0.0026521	Sertad4
ENSMUSG00000016933	271.056	0.730936	0.174249	4.19478	2.73131e-05	0.0026521	Plcg1
ENSMUSG00000020664	3248.37	-0.472639	0.112893	-4.18662	2.83144e-05	0.00271847	Dld
ENSMUSG00000021375	658.284	0.521647	0.124686	4.18368	2.86826e-05	0.00271847	Kif13a
ENSMUSG00000022265	4084.98	0.97862	0.233839	4.18501	2.85155e-05	0.00271847	Ank
ENSMUSG00000028517	530.209	-2.26518	0.542196	-4.17778	2.94364e-05	0.0027694	Plpp3
ENSMUSG00000072437	504.096	1.3787	0.330674	4.16936	3.05455e-05	0.00285277	Nanos1
ENSMUSG00000004105	3298.92	0.831883	0.201235	4.1339	3.56663e-05	0.00325964	Angptl2
ENSMUSG00000025867	20.2798	-6.35774	1.54014	-4.12802	3.659e-05	0.00331823	Cplx2
ENSMUSG00000062515	1598.91	-1.44708	0.350677	-4.12654	3.6826e-05	0.00331823	Fabp4
ENSMUSG00000070605	1551.09	-0.577458	0.140432	-4.11201	3.92223e-05	0.00350943	Zfp992
ENSMUSG00000037697	828.06	-1.1747	0.286235	-4.10397	4.06115e-05	0.0036085	Ddhd1
ENSMUSG00000028578	252.754	-0.411228	0.10027	-4.10123	4.10965e-05	0.00362641	Caap1
ENSMUSG00000110720	2005.56	0.786941	0.192139	4.09568	4.20932e-05	0.00368892	Gm46223
ENSMUSG00000011256	117.927	2.3951	0.585333	4.09186	4.27924e-05	0.00372469	Adam19
ENSMUSG00000035596	690.514	0.621702	0.152045	4.08895	4.33335e-05	0.00374629	Mboat7
ENSMUSG00000002799	54.5572	2.38404	0.583865	4.0832	4.44188e-05	0.00381436	Jag2
ENSMUSG00000089762	19.7272	1.58679	0.388907	4.08013	4.50111e-05	0.00383945	Ier5l
ENSMUSG00000026994	140.356	1.54676	0.379977	4.07067	4.68791e-05	0.0039723	Galnt3
ENSMUSG00000013275	174.391	0.672379	0.165477	4.06327	4.83899e-05	0.00404673	Slc41a1
ENSMUSG00000029840	17417.9	-0.458337	0.112946	-4.05802	4.94908e-05	0.00411191	Mtpn
ENSMUSG00000027962	352.247	-2.22256	0.549111	-4.04756	5.17532e-05	0.00427215	Vcam1
ENSMUSG00000020178	50.3564	-3.20939	0.795095	-4.03649	5.42579e-05	0.00445019	Adora2a
ENSMUSG00000004044	59.0558	1.467	0.364448	4.02526	5.69135e-05	0.00460999	Cavin1
ENSMUSG00000035441	374.999	1.43322	0.356377	4.02165	5.77925e-05	0.00465066	Myo1d
ENSMUSG00000043415	216.386	0.784584	0.195265	4.01805	5.86808e-05	0.00469263	Otud1
ENSMUSG00000038623	2080.81	0.534845	0.133373	4.01015	6.06792e-05	0.0048223	Tm6sf1
ENSMUSG00000016496	4578.74	-1.43193	0.357509	-4.00529	6.19405e-05	0.00489216	Cd274
ENSMUSG00000064289	4363.83	-0.819548	0.205807	-3.98211	6.83063e-05	0.00536183	Tank
ENSMUSG00000022895	2316.54	-1.26464	0.318227	-3.97402	7.06711e-05	0.00551364	Ets2
ENSMUSG00000002996	6121.74	-0.732015	0.184535	-3.96681	7.28423e-05	0.00561456	Hbp1
ENSMUSG00000045573	23.8226	-2.5928	0.653456	-3.96782	7.25335e-05	0.00561456	Penk
ENSMUSG00000051339	819.478	1.34026	0.338084	3.96428	7.36171e-05	0.0056403	2900026A02Rik
ENSMUSG00000034413	569.961	0.80853	0.204732	3.9492	7.84113e-05	0.00593652	Neurl1b
ENSMUSG00000030257	809.147	1.105	0.28056	3.93854	8.19789e-05	0.00609837	Srgap3
ENSMUSG00000041607	1592.2	0.490667	0.124558	3.93927	8.17286e-05	0.00609837	Mbp
ENSMUSG00000090946	1601.62	-0.498209	0.126441	-3.94026	8.13933e-05	0.00609837	Ccdc71l
ENSMUSG00000039701	448.685	-1.18314	0.300751	-3.93396	8.35594e-05	0.00618001	Usp53
ENSMUSG00000039202	2334.29	0.4762	0.121464	3.9205	8.8366e-05	0.00639331	Abhd2
ENSMUSG00000052684	1411.46	-0.698613	0.178204	-3.92029	8.84421e-05	0.00639331	Jun
ENSMUSG00000057895	31.7026	-1.2203	0.31108	-3.92279	8.75312e-05	0.00639331	Zfp105
ENSMUSG00000025591	1122.73	-1.32322	0.337882	-3.9162	8.99551e-05	0.00646615	Tma16
ENSMUSG00000060475	3172.65	-0.518576	0.132647	-3.90943	9.25139e-05	0.00661293	Wtap
ENSMUSG00000022602	23.0132	1.30541	0.334544	3.90208	9.53707e-05	0.00667728	Arc
ENSMUSG00000025245	941.496	-0.843719	0.216218	-3.90218	9.5332e-05	0.00667728	Lztfl1
ENSMUSG00000026315	1173.42	-1.14057	0.292106	-3.90465	9.43623e-05	0.00667728	Serpinb8
ENSMUSG00000033420	103.658	-2.15686	0.555947	-3.87962	0.000104619	0.00723565	Antxr1
ENSMUSG00000018476	132.005	-1.11501	0.287555	-3.87756	0.000105511	0.00725815	Kdm6b
ENSMUSG00000026499	2025.45	-0.387128	0.0999442	-3.87344	0.000107309	0.00734236	Acbd3
ENSMUSG00000022438	1861.38	0.478468	0.12368	3.8686	0.000109463	0.00744989	Parvb
ENSMUSG00000033610	244.183	0.694825	0.179823	3.86393	0.000111576	0.00751376	Pank1
ENSMUSG00000079419	2059.03	-1.10812	0.286724	-3.86475	0.000111201	0.00751376	Ms4a6c
ENSMUSG00000039395	168.35	-2.24289	0.581361	-3.858	0.000114319	0.0076582	Mreg
ENSMUSG00000023495	57.5364	-1.72062	0.446498	-3.8536	0.000116394	0.0077566	Pcbp4
ENSMUSG00000028266	2358.52	-0.540528	0.140581	-3.84494	0.000120581	0.00799394	Lmo4
ENSMUSG00000032475	1555.71	-1.04862	0.272969	-3.84154	0.000122262	0.00802229	Nck1
ENSMUSG00000044864	1739.3	-0.870439	0.226558	-3.84201	0.000122029	0.00802229	Ankrd50
ENSMUSG00000037348	520.319	0.750955	0.195583	3.83956	0.000123254	0.00803974	Paqr7
ENSMUSG00000040565	2638.07	0.407351	0.106122	3.83851	0.000123785	0.00803974	Btaf1
ENSMUSG00000057367	654.118	-0.738147	0.192425	-3.83602	0.000125044	0.00808052	Birc2
ENSMUSG00000024878	292.82	-0.647259	0.168814	-3.83416	0.000125996	0.00810112	Cbwd1
ENSMUSG00000031711	665.046	-0.366917	0.0961592	-3.81572	0.000135786	0.0086869	Zfp330
ENSMUSG00000020696	365.973	-1.10515	0.290361	-3.80613	0.000141157	0.00887992	Rffl
ENSMUSG00000022300	1077.26	-0.448988	0.117961	-3.80623	0.0001411	0.00887992	Dcaf13
ENSMUSG00000038658	1356.94	-0.618995	0.162536	-3.80834	0.0001399	0.00887992	Ric1
ENSMUSG00000037134	439.963	-0.586813	0.154329	-3.80236	0.000143323	0.00894548	Prmt9
ENSMUSG00000001435	7206.95	-0.880132	0.231656	-3.79931	0.000145099	0.00901236	Col18a1
ENSMUSG00000023909	284.331	0.794538	0.209658	3.78968	0.000150841	0.0092395	Paqr4
ENSMUSG00000026536	1899.49	-1.32953	0.350842	-3.78955	0.000150923	0.0092395	Ifi211
ENSMUSG00000042272	2387.3	-0.410067	0.108147	-3.79176	0.000149583	0.0092395	Sestd1
ENSMUSG00000074825	425.479	0.608156	0.160638	3.78587	0.000153171	0.00933248	Itpripl1
ENSMUSG00000025821	497.328	0.443771	0.117746	3.76887	0.000163985	0.00980753	Zfp282
ENSMUSG00000031530	1408.12	-0.913286	0.242487	-3.76633	0.000165665	0.00980753	Dusp4
ENSMUSG00000032898	429.126	0.729236	0.193671	3.76532	0.000166333	0.00980753	Fbxo21
ENSMUSG00000040433	2523.43	-1.24309	0.330115	-3.76563	0.00016613	0.00980753	Zbtb38
ENSMUSG00000031939	1099.19	-0.747278	0.198663	-3.76153	0.000168879	0.00991198	Taf1d
ENSMUSG00000037580	557.787	-0.868953	0.231094	-3.76018	0.000169792	0.00992002	Gch1
ENSMUSG00000001143	518.508	0.584134	0.155534	3.75566	0.000172883	0.0100547	Lman2l
ENSMUSG00000035329	992.58	0.469357	0.125176	3.74957	0.000177136	0.0102555	Fbxo33
ENSMUSG00000089901	188.212	-0.67984	0.181952	-3.73636	0.000186701	0.0107606	Gm8113
ENSMUSG00000020268	46.0713	-2.44542	0.65708	-3.72165	0.000197921	0.0113054	Lyrm7
ENSMUSG00000031586	114.229	-2.367	0.636938	-3.71621	0.000202234	0.0114649	Rbpms
ENSMUSG00000032911	2678.65	1.51133	0.406723	3.71587	0.000202506	0.0114649	Cspg4
ENSMUSG00000026278	7.39779	3.5208	0.948748	3.711	0.00020644	0.0116361	Bok
ENSMUSG00000042364	1880.62	-0.439519	0.118545	-3.70763	0.000209211	0.0116679	Snx18
ENSMUSG00000078495	1437.23	-0.631779	0.170429	-3.70699	0.00020974	0.0116679	Zfp984
ENSMUSG00000025422	72.2473	1.54881	0.417983	3.70544	0.000211028	0.0116887	Agap2
ENSMUSG00000002980	20.9223	-2.77631	0.749737	-3.70304	0.000213031	0.0117488	Bcam
ENSMUSG00000031563	647.2	0.527675	0.14265	3.69908	0.000216382	0.0118824	Wwc2
ENSMUSG00000063800	711.685	-0.402269	0.108794	-3.69752	0.000217713	0.0119044	Prpf38a
ENSMUSG00000034893	1224.9	-0.448791	0.121421	-3.69615	0.000218893	0.011918	Cog3
ENSMUSG00000049950	89.568	-0.640436	0.173389	-3.69364	0.00022107	0.0119855	Rpp38
ENSMUSG00000028773	220.804	-1.55386	0.421578	-3.68581	0.00022798	0.0122563	Fabp3
ENSMUSG00000062345	6.15441	-5.52059	1.50121	-3.67742	0.000235607	0.0125608	Serpinb2
ENSMUSG00000019794	815.685	-0.255518	0.0696782	-3.66711	0.000245303	0.0128875	Katna1
ENSMUSG00000019868	649.832	-0.467372	0.127414	-3.66815	0.000244315	0.0128875	Vta1
ENSMUSG00000030256	5355.74	-1.30323	0.355431	-3.66663	0.000245764	0.0128875	Bhlhe41
ENSMUSG00000063245	502.36	-1.37635	0.375551	-3.66489	0.00024744	0.0129224	Zfp993
ENSMUSG00000007655	5525.17	-1.75857	0.480791	-3.65766	0.000254527	0.0132385	Cav1
ENSMUSG00000073557	1678.51	-1.86026	0.509774	-3.64918	0.000263075	0.0135727	Ppp1r12b
ENSMUSG00000043279	1447.15	0.431982	0.118482	3.64596	0.000266398	0.0136343	Trim56
ENSMUSG00000021143	2083.46	0.364361	0.100078	3.64076	0.000271834	0.0138571	Pacs2
ENSMUSG00000013736	1095.29	-0.707903	0.194563	-3.63842	0.000274317	0.0138731	Trnt1
ENSMUSG00000054072	43.6626	-1.36218	0.374314	-3.63915	0.000273539	0.0138731	Iigp1
ENSMUSG00000044501	466.745	-0.546987	0.150383	-3.63729	0.000275518	0.0138789	Zfp758
ENSMUSG00000027276	1112.32	-0.729956	0.200786	-3.6355	0.000277441	0.013921	Jag1
ENSMUSG00000003154	936.879	0.66955	0.184317	3.6326	0.000280579	0.0140089	Foxj2
ENSMUSG00000031750	6.50602	-4.76121	1.31096	-3.63186	0.000281382	0.0140089	Il34
ENSMUSG00000019897	597.096	-0.421836	0.116193	-3.63046	0.000282911	0.0140304	Ccdc59
ENSMUSG00000042622	207.998	-0.980584	0.270307	-3.62767	0.000285985	0.0141281	Maff
ENSMUSG00000022272	4793.03	-1.03585	0.285736	-3.62519	0.000288752	0.0142099	Myo10
ENSMUSG00000047003	340.326	0.873158	0.241307	3.61845	0.000296373	0.0145291	Zfp41
ENSMUSG00000026833	1545.01	0.822342	0.227347	3.61713	0.000297891	0.0145478	Olfm1
ENSMUSG00000031712	256.339	-0.760584	0.210355	-3.61572	0.000299513	0.0145714	Il15
ENSMUSG00000002997	967.873	-1.4163	0.392139	-3.61172	0.000304174	0.0146312	Prkar2b
ENSMUSG00000033033	311.709	0.578466	0.160149	3.61204	0.000303794	0.0146312	Calhm2
ENSMUSG00000035697	2634.71	0.55466	0.153533	3.61265	0.000303086	0.0146312	Arhgap45
ENSMUSG00000036256	6.06536	-3.65338	1.01221	-3.60932	0.000306997	0.0147117	Igfbp7
ENSMUSG00000061024	844.127	-0.760378	0.210793	-3.60723	0.000309488	0.0147208	Rrs1
ENSMUSG00000074227	82.1105	-1.89456	0.525174	-3.60749	0.000309169	0.0147208	Spint2
ENSMUSG00000004768	230.793	0.64536	0.178968	3.606	0.000310952	0.0147357	Rab23
ENSMUSG00000000184	330.526	2.56833	0.713177	3.60126	0.000316681	0.0149518	Ccnd2
ENSMUSG00000022336	3592.66	-0.330427	0.0919619	-3.59309	0.000326778	0.0153007	Eif3e
ENSMUSG00000027339	1197.93	0.760837	0.211791	3.59239	0.000327658	0.0153007	Rassf2
ENSMUSG00000073676	1422.07	-0.432763	0.120811	-3.58215	0.000340775	0.0157408	Hspe1
ENSMUSG00000095134	5.65349	4.31583	1.20558	3.57987	0.000343771	0.0158221	Mid1-ps1
ENSMUSG00000052056	787.367	0.680919	0.190353	3.57714	0.000347375	0.0159307	Zfp217
ENSMUSG00000027787	1371.57	-0.415852	0.11632	-3.57508	0.000350122	0.0159993	Nmd3
ENSMUSG00000026648	501.191	-0.565681	0.158574	-3.5673	0.000360679	0.016384	Dclre1c
ENSMUSG00000040370	363.566	-0.489005	0.137092	-3.56699	0.000361101	0.016384	Etfrf1
ENSMUSG00000028476	21.3721	1.44174	0.404701	3.56248	0.000367373	0.0166097	Reck
ENSMUSG00000078496	12.1936	-1.93733	0.544812	-3.55597	0.000376589	0.0169069	Zfp982
ENSMUSG00000006818	6176.85	-1.35695	0.382304	-3.54941	0.000386096	0.0172731	Sod2
ENSMUSG00000089715	503.755	0.943636	0.266198	3.54487	0.000392809	0.0175122	Cbx6
ENSMUSG00000026141	28.8584	-3.21302	0.907498	-3.54053	0.000399325	0.0176539	Col19a1
ENSMUSG00000053559	106.016	1.47458	0.416547	3.54	0.000400127	0.0176539	Smagp
ENSMUSG00000005362	1086.65	-0.40741	0.115123	-3.53892	0.000401768	0.0176654	Crbn
ENSMUSG00000002733	981.192	-0.411893	0.116436	-3.53749	0.000403944	0.0177002	Plekha3
ENSMUSG00000021125	163.768	-1.81552	0.513536	-3.53533	0.00040726	0.0177241	Arg2
ENSMUSG00000029270	564.322	0.920309	0.260262	3.53609	0.000406091	0.0177241	Dipk1a
ENSMUSG00000049086	93.5157	1.20287	0.340737	3.53021	0.000415224	0.0179486	Bmyc
ENSMUSG00000001627	8498.34	-0.897701	0.254424	-3.52837	0.00041813	0.0179754	Ifrd1
ENSMUSG00000023913	4032.83	-2.24582	0.636646	-3.52759	0.000419366	0.0179754	Pla2g7
ENSMUSG00000033813	3603.48	-0.310915	0.0881491	-3.52715	0.000420058	0.0179754	Tcea1
ENSMUSG00000036390	1649.77	-1.10507	0.313401	-3.52605	0.000421805	0.01799	Gadd45a
ENSMUSG00000022791	65.8538	-2.19926	0.624766	-3.52014	0.000431325	0.0182778	Tnk2
ENSMUSG00000048897	1716.27	0.55112	0.156564	3.52008	0.00043141	0.0182778	Zfp710
ENSMUSG00000027111	8076.78	0.881361	0.25075	3.5149	0.000439926	0.0185771	Itga6
ENSMUSG00000039934	1688.75	-0.796996	0.227251	-3.50712	0.000452982	0.0190655	Gsap
ENSMUSG00000052934	193.006	0.643192	0.183553	3.50413	0.00045811	0.0190951	Fbxo31
ENSMUSG00000060181	578.622	0.379562	0.108319	3.50409	0.000458163	0.0190951	Slc35e3
ENSMUSG00000041328	2011.18	-0.528686	0.151037	-3.50038	0.000464602	0.0193006	Pcf11
ENSMUSG00000007812	1661.72	-0.593513	0.169651	-3.49843	0.000468003	0.019379	Zfp655
ENSMUSG00000033227	4.55073	-3.11789	0.89265	-3.49285	0.000477899	0.0195985	Wnt6
ENSMUSG00000019947	1956.54	-0.700449	0.200785	-3.48855	0.000485647	0.0197893	Arid5b
ENSMUSG00000005846	2694.43	-0.73069	0.209535	-3.4872	0.00048811	0.0198266	Rsl1d1
ENSMUSG00000001741	136.216	1.37723	0.395231	3.48462	0.000492841	0.0198456	Il16
ENSMUSG00000027947	1485.44	0.605105	0.17371	3.48342	0.000495056	0.0198456	Il6ra
ENSMUSG00000033059	907.608	0.686025	0.19688	3.48448	0.000493098	0.0198456	Pygb
ENSMUSG00000037999	439.881	1.0248	0.294463	3.48023	0.000500986	0.0198456	Arap2
ENSMUSG00000040249	47880.2	0.855414	0.245613	3.48278	0.000496243	0.0198456	Lrp1
ENSMUSG00000063193	3267.73	0.76302	0.219194	3.48103	0.000499488	0.0198456	Cd300lb
ENSMUSG00000064043	589.95	0.690681	0.198448	3.48041	0.00050064	0.0198456	Trerf1
ENSMUSG00000024091	3757.97	-0.256609	0.0737519	-3.47936	0.000502622	0.0198489	Vapa
ENSMUSG00000031304	3567.83	-0.926805	0.2666	-3.47639	0.000508204	0.0199462	Il2rg
ENSMUSG00000052033	303.791	-0.48962	0.141118	-3.46957	0.000521286	0.0203971	Pfdn4
ENSMUSG00000001588	26.4612	1.41677	0.408681	3.4667	0.000526895	0.0205537	Acap1
ENSMUSG00000020078	5706.58	-0.425234	0.122704	-3.46553	0.000529182	0.0205802	Vps26a
ENSMUSG00000019210	3153.32	-0.906884	0.261909	-3.46259	0.000535004	0.0207436	Atp6v1e1
ENSMUSG00000007872	836.063	0.886075	0.256016	3.46102	0.000538134	0.0208019	Id3
ENSMUSG00000015312	1183.45	-0.780783	0.225658	-3.46003	0.000540112	0.0208155	Gadd45b
ENSMUSG00000032393	3275.19	0.142709	0.0412825	3.45689	0.00054644	0.0209961	Dpp8
ENSMUSG00000022661	474.064	-1.90308	0.551127	-3.45307	0.000554252	0.0212325	Cd200
ENSMUSG00000033793	3613.76	-0.646377	0.18733	-3.45048	0.000559591	0.021373	Atp6v1h
ENSMUSG00000002108	593.341	-1.56805	0.455329	-3.44378	0.00057364	0.0217152	Nr1h3
ENSMUSG00000021699	134.679	0.95319	0.276723	3.44456	0.000571987	0.0217152	Pde4d
ENSMUSG00000025151	1181.86	0.558412	0.162102	3.44483	0.000571424	0.0217152	Maged1
ENSMUSG00000002289	79.344	1.09998	0.319744	3.44019	0.0005813	0.0219402	Angptl4
ENSMUSG00000071528	1188.17	-0.864283	0.251537	-3.43601	0.000590358	0.0222165	Atp5md
ENSMUSG00000066406	4892.13	-0.568063	0.165389	-3.4347	0.000593204	0.0222582	Akap13
ENSMUSG00000056698	124.289	0.921907	0.268861	3.42894	0.00060594	0.0226696	Elmod3
ENSMUSG00000035992	6850.43	-0.389803	0.113744	-3.42703	0.000610211	0.0227628	Fnip1
ENSMUSG00000042680	18.9467	1.47971	0.432935	3.41787	0.000631131	0.0234748	Garem1
ENSMUSG00000046324	1099.3	0.704065	0.206077	3.41652	0.000634272	0.0235232	Ermp1
ENSMUSG00000022505	1720.22	0.815467	0.238805	3.41478	0.000638324	0.0235546	Emp2
ENSMUSG00000033392	1373.06	0.2896	0.0848322	3.4138	0.000640641	0.0235546	Clasp2
ENSMUSG00000066150	2332.93	-0.519938	0.152301	-3.41388	0.000640442	0.0235546	Slc31a1
ENSMUSG00000028337	2347.59	0.579788	0.169893	3.41266	0.000643317	0.0235852	Coro2a
ENSMUSG00000024789	1675.12	-0.620725	0.182197	-3.40688	0.000657095	0.0240215	Jak2
ENSMUSG00000018909	3947.28	0.579036	0.170224	3.4016	0.000669918	0.0241895	Arrb1
ENSMUSG00000025810	4667.64	0.925262	0.272047	3.4011	0.000671142	0.0241895	Nrp1
ENSMUSG00000062519	242.363	0.480238	0.141073	3.40418	0.000663622	0.0241895	Zfp398
ENSMUSG00000070544	1989.85	-0.803428	0.236176	-3.40182	0.000669399	0.0241895	Top1
ENSMUSG00000078502	787.821	-0.984586	0.289437	-3.40173	0.0006696	0.0241895	Gm13212
ENSMUSG00000034248	1042.22	-1.27129	0.374137	-3.39793	0.000678969	0.0243345	Slc25a37
ENSMUSG00000025959	534.21	-1.2262	0.361053	-3.39617	0.000683354	0.0244232	Klf7
ENSMUSG00000046574	839.921	0.532813	0.157027	3.39312	0.000691006	0.0245595	Prr12
ENSMUSG00000015944	849.578	0.669412	0.197539	3.38876	0.000702095	0.0248845	Castor2
ENSMUSG00000021256	35.4636	1.59569	0.47239	3.3779	0.000730425	0.0258171	Vash1
ENSMUSG00000026339	2370.39	-0.55938	0.165875	-3.37229	0.000745449	0.0262755	Ccdc93
ENSMUSG00000024529	711.246	-2.38525	0.708754	-3.36542	0.000764285	0.0268655	Lox
ENSMUSG00000041773	910.046	0.874772	0.260069	3.36361	0.000769288	0.0269672	Enc1
ENSMUSG00000028271	1575.04	-0.267246	0.0795731	-3.3585	0.000783668	0.0273962	Gtf2b
ENSMUSG00000001300	54.3053	-2.14279	0.640535	-3.34531	0.000821917	0.0280043	Efnb2
ENSMUSG00000002881	3284.28	-0.527885	0.157879	-3.3436	0.000826999	0.0280043	Nab1
ENSMUSG00000028458	1220.87	0.500328	0.149616	3.34409	0.000825532	0.0280043	Tesk1
ENSMUSG00000028771	2865.05	-0.597928	0.178817	-3.3438	0.000826386	0.0280043	Ptpn12
ENSMUSG00000035107	1531.14	-0.987427	0.295343	-3.34332	0.000827821	0.0280043	Dcbld2
ENSMUSG00000044103	54.2357	-2.63338	0.786824	-3.34685	0.000817363	0.0280043	Il1f9
ENSMUSG00000052681	13258.4	-0.400552	0.119763	-3.34454	0.000824196	0.0280043	Rap1b
ENSMUSG00000054364	729.314	-0.859981	0.257307	-3.34223	0.000831071	0.0280043	Rhob
ENSMUSG00000061315	5433.58	-0.263371	0.0786288	-3.34955	0.000809427	0.0280043	Naca
ENSMUSG00000067995	690.948	-0.442272	0.132074	-3.34868	0.000811987	0.0280043	Gtf2f2
ENSMUSG00000073421	599.075	-1.20542	0.360685	-3.34202	0.000831704	0.0280043	H2-Ab1
ENSMUSG00000109916	924.141	-1.19377	0.357034	-3.34358	0.00082704	0.0280043	Gm45551
ENSMUSG00000044763	652.449	-0.450993	0.135063	-3.33913	0.000840425	0.0281498	Trmt10c
ENSMUSG00000026249	226.698	-1.05705	0.316984	-3.3347	0.000853901	0.0284523	Serpine2
ENSMUSG00000026004	810.716	-0.461796	0.138861	-3.32561	0.000882258	0.0293208	Kansl1l
ENSMUSG00000045294	1314.53	-0.573976	0.172908	-3.31955	0.000901628	0.0297328	Insig1
ENSMUSG00000089809	4417.69	-0.586554	0.176687	-3.31973	0.000901049	0.0297328	Rasgef1b
ENSMUSG00000034480	2755.36	-0.446755	0.134785	-3.31458	0.000917806	0.0300797	Diaph2
ENSMUSG00000049409	124.633	-1.3206	0.398473	-3.31416	0.0009192	0.0300797	Prokr1
ENSMUSG00000051367	20.0361	-3.0467	0.920094	-3.31129	0.000928662	0.0303118	Six1
ENSMUSG00000020962	4500.49	-0.565611	0.170991	-3.30785	0.000940162	0.0306091	Gtf2a1
ENSMUSG00000022973	3069.26	0.455233	0.13769	3.30621	0.000945687	0.0307108	Synj1
ENSMUSG00000039952	3723.81	0.5051	0.153198	3.29703	0.000977121	0.0315714	Dag1
ENSMUSG00000078684	937.817	0.406519	0.123282	3.29746	0.000975622	0.0315714	5830417I10Rik
ENSMUSG00000031227	96.2201	0.653144	0.198284	3.29398	0.000987782	0.0318354	Magee1
ENSMUSG00000031822	759.203	0.37025	0.112569	3.2891	0.00100507	0.0321496	Gse1
ENSMUSG00000078546	248.683	-0.472374	0.143612	-3.28924	0.00100459	0.0321496	Zfp995
ENSMUSG00000029090	141.914	3.40384	1.03532	3.2877	0.00101009	0.0322295	Adgra3
ENSMUSG00000025779	181.142	-0.771631	0.234758	-3.28692	0.00101288	0.0322384	Ly96
ENSMUSG00000020091	2057.61	0.404315	0.123144	3.28326	0.00102613	0.0325791	Eif4ebp2
ENSMUSG00000001158	569.911	-0.358664	0.109349	-3.28	0.00103809	0.0328771	Snrnp27
ENSMUSG00000004565	346.818	1.43008	0.43634	3.27745	0.00104747	0.0329398	Pnpla6
ENSMUSG00000037347	36.0766	1.1387	0.347444	3.27737	0.00104779	0.0329398	Chst7
ENSMUSG00000074738	24.8287	1.11358	0.339758	3.27756	0.00104709	0.0329398	Fndc10
ENSMUSG00000029771	2651.73	0.451622	0.137872	3.27566	0.00105414	0.033058	Irf5
ENSMUSG00000041040	736.795	0.364971	0.111445	3.2749	0.00105699	0.0330665	Fam117b
ENSMUSG00000038717	1972.74	-0.814667	0.249107	-3.27035	0.00107413	0.0335061	Atp5l
ENSMUSG00000035629	886.77	0.759882	0.232705	3.26543	0.00109299	0.0339437	Rubcn
ENSMUSG00000060681	791.039	0.615144	0.188772	3.25866	0.00111942	0.0346802	Slc9a6
ENSMUSG00000031072	298.156	-0.54617	0.167678	-3.25725	0.00112495	0.0347676	LTO1
ENSMUSG00000050931	534.78	-1.38449	0.425676	-3.25245	0.00114413	0.035275	Sgms2
ENSMUSG00000047238	14.5658	1.53724	0.47283	3.25115	0.00114938	0.0353016	Mageh1
ENSMUSG00000026687	1736.72	0.551232	0.169836	3.24568	0.00117172	0.0357809	Aldh9a1
ENSMUSG00000060594	381.364	-1.46331	0.45082	-3.24587	0.0011709	0.0357809	Layn
ENSMUSG00000015619	17.8433	-2.41307	0.743697	-3.24469	0.00117577	0.035819	Gata3
ENSMUSG00000027274	428.709	-0.452636	0.13963	-3.24169	0.00118825	0.0361133	Mkks
ENSMUSG00000034997	311.159	-1.61402	0.49862	-3.23697	0.00120808	0.0366288	Htr2a
ENSMUSG00000040339	1467.82	-0.977387	0.302159	-3.23468	0.00121779	0.0367491	Fam102b
ENSMUSG00000000131	1385.41	-0.696731	0.215826	-3.2282	0.0012457	0.0374149	Xpo6
ENSMUSG00000032086	122.085	-2.06499	0.639556	-3.22879	0.00124316	0.0374149	Bace1
ENSMUSG00000021280	69.7494	-0.958598	0.297534	-3.22181	0.00127384	0.0380813	Exoc3l4
ENSMUSG00000039960	76.0589	-0.973737	0.302338	-3.22069	0.00127882	0.0381409	Rhou
ENSMUSG00000033538	1648.72	-0.897702	0.279072	-3.21674	0.00129655	0.0385799	Casp4
ENSMUSG00000047414	2535.75	-0.807177	0.251098	-3.2146	0.00130628	0.0387794	Flrt2
ENSMUSG00000020592	4242.34	-1.32603	0.412641	-3.21353	0.00131114	0.0388333	Sdc1
ENSMUSG00000005089	16.8539	-2.4526	0.76356	-3.21205	0.0013179	0.0388951	Slc1a2
ENSMUSG00000034673	663.889	0.426999	0.132949	3.21175	0.0013193	0.0388951	Pbx2
ENSMUSG00000060703	1044.39	-1.31888	0.411245	-3.20703	0.00134112	0.0394475	Cd302
ENSMUSG00000015672	565.185	-0.445034	0.138842	-3.20533	0.00134909	0.0395908	Mrpl32
ENSMUSG00000024012	1549.62	0.287973	0.0899386	3.20189	0.00136531	0.0399753	Mtch1
ENSMUSG00000034462	530.72	0.425584	0.132987	3.2002	0.00137333	0.0400269	Pkd2
ENSMUSG00000066026	2321.4	0.781596	0.244224	3.20032	0.00137275	0.0400269	Dhrs3
ENSMUSG00000025571	826.801	0.368638	0.115342	3.19604	0.00139329	0.0404496	Tnrc6c
ENSMUSG00000069743	22.5958	-1.20382	0.376681	-3.19586	0.00139416	0.0404496	Zfp820
ENSMUSG00000021692	252.168	-0.481471	0.150792	-3.19296	0.00140824	0.0407658	Dimt1
ENSMUSG00000042677	170.369	1.04024	0.326261	3.18837	0.00143076	0.0413241	Zc3h12a
ENSMUSG00000042647	150.063	0.899851	0.282361	3.18689	0.00143814	0.0414436	Acad12
ENSMUSG00000027533	5278.93	-0.924654	0.290363	-3.18448	0.00145017	0.0415009	Fabp5
ENSMUSG00000031112	83.8278	1.45357	0.456326	3.18537	0.00144569	0.0415009	Stk26
ENSMUSG00000041444	127.934	1.42563	0.447623	3.1849	0.00144804	0.0415009	Arhgap32
ENSMUSG00000050530	80.7403	1.29845	0.40782	3.18389	0.0014531	0.0415009	Fam171a1
ENSMUSG00000037972	70.2449	-1.14409	0.359495	-3.18249	0.00146015	0.0416094	Snn
ENSMUSG00000021532	529.931	-0.452119	0.142317	-3.17684	0.00148891	0.0422713	Fastkd3
ENSMUSG00000029632	1393.28	-0.724786	0.228165	-3.17659	0.00149016	0.0422713	Ndufa4
ENSMUSG00000053318	297.688	-1.95373	0.615157	-3.17598	0.00149329	0.0422713	Slamf8
ENSMUSG00000032826	84.4172	1.60379	0.50543	3.17311	0.00150813	0.0424127	Ank2
ENSMUSG00000038894	229.654	-0.836741	0.2638	-3.17187	0.00151459	0.0424127	Irs2
ENSMUSG00000047415	571.853	-1.37174	0.432217	-3.17374	0.00150491	0.0424127	Gpr68
ENSMUSG00000049076	4083.51	-0.272067	0.0857763	-3.17182	0.00151486	0.0424127	Acap2
ENSMUSG00000062328	8111.65	-0.522827	0.164816	-3.17218	0.00151299	0.0424127	Rpl17
ENSMUSG00000024360	6662.66	-0.351203	0.110779	-3.17032	0.00152273	0.04254	Etf1
ENSMUSG00000031642	213.385	0.575701	0.181697	3.16847	0.00153242	0.0427174	Sh3rf1
ENSMUSG00000038271	322.315	0.576736	0.182174	3.16586	0.00154626	0.0430094	Iffo1
ENSMUSG00000032827	68.3552	-2.13172	0.673781	-3.16381	0.00155718	0.0431258	Ppp1r9a
ENSMUSG00000040312	172.088	1.00574	0.31787	3.16399	0.0015562	0.0431258	Cchcr1
ENSMUSG00000042644	1902.27	0.743459	0.235086	3.16249	0.00156424	0.0431594	Itpr3
ENSMUSG00000057093	27.3522	1.3699	0.433193	3.16233	0.00156514	0.0431594	Zfp607b
ENSMUSG00000025967	6038.99	-0.333296	0.105464	-3.16028	0.00157617	0.0433702	Eef1b2
ENSMUSG00000056091	2450.84	0.789894	0.250043	3.15904	0.00158291	0.043462	St3gal5
ENSMUSG00000021669	2256.47	-0.500849	0.158746	-3.15504	0.00160476	0.0438737	Col4a3bp
ENSMUSG00000037408	390.086	0.578915	0.183462	3.1555	0.00160223	0.0438737	Cnnm4
ENSMUSG00000003411	7.1821	2.40997	0.76464	3.15177	0.00162285	0.0440099	Rab3b
ENSMUSG00000009739	163.928	0.567895	0.180186	3.15172	0.00162314	0.0440099	Pou6f1
ENSMUSG00000023460	2032.04	-0.390828	0.123975	-3.15247	0.00161897	0.0440099	Rab12
ENSMUSG00000026159	2465.43	-0.394991	0.125328	-3.15165	0.0016235	0.0440099	Agfg1
ENSMUSG00000092060	885.568	0.551788	0.175199	3.14949	0.00163556	0.044243	Bend4
ENSMUSG00000036667	43.8274	1.85358	0.58892	3.14742	0.00164721	0.0442774	Tcaf1
ENSMUSG00000038679	2252.98	-0.450909	0.143224	-3.14829	0.00164231	0.0442774	Trps1
ENSMUSG00000049422	104.33	-1.05747	0.336301	-3.14441	0.00166425	0.0446373	Chchd10
ENSMUSG00000030630	53.3395	2.56783	0.817267	3.14197	0.00167818	0.044716	Fah
ENSMUSG00000036078	1192.9	0.322059	0.102518	3.14147	0.001681	0.044716	Sigmar1
ENSMUSG00000036381	315.874	-1.10799	0.352929	-3.1394	0.00169292	0.0449397	P2ry14
ENSMUSG00000035900	237.947	0.526446	0.167812	3.13711	0.00170621	0.0451987	Gramd4
ENSMUSG00000022400	966.546	-0.325847	0.103933	-3.13516	0.0017176	0.0453127	Rbx1
ENSMUSG00000025246	2618.01	0.210271	0.0670621	3.13547	0.00171578	0.0453127	Tbl1x
ENSMUSG00000022451	2360.26	-1.51774	0.484413	-3.13317	0.00172932	0.0455281	Twf1
ENSMUSG00000032766	74.899	-0.852477	0.272159	-3.13228	0.00173457	0.0455725	Gng11
ENSMUSG00000035642	55.4307	0.824455	0.263548	3.12829	0.00175825	0.0460999	Aamdc
ENSMUSG00000029298	657.059	-0.924315	0.295807	-3.12472	0.00177972	0.0465296	Gbp9
ENSMUSG00000095463	708.824	0.312753	0.100101	3.12436	0.00178191	0.0465296	Entpd4
ENSMUSG00000078784	540.354	-1.03318	0.330796	-3.1233	0.00178834	0.0466025	Rbis
ENSMUSG00000050777	126.709	0.852846	0.273126	3.12254	0.00179301	0.0466291	Tmem37
ENSMUSG00000021904	4.13513	-2.96346	0.949492	-3.1211	0.00180175	0.0467615	Sema3g
ENSMUSG00000026235	37.6976	-2.50088	0.801837	-3.11894	0.00181504	0.047011	Epha4
ENSMUSG00000050914	29.2257	1.28754	0.412909	3.11821	0.00181955	0.0470327	Ankrd37
ENSMUSG00000022329	1024.9	-0.516131	0.165622	-3.11632	0.00183123	0.0472389	Stk3
ENSMUSG00000054792	338.807	0.455147	0.146081	3.11573	0.00183491	0.0472389	Klhl18
ENSMUSG00000026600	8845.19	-0.496387	0.159413	-3.11384	0.00184671	0.047436	Soat1
ENSMUSG00000030095	3072.46	0.359312	0.115414	3.11324	0.00185043	0.047436	Tmem43
ENSMUSG00000055128	352.018	-0.372818	0.119795	-3.11213	0.0018574	0.047436	Cgrrf1
ENSMUSG00000076441	3379.95	-1.65928	0.533068	-3.1127	0.00185385	0.047436	Ass1
ENSMUSG00000009654	419.759	-0.634742	0.204071	-3.11041	0.0018683	0.0476194	Oit3
ENSMUSG00000037152	416.357	-0.938202	0.301721	-3.1095	0.00187406	0.0476711	Ndufc1
ENSMUSG00000032487	332.692	-1.13503	0.365367	-3.10655	0.00189287	0.048054	Ptgs2
ENSMUSG00000089978	45.1463	-2.21293	0.713032	-3.10354	0.0019122	0.0484486	Crb1-ps
ENSMUSG00000026688	751.899	0.665539	0.214605	3.10123	0.00192717	0.0487316	Mgst3
ENSMUSG00000039385	13.7425	-7.23732	2.33568	-3.09859	0.00194441	0.0490705	Cdh6
ENSMUSG00000032177	278.951	0.752009	0.242768	3.09764	0.00195067	0.0491315	Pde4a
ENSMUSG00000000552	892.829	0.582173	0.188095	3.09511	0.00196741	0.0491661	Zfp385a
ENSMUSG00000035578	13.3543	-2.07155	0.669033	-3.09634	0.00195928	0.0491661	Iqcg
ENSMUSG00000052609	440.691	0.749898	0.242284	3.09512	0.00196734	0.0491661	Plekhg3
ENSMUSG00000070476	240.063	0.64362	0.207915	3.09559	0.00196419	0.0491661	Fam217b
ENSMUSG00000030587	6.71815	-3.14565	1.0176	-3.09126	0.00199311	0.0497111	2200002D01Rik
ENSMUSG00000026094	1014.38	-0.696806	0.225632	-3.08823	0.00201349	0.0501219	Stk17b
ENSMUSG00000024900	2604.48	0.390326	0.126522	3.08505	0.00203519	0.0504655	Cpt1a
ENSMUSG00000068740	20.0887	1.75027	0.567235	3.08562	0.00203129	0.0504655	Celsr2
ENSMUSG00000029822	1233.29	-0.775133	0.251332	-3.0841	0.00204172	0.0505295	Osbpl3
ENSMUSG00000012429	193.701	-0.46967	0.152451	-3.08079	0.0020645	0.0509947	Mplkip
ENSMUSG00000032741	2450.66	0.499479	0.162293	3.07764	0.00208647	0.0512407	Tpcn1
ENSMUSG00000042198	165.741	-0.918356	0.298383	-3.07777	0.00208554	0.0512407	Chchd7
ENSMUSG00000070814	138.609	2.06645	0.671438	3.07765	0.00208638	0.0512407	Zswim9
ENSMUSG00000024576	6712.62	-0.257749	0.0837688	-3.07691	0.00209157	0.0512674	Csnk1a1
ENSMUSG00000041992	2528.12	0.571624	0.18607	3.07209	0.00212569	0.0520042	Rapgef5
ENSMUSG00000028081	14377.7	-0.22218	0.0723967	-3.06892	0.00214833	0.0524578	Rps3a1
ENSMUSG00000020228	808.384	0.557731	0.181931	3.06562	0.00217218	0.052552	Helb
ENSMUSG00000028894	1034.73	0.716671	0.233673	3.06698	0.00216234	0.052552	Inpp5b
ENSMUSG00000040124	161.782	-0.384575	0.125417	-3.06637	0.00216672	0.052552	Gorab
ENSMUSG00000053347	420.489	-0.402161	0.131187	-3.06555	0.00217273	0.052552	Zfp943
ENSMUSG00000020483	2009.87	0.337001	0.110063	3.0619	0.00219937	0.0527973	Dynll2
ENSMUSG00000023805	614.976	0.413332	0.134979	3.06221	0.00219711	0.0527973	Synj2
ENSMUSG00000026977	2157.06	-0.368344	0.120263	-3.06283	0.00219257	0.0527973	2024-03-07
ENSMUSG00000021895	1611.04	-0.810396	0.264979	-3.05835	0.00222562	0.0532277	Arhgef3
ENSMUSG00000038244	1258.6	-0.413445	0.135172	-3.05867	0.00222325	0.0532277	Mical2
ENSMUSG00000050332	208.487	0.468339	0.153213	3.05678	0.00223725	0.0534061	Amer1
ENSMUSG00000015243	8213.36	-1.15365	0.377554	-3.05559	0.00224619	0.0535195	Abca1
ENSMUSG00000039953	139.763	0.89151	0.292093	3.05215	0.00227211	0.0539363	Clstn1
ENSMUSG00000021270	17685.9	-0.364876	0.119614	-3.05044	0.00228505	0.0539433	Hsp90aa1
ENSMUSG00000027134	197.147	0.963073	0.31563	3.05127	0.00227878	0.0539433	Lpcat4
ENSMUSG00000043421	76.4756	-0.955857	0.313318	-3.05076	0.00228266	0.0539433	Hilpda
ENSMUSG00000001333	8.73065	-3.03701	0.996135	-3.0488	0.00229761	0.0541398	Sync
ENSMUSG00000022512	6.33105	2.87319	0.943336	3.04578	0.0023208	0.0544487	Cldn1
ENSMUSG00000027763	18772.4	0.445621	0.146324	3.04543	0.00232348	0.0544487	Mbnl1
ENSMUSG00000096210	348.48	0.630198	0.206945	3.04524	0.00232495	0.0544487	H1f0
ENSMUSG00000032643	794.978	0.409157	0.134462	3.04291	0.00234301	0.0547058	Fhl3
ENSMUSG00000003198	218.988	-0.449415	0.147745	-3.04184	0.00235136	0.0548008	Zfp959
ENSMUSG00000040423	2678.64	0.21486	0.0706688	3.04038	0.00236279	0.0548673	Rc3h1
ENSMUSG00000066829	137.538	0.721719	0.237558	3.03807	0.00238097	0.0551892	Zfp810
ENSMUSG00000057322	2552.81	-0.39946	0.131579	-3.03589	0.00239826	0.0554895	Rpl38
ENSMUSG00000020520	942.695	0.40778	0.134372	3.0347	0.00240777	0.0555089	Galnt10
ENSMUSG00000072620	10565.1	-0.470177	0.154918	-3.03502	0.00240523	0.0555089	Slfn2
ENSMUSG00000090942	25.8259	-1.77809	0.586171	-3.0334	0.00241814	0.0556476	F830016B08Rik
ENSMUSG00000035735	221.591	0.467909	0.154393	3.03063	0.0024404	0.0560592	Dagla
ENSMUSG00000037845	228.597	-0.62262	0.205522	-3.02946	0.00244988	0.056176	Fdxacb1
ENSMUSG00000022389	1106.53	1.03917	0.344173	3.01932	0.00253347	0.0578392	Tef
ENSMUSG00000052794	101.665	1.32143	0.437745	3.01871	0.00253855	0.0578392	1700030K09Rik
ENSMUSG00000074129	9382.02	-0.308117	0.102071	-3.01865	0.002539	0.0578392	Rpl13a
ENSMUSG00000022440	45.4449	2.17918	0.722412	3.01653	0.00255686	0.0579652	C1qtnf6
ENSMUSG00000026463	764.112	1.58367	0.525056	3.0162	0.00255962	0.0579652	Atp2b4
ENSMUSG00000034126	319.521	0.561728	0.186226	3.01638	0.00255812	0.0579652	Pomt2
ENSMUSG00000032024	331.476	-2.55825	0.848487	-3.01507	0.0025692	0.0580793	Clmp
ENSMUSG00000024164	7461.61	-2.00577	0.666044	-3.01146	0.00259992	0.0585669	C3
ENSMUSG00000038332	954.547	0.611516	0.203036	3.01186	0.0025965	0.0585669	Sesn1
ENSMUSG00000055172	191.313	-1.21782	0.404808	-3.00839	0.00262638	0.0590588	C1ra
ENSMUSG00000027746	1529.68	-0.30613	0.10185	-3.0057	0.00264972	0.0594793	Ufm1
ENSMUSG00000054000	341.417	-1.06384	0.354558	-3.00046	0.00269572	0.0603002	Tusc1
ENSMUSG00000025429	1057.65	-0.966806	0.322396	-2.99882	0.00271031	0.0605208	Pstpip2
ENSMUSG00000017286	675.98	0.532646	0.177733	2.99689	0.00272752	0.060799	Glod4
ENSMUSG00000005045	61.784	-2.21494	0.7393	-2.996	0.00273546	0.06087	Chd5
ENSMUSG00000006205	111.011	-1.62063	0.541154	-2.99476	0.00274664	0.0610126	Htra1
ENSMUSG00000001036	104.194	-1.48421	0.495781	-2.99369	0.00275627	0.0611205	Epn2
ENSMUSG00000030847	1010.2	0.493618	0.164978	2.99202	0.00277141	0.0611842	Bag3
ENSMUSG00000038612	18423.4	-0.376498	0.125831	-2.9921	0.00277068	0.0611842	Mcl1
ENSMUSG00000064141	24.6755	1.07768	0.360211	2.99179	0.00277349	0.0611842	Zfp69
ENSMUSG00000027215	2074.75	-0.704444	0.23563	-2.98962	0.00279329	0.0615148	Cd82
ENSMUSG00000034959	111.609	1.29882	0.434967	2.98602	0.0028263	0.062135	Rubcnl
ENSMUSG00000002781	172.8	1.60045	0.53646	2.98336	0.00285104	0.0622545	Tmem143
ENSMUSG00000005417	1913.64	0.405726	0.135959	2.98417	0.00284346	0.0622545	Mprip
ENSMUSG00000026482	1104.2	-1.44035	0.482796	-2.98334	0.0028512	0.0622545	Rgl1
ENSMUSG00000048756	1507.22	0.306565	0.102718	2.98454	0.00284006	0.0622545	Foxo3
ENSMUSG00000034795	252.246	-0.926833	0.310801	-2.98208	0.00286294	0.0624042	Ccdc122
ENSMUSG00000018334	34.581	1.21789	0.408541	2.98107	0.00287245	0.0624071	Ksr1
ENSMUSG00000021806	184.716	0.783343	0.263089	2.97748	0.00290626	0.0630265	Nid2
ENSMUSG00000041757	11.0242	-2.03229	0.682856	-2.97617	0.00291875	0.0631903	Plekha6
ENSMUSG00000034522	289.262	1.06793	0.359009	2.97467	0.00293304	0.0633922	Zfp395
ENSMUSG00000091620	106.43	-2.00391	0.673968	-2.9733	0.00294616	0.0635684	Vmn2r23
ENSMUSG00000031451	2076.75	0.727245	0.244876	2.96985	0.00297947	0.064179	Gas6
ENSMUSG00000066877	419.385	0.744004	0.250616	2.96871	0.00299056	0.0643097	Nck2
ENSMUSG00000021891	823.942	-0.317797	0.107154	-2.96581	0.00301891	0.0646516	Mettl6
ENSMUSG00000029860	1022.66	0.422709	0.142565	2.96502	0.00302667	0.0646516	Zyx
ENSMUSG00000047821	273.748	0.94256	0.317833	2.96559	0.00302107	0.0646516	Trim16
ENSMUSG00000068417	46.0839	-2.27418	0.767152	-2.96445	0.00303225	0.0646628	Pnp2
ENSMUSG00000049690	9.38779	-1.87189	0.632228	-2.96078	0.00306865	0.0653301	Nckap5
ENSMUSG00000089945	547.235	-2.22668	0.752366	-2.95957	0.00308067	0.0654771	Pakap
ENSMUSG00000061411	335.37	0.8075	0.273057	2.95726	0.0031039	0.0658613	Nol4l
ENSMUSG00000025525	262.008	-0.39532	0.133706	-2.95664	0.00311014	0.0658845	Apool
ENSMUSG00000046245	1000.34	-2.01788	0.683574	-2.95195	0.00315772	0.0666716	Pilra
ENSMUSG00000072872	1214.39	-0.564437	0.191199	-2.95209	0.00315626	0.0666716	Rybp
ENSMUSG00000005374	538.487	0.562779	0.190838	2.94899	0.00318812	0.067092	Tbl2
ENSMUSG00000038170	3356.34	-0.22525	0.0764181	-2.94761	0.00320246	0.0672832	Pde4dip
ENSMUSG00000028101	258.588	0.658093	0.223352	2.94645	0.00321449	0.0674253	Pias3
ENSMUSG00000018500	74.5876	-1.33286	0.452633	-2.94469	0.00323274	0.0676971	Adora2b
ENSMUSG00000038481	1760.01	0.325206	0.110496	2.94315	0.00324891	0.0679245	Cdk19
ENSMUSG00000037994	283.822	-0.720123	0.244779	-2.94193	0.00326177	0.0679568	Slc9b2
ENSMUSG00000038534	197.37	0.630627	0.21438	2.94163	0.00326488	0.0679568	Osbpl7
ENSMUSG00000021508	902.385	1.02769	0.34963	2.93936	0.00328888	0.0683138	Cxcl14
ENSMUSG00000046722	1524.59	0.37773	0.128626	2.93665	0.00331776	0.0688019	Cdc42se1
ENSMUSG00000021109	5084.18	-0.461155	0.157149	-2.93451	0.00334078	0.0691671	Hif1a
ENSMUSG00000058427	526.158	-0.920885	0.314389	-2.92913	0.00339912	0.0701479	Cxcl2
ENSMUSG00000030203	584.397	-0.774051	0.264626	-2.92508	0.00344366	0.0708387	Dusp16
ENSMUSG00000025931	72.2701	0.787536	0.269422	2.92306	0.00346615	0.0711868	Paqr8
ENSMUSG00000026489	257.232	-1.19473	0.408811	-2.92245	0.00347292	0.0712116	Coq8a
ENSMUSG00000022237	726.051	-0.762088	0.261199	-2.91765	0.00352675	0.0721072	Ankrd33b
ENSMUSG00000026365	881.295	0.832467	0.28533	2.91756	0.00352787	0.0721072	Cfh
ENSMUSG00000044991	38.9903	-0.919173	0.315111	-2.91698	0.00353436	0.0721247	Shld1
ENSMUSG00000024580	543.308	-0.542096	0.185969	-2.91498	0.00355715	0.0723589	Grpel2
ENSMUSG00000032314	1348.29	-0.335738	0.115159	-2.91543	0.00355201	0.0723589	Etfa
ENSMUSG00000014313	1666.35	-0.733731	0.251844	-2.91343	0.00357481	0.0724966	Cox6c
ENSMUSG00000055407	133.937	-1.48932	0.511198	-2.91339	0.00357525	0.0724966	Map6
ENSMUSG00000034111	835.475	0.324481	0.111425	2.9121	0.00359005	0.0726814	Tmed8
ENSMUSG00000026399	69.4126	-1.70332	0.585649	-2.90842	0.00363256	0.0731947	Cd55
ENSMUSG00000027131	717.848	-0.274295	0.0942976	-2.90882	0.00362794	0.0731947	Emc4
ENSMUSG00000050732	1696.6	-0.614323	0.211192	-2.90883	0.0036278	0.0731947	Vamp8
ENSMUSG00000021040	500.059	-0.60989	0.209764	-2.9075	0.00364328	0.0732952	Slirp
ENSMUSG00000048924	96.277	-0.901276	0.310191	-2.90555	0.00366613	0.0734086	Ccdc125
ENSMUSG00000074277	95.7428	0.751044	0.258462	2.90581	0.00366298	0.0734086	Phldb3
ENSMUSG00000005102	935.958	0.348221	0.119904	2.90415	0.00368248	0.0736208	Eif2ak4
ENSMUSG00000024672	5419.11	-0.503119	0.17332	-2.90283	0.00369802	0.0738161	Ms4a7
ENSMUSG00000000776	313.104	-0.442546	0.1525	-2.90195	0.00370848	0.0739096	Polr3d
ENSMUSG00000028270	1517.26	-1.24348	0.428578	-2.90141	0.00371492	0.0739229	Gbp2
ENSMUSG00000037361	981.369	-0.38446	0.132546	-2.90057	0.0037248	0.0740044	Sf3b6
ENSMUSG00000027835	1632.03	-0.302218	0.104256	-2.8988	0.00374593	0.0743087	Pdcd10
ENSMUSG00000029229	801.387	-0.449065	0.15497	-2.89776	0.00375835	0.0744397	Chic2
ENSMUSG00000041278	893.487	-0.326907	0.11285	-2.89681	0.00376975	0.0745501	Ttc1
ENSMUSG00000022305	3190.71	-0.842453	0.291087	-2.89417	0.00380168	0.0750656	Lrp12
ENSMUSG00000079108	2137.76	-0.235529	0.0815416	-2.88845	0.00387144	0.0763251	Srp54c
ENSMUSG00000018537	172.393	0.774418	0.268207	2.88739	0.00388458	0.0763636	Pcgf2
ENSMUSG00000045624	1019.53	-0.395615	0.137018	-2.88733	0.00388532	0.0763636	Esf1
ENSMUSG00000029426	4258.12	0.551607	0.19115	2.88573	0.00390507	0.0763865	Scarb2
ENSMUSG00000032737	4274.89	0.535313	0.185562	2.88482	0.00391634	0.0763865	Inppl1
ENSMUSG00000060802	43387	-0.77034	0.266998	-2.88519	0.00391183	0.0763865	B2m
ENSMUSG00000073002	14.1511	-2.154	0.746475	-2.88556	0.00390715	0.0763865	Vamp5
ENSMUSG00000090553	928.191	-0.466929	0.161851	-2.88494	0.00391488	0.0763865	Snrpe
ENSMUSG00000046311	1419.86	-0.803411	0.278553	-2.88423	0.00392372	0.076414	Zfp62
ENSMUSG00000016253	484.398	0.49698	0.172378	2.88308	0.00393809	0.0765773	Nelfcd
ENSMUSG00000005087	16077.8	-0.465278	0.161478	-2.88137	0.00395951	0.0768406	Cd44
ENSMUSG00000060206	584.413	-1.18261	0.410479	-2.88104	0.00396364	0.0768406	Zfp462
ENSMUSG00000026875	1333.9	-0.765844	0.265981	-2.87932	0.00398533	0.0768694	Traf1
ENSMUSG00000027540	2887.56	-0.605523	0.210392	-2.87807	0.00400118	0.0768694	Ptpn1
ENSMUSG00000027646	1758.08	-1.35251	0.469693	-2.87957	0.0039822	0.0768694	Src
ENSMUSG00000028179	12.9123	-1.60084	0.556216	-2.8781	0.00400083	0.0768694	Cth
ENSMUSG00000031889	626.101	-0.278119	0.0967113	-2.87577	0.00403049	0.0772008	D230025D16Rik
ENSMUSG00000110206	43.1857	1.64707	0.572946	2.87474	0.00404365	0.077337	Flt3l
ENSMUSG00000045287	36.8303	2.32962	0.811683	2.87011	0.00410327	0.0783602	Rtn4rl1
ENSMUSG00000036781	1610.36	-0.802302	0.279727	-2.86816	0.00412867	0.0787278	Rps27l
ENSMUSG00000021057	14.7632	-1.14261	0.398677	-2.866	0.00415693	0.0790164	Akap5
ENSMUSG00000024899	221.459	-0.905302	0.315856	-2.86619	0.00415448	0.0790164	Papss2
ENSMUSG00000028016	1375.8	-0.484194	0.168968	-2.86559	0.00416233	0.0790164	Ints12
ENSMUSG00000034336	11.3799	1.77434	0.619678	2.86332	0.00419225	0.0791149	Ina
ENSMUSG00000037214	210.423	-0.38965	0.136065	-2.8637	0.00418728	0.0791149	Thap1
ENSMUSG00000039737	366.415	-0.515181	0.179845	-2.86459	0.0041755	0.0791149	Prkrip1
ENSMUSG00000024617	57.7968	-1.16254	0.40681	-2.8577	0.00426721	0.0802925	Camk2a
ENSMUSG00000094286	5.77925	2.53068	0.885878	2.8567	0.00428074	0.0804289	Gm12424
ENSMUSG00000020453	571.324	0.742747	0.260238	2.8541	0.00431583	0.0809693	Patz1
ENSMUSG00000061787	5619.05	-0.377368	0.132269	-2.85304	0.00433028	0.0811215	Rps17
ENSMUSG00000027349	946.276	-0.377732	0.132656	-2.84745	0.00440713	0.0824403	Fam98b
ENSMUSG00000059288	453.337	-0.735675	0.258713	-2.8436	0.00446077	0.083322	Cdyl
ENSMUSG00000047793	24.444	-2.12946	0.749019	-2.843	0.00446913	0.0833564	Sned1
ENSMUSG00000022126	4762.1	-2.09579	0.738573	-2.83761	0.00454522	0.0845326	Acod1
ENSMUSG00000030717	904.694	-0.645882	0.227627	-2.83745	0.00454748	0.0845326	Nupr1
ENSMUSG00000061477	3272.41	-0.865398	0.305025	-2.83714	0.00455201	0.0845326	Rps7
ENSMUSG00000033416	395.331	-0.523781	0.184705	-2.83578	0.00457141	0.0847699	Gucd1
ENSMUSG00000038593	140.282	0.500759	0.1768	2.83234	0.00462085	0.085439	Tctn1
ENSMUSG00000068245	591.24	-1.15948	0.409573	-2.83095	0.004641	0.0856878	Phf11d
ENSMUSG00000053477	2054.22	0.420776	0.148816	2.82749	0.0046914	0.086369	Tcf4
ENSMUSG00000060450	1509.94	-0.642106	0.227073	-2.82776	0.00468756	0.086369	Rnf14
ENSMUSG00000034926	1271.48	0.611121	0.216224	2.82632	0.00470856	0.0865603	Dhcr24
ENSMUSG00000022687	32.1385	-2.6281	0.930216	-2.82526	0.00472427	0.0867247	Boc
ENSMUSG00000020782	76.2437	0.923862	0.327429	2.82157	0.00477897	0.0868563	Llgl2
ENSMUSG00000020841	19068.7	0.456461	0.161752	2.82198	0.00477275	0.0868563	Cpd
ENSMUSG00000028454	125.532	0.731241	0.259059	2.82268	0.00476235	0.0868563	Pigo
ENSMUSG00000036599	490.236	0.466392	0.165295	2.82157	0.00477892	0.0868563	Chst12
ENSMUSG00000046186	2975.08	-0.359869	0.127463	-2.82332	0.00475294	0.0868563	Cd109
ENSMUSG00000066637	106.082	-0.57506	0.203711	-2.82293	0.00475874	0.0868563	Ttc32
ENSMUSG00000014602	9.73364	2.82686	1.00207	2.82102	0.00478706	0.0868801	Kif1a
ENSMUSG00000047842	31.4705	-1.34532	0.476971	-2.82054	0.00479424	0.0868871	Diras2
ENSMUSG00000091931	128.228	-0.423461	0.150168	-2.81991	0.00480367	0.0869348	Gon7
ENSMUSG00000045827	603.684	-0.58022	0.206066	-2.8157	0.00486713	0.087959	Serpinb9
ENSMUSG00000036109	355.913	0.826389	0.293683	2.81388	0.00489475	0.0882089	Mbnl3
ENSMUSG00000057130	329.446	-0.417693	0.148437	-2.81394	0.0048938	0.0882089	Txnl4a
ENSMUSG00000015839	7397.92	-0.451967	0.160689	-2.81269	0.00491293	0.0884119	Nfe2l2
ENSMUSG00000059689	148.079	0.457945	0.162902	2.81117	0.00493614	0.0884963	Zfp637
ENSMUSG00000062931	88.9453	-0.41379	0.147188	-2.81131	0.00493408	0.0884963	Zfp938
ENSMUSG00000073640	1501.19	-0.527209	0.18755	-2.81103	0.00493837	0.0884963	Rpl27-ps3
ENSMUSG00000063382	330.15	0.777496	0.276695	2.80994	0.00495506	0.088555	Bcl9l
ENSMUSG00000071723	47.618	0.93895	0.334156	2.80991	0.00495548	0.088555	Gspt2
ENSMUSG00000014226	2434.99	-0.46214	0.164566	-2.80823	0.00498148	0.0887716	Cacybp
ENSMUSG00000000686	93.778	1.26281	0.45005	2.80594	0.00501701	0.0889229	Abhd15
ENSMUSG00000031391	1572.82	0.913855	0.325601	2.80667	0.0050056	0.0889229	L1cam
ENSMUSG00000055850	727.171	-0.489297	0.174382	-2.80589	0.00501777	0.0889229	Rnf181
ENSMUSG00000060733	1199.58	-0.232063	0.0826799	-2.80677	0.00500416	0.0889229	Ipmk
ENSMUSG00000044703	43.8002	-1.61046	0.574082	-2.80529	0.0050272	0.0889668	Phf11a
ENSMUSG00000014776	5.01769	-2.00761	0.7159	-2.80432	0.00504225	0.0889871	Nol3
ENSMUSG00000025026	1142.42	0.432665	0.154277	2.80447	0.00503999	0.0889871	Add3
ENSMUSG00000019256	316.998	-0.785408	0.280194	-2.80309	0.00506163	0.0892059	Ahr
ENSMUSG00000060260	643.061	0.423678	0.151281	2.80061	0.00510062	0.0897695	Pwwp2b
ENSMUSG00000026696	953.438	-0.543193	0.194002	-2.79994	0.00511127	0.0898334	Vamp4
ENSMUSG00000020743	414.025	0.454644	0.162439	2.79886	0.00512838	0.0900105	Mif4gd
ENSMUSG00000034488	256.105	1.26246	0.451354	2.79705	0.00515716	0.0902679	Edil3
ENSMUSG00000061878	7.95901	-2.88131	1.03	-2.79738	0.00515197	0.0902679	Sphk1
ENSMUSG00000031778	135.186	1.56952	0.561553	2.79495	0.00519071	0.090731	Cx3cl1
ENSMUSG00000022024	1289.97	-0.343248	0.122896	-2.793	0.00522214	0.0908323	Sugt1
ENSMUSG00000031144	43.5046	1.47692	0.528748	2.79324	0.00521825	0.0908323	Syp
ENSMUSG00000033066	2325.9	-1.17944	0.422452	-2.7919	0.00523998	0.0908323	Gas7
ENSMUSG00000038301	4877.05	-0.457952	0.164077	-2.79108	0.0052533	0.0908323	Snx10
ENSMUSG00000047409	286.335	0.729142	0.261209	2.79141	0.00524793	0.0908323	Ctdspl
ENSMUSG00000079641	3771.44	-0.490982	0.175755	-2.79355	0.00521323	0.0908323	Rpl39
ENSMUSG00000032322	958.069	-0.746861	0.267749	-2.78941	0.00528044	0.0910556	Pstpip1
ENSMUSG00000031696	8363.35	-0.238532	0.0856076	-2.78634	0.00533068	0.0916747	Vps35
ENSMUSG00000026821	1759.49	-1.15298	0.413958	-2.78526	0.00534844	0.0918456	Ralgds
ENSMUSG00000038352	794.967	-0.858596	0.308308	-2.78487	0.00535497	0.0918456	Arl5c
ENSMUSG00000061983	6221.25	-0.699723	0.251415	-2.78313	0.00538368	0.0922144	Rps12
ENSMUSG00000001270	4129.16	0.655742	0.235713	2.78195	0.00540333	0.0924273	Ckb
ENSMUSG00000032374	159.528	1.34826	0.485018	2.77981	0.00543909	0.0929147	Plod2
ENSMUSG00000032009	266.295	1.03451	0.372267	2.77896	0.0054534	0.0929881	Sesn3
ENSMUSG00000016308	1090.6	-0.244853	0.088159	-2.77741	0.00547946	0.0931072	Ube2a
ENSMUSG00000040761	2831.41	0.384284	0.138347	2.77769	0.00547464	0.0931072	Spen
ENSMUSG00000052593	12233.2	-0.314241	0.113175	-2.7766	0.00549302	0.0932138	Adam17
ENSMUSG00000020115	2395.11	-0.590188	0.212706	-2.77466	0.00552587	0.0935231	Tbk1
ENSMUSG00000035109	60.9062	0.542961	0.195735	2.77395	0.00553799	0.0935582	Shc4
ENSMUSG00000038056	2168.39	0.294414	0.106212	2.77194	0.00557231	0.0938128	Kmt2c
ENSMUSG00000025498	902.448	-1.22331	0.441483	-2.77092	0.00558979	0.0939834	Irf7
ENSMUSG00000047090	118.475	0.609703	0.220401	2.76634	0.00566894	0.0951114	Tmem198b
ENSMUSG00000018286	2183.15	-0.365613	0.132237	-2.76484	0.00569515	0.0951299	Psmb6
ENSMUSG00000028936	4793.98	-0.764074	0.276338	-2.76499	0.00569238	0.0951299	Rpl22
ENSMUSG00000047250	378.451	1.56952	0.567629	2.76504	0.00569153	0.0951299	Ptgs1
ENSMUSG00000030707	2643.97	0.632693	0.228881	2.76429	0.00570477	0.0951662	Coro1a
ENSMUSG00000024750	6627.01	-0.624591	0.226067	-2.76285	0.00572983	0.0953358	Zfand5
ENSMUSG00000026694	363.175	0.559146	0.202363	2.76309	0.00572574	0.0953358	Eef1aknmt
ENSMUSG00000024855	779.355	0.378889	0.137158	2.76242	0.00573744	0.0953384	Pacs1
ENSMUSG00000000085	420.472	0.829307	0.301095	2.7543	0.00588174	0.0972312	Scmh1
ENSMUSG00000020184	11375.9	-0.544673	0.197739	-2.7545	0.00587815	0.0972312	Mdm2
ENSMUSG00000032491	19.0004	-1.2643	0.459438	-2.75184	0.00592614	0.0977126	Nradd
ENSMUSG00000079197	2123.29	-0.477077	0.173477	-2.75009	0.0059578	0.0978563	Psme2
ENSMUSG00000020646	29.7863	1.55854	0.567086	2.74833	0.00599001	0.0981773	Mboat2
ENSMUSG00000050608	840.334	-0.548714	0.199725	-2.74734	0.00600804	0.0981773	Micos10
ENSMUSG00000055305	47.7376	-1.2698	0.462562	-2.74516	0.00604823	0.098708	Zfp93
ENSMUSG00000021703	341.949	0.581622	0.211974	2.74384	0.00607246	0.0987881	Serinc5
ENSMUSG00000033705	1843.19	0.536752	0.195635	2.74364	0.0060763	0.0987881	Stard9
ENSMUSG00000054604	4332.53	-0.271512	0.0990713	-2.74057	0.00613336	0.0995892	Cggbp1
ENSMUSG00000078578	11816.1	-0.419185	0.153037	-2.73911	0.00616058	0.099778	Ube2d3
ENSMUSG00000025227	263.349	0.511033	0.186724	2.73683	0.00620346	0.100323	Mfsd13a
ENSMUSG00000028709	460.835	-0.538691	0.196862	-2.73639	0.00621167	0.100323	Mob3c
ENSMUSG00000038806	916.795	-0.407036	0.148767	-2.73607	0.00621774	0.100323	Sde2
ENSMUSG00000021712	625.356	-0.287568	0.105151	-2.73481	0.00624162	0.100581	Trim23
ENSMUSG00000000253	131.682	0.607413	0.222231	2.73325	0.00627121	0.100656	Gmpr
ENSMUSG00000020553	754	0.302373	0.110641	2.73291	0.00627773	0.100656	Pctp
ENSMUSG00000022820	315.164	-0.603954	0.22099	-2.73295	0.006277	0.100656	Ndufb4
ENSMUSG00000034353	42.8575	1.51755	0.555115	2.73375	0.00626179	0.100656	Ramp1
ENSMUSG00000027796	5.3698	3.61988	1.32579	2.73036	0.00632646	0.10131	Smad9
ENSMUSG00000038773	2210.31	0.369197	0.13526	2.72953	0.00634251	0.101441	Kdm3b
ENSMUSG00000021929	6527.4	-0.508656	0.186661	-2.72503	0.00642964	0.102578	Kpna3
ENSMUSG00000006599	2464.64	-0.445536	0.163639	-2.72268	0.0064755	0.103052	Gtf2h1
ENSMUSG00000054409	39.6875	0.882363	0.324161	2.72199	0.00648902	0.103139	Tmem74
ENSMUSG00000045205	1554.8	0.218592	0.0803573	2.72025	0.00652328	0.103427	Dpy19l4
ENSMUSG00000024349	689.014	0.817942	0.300749	2.71969	0.00653439	0.103475	Tmem173
ENSMUSG00000031578	1253.68	-0.377903	0.138986	-2.719	0.00654787	0.10356	Mak16
ENSMUSG00000002103	5131.27	-0.638519	0.234931	-2.71789	0.00656987	0.10378	Acp2
ENSMUSG00000073702	8275.3	-0.333801	0.122873	-2.71663	0.00659497	0.103995	Rpl31
ENSMUSG00000044456	750.201	0.662472	0.244183	2.71302	0.00666734	0.104931	Rin3
ENSMUSG00000035181	3914.09	0.509097	0.187731	2.71184	0.00669112	0.105175	Heatr5a
ENSMUSG00000105504	602.341	-1.36139	0.50217	-2.71102	0.00670775	0.105308	Gbp5
ENSMUSG00000020092	660.172	0.632993	0.233797	2.70744	0.00678035	0.105413	Pald1
ENSMUSG00000025979	1471.89	-0.330401	0.122029	-2.70756	0.00677793	0.105413	Mob4
ENSMUSG00000028926	4643.03	0.390502	0.14423	2.7075	0.00677914	0.105413	Cdk14
ENSMUSG00000034998	2109.75	-0.471332	0.174052	-2.708	0.00676902	0.105413	Foxn2
ENSMUSG00000048249	3028.73	-0.553321	0.204328	-2.708	0.00676895	0.105413	Crebrf
ENSMUSG00000063506	1044.82	-0.899019	0.332036	-2.70759	0.00677729	0.105413	Arhgap22
ENSMUSG00000039774	297.418	0.9272	0.342582	2.70651	0.00679953	0.105582	Galnt12
ENSMUSG00000043015	149.715	0.908047	0.335586	2.70586	0.00681281	0.10566	Nemp2
ENSMUSG00000064120	736.977	-0.784353	0.289961	-2.70503	0.00682978	0.105795	Mocs1
ENSMUSG00000048264	639.815	0.5634	0.208383	2.70368	0.00685768	0.106099	Dip2c
ENSMUSG00000032849	1144.16	0.459113	0.169856	2.70296	0.00687247	0.1062	Abcc4
ENSMUSG00000043909	483.227	0.576096	0.213184	2.70234	0.00688539	0.106271	Trp53bp1
ENSMUSG00000038369	2382.11	0.268936	0.0995578	2.7013	0.00690688	0.106474	Ncoa6
ENSMUSG00000022674	1054.72	-0.369178	0.136738	-2.69989	0.00693616	0.106797	Ube2v2
ENSMUSG00000052632	79.2744	0.756433	0.280374	2.69795	0.00697687	0.107294	Asap2
ENSMUSG00000028967	189.102	-0.445646	0.165234	-2.69706	0.00699549	0.107452	Errfi1
ENSMUSG00000024620	11.1243	-1.58698	0.588822	-2.69518	0.00703496	0.107542	Pdgfrb
ENSMUSG00000037525	92.201	-0.479131	0.177771	-2.69522	0.00703424	0.107542	Bcdin3d
ENSMUSG00000078870	95.5365	-1.14533	0.424831	-2.69596	0.00701863	0.107542	Gm14410
ENSMUSG00000024018	203.499	1.03737	0.385084	2.69388	0.00706259	0.107835	Ccdc167
ENSMUSG00000024480	2097.18	-0.55357	0.205558	-2.69302	0.0070809	0.107939	Ap3s1
ENSMUSG00000099241	45.714	-1.65311	0.61391	-2.69276	0.00708628	0.107939	Gm18852
ENSMUSG00000001376	1425.53	-0.32655	0.121429	-2.68923	0.0071616	0.108651	Vps50
ENSMUSG00000022009	584.986	-0.31613	0.117565	-2.68898	0.007167	0.108651	Nufip1
ENSMUSG00000022433	1054.17	0.433659	0.161222	2.68983	0.0071489	0.108651	Csnk1e
ENSMUSG00000079484	56.0161	-0.867345	0.322501	-2.68944	0.00715725	0.108651	Phyhd1
ENSMUSG00000002797	170.957	-0.736833	0.274176	-2.68745	0.00720008	0.108797	Ggct
ENSMUSG00000025907	2434.61	-0.388916	0.144742	-2.68696	0.00721064	0.108797	Rb1cc1
ENSMUSG00000026204	267.593	-1.27776	0.47535	-2.68804	0.0071872	0.108797	Ptprn
ENSMUSG00000075232	2129.61	0.400809	0.14915	2.68728	0.00720361	0.108797	Amd1
ENSMUSG00000026971	364.925	-2.0116	0.74915	-2.68518	0.00724913	0.109076	Itgb6
ENSMUSG00000058558	6555.68	-0.49739	0.185243	-2.68506	0.0072516	0.109076	Rpl5
ENSMUSG00000078816	16.5181	1.3266	0.494092	2.68492	0.0072547	0.109076	Prkcg
ENSMUSG00000020925	849.387	-0.47375	0.176507	-2.68403	0.00727412	0.109186	Ccdc43
ENSMUSG00000036391	1134.57	-0.35461	0.13213	-2.6838	0.00727904	0.109186	Sec24a
ENSMUSG00000034647	2857.23	-0.521698	0.194523	-2.68194	0.00731971	0.109667	Ankrd12
ENSMUSG00000059713	729.608	0.381842	0.142439	2.68075	0.00734572	0.1098	Rcan3
ENSMUSG00000070000	129.111	0.655549	0.244519	2.68097	0.00734082	0.1098	Fcho1
ENSMUSG00000025402	574.79	0.58551	0.218606	2.67838	0.00739792	0.110322	Nab2
ENSMUSG00000038542	531.032	-0.297059	0.110907	-2.67844	0.00739663	0.110322	Pcid2
ENSMUSG00000033703	76.1777	0.567827	0.212151	2.67652	0.00743916	0.110808	Fcsk
ENSMUSG00000019055	3753.93	0.405901	0.151839	2.67324	0.00751227	0.111506	Plod1
ENSMUSG00000025024	1036.84	-0.26823	0.100353	-2.67286	0.00752086	0.111506	Smndc1
ENSMUSG00000031791	50.9172	0.951234	0.355786	2.67361	0.00750394	0.111506	Tmem38a
ENSMUSG00000039068	2151.88	-0.305332	0.114227	-2.67302	0.00751725	0.111506	Zzz3
ENSMUSG00000020386	1034.28	-0.32497	0.121666	-2.67101	0.00756242	0.111992	Sar1b
ENSMUSG00000003037	2577.71	-0.848518	0.318168	-2.66689	0.0076557	0.112472	Rab8a
ENSMUSG00000020459	569.229	-0.329542	0.123528	-2.66775	0.00763605	0.112472	Mtif2
ENSMUSG00000036928	30.2812	1.31761	0.493948	2.66751	0.00764155	0.112472	Stag3
ENSMUSG00000045730	73.3577	1.25993	0.472344	2.6674	0.00764398	0.112472	Adrb2
ENSMUSG00000062098	225.055	0.371009	0.139138	2.66649	0.00766488	0.112472	Btbd3
ENSMUSG00000075000	577.747	-0.250699	0.0939975	-2.66708	0.00765124	0.112472	Nrbf2
ENSMUSG00000020952	1134.1	-0.227434	0.0853303	-2.66533	0.00769119	0.112611	Scfd1
ENSMUSG00000050945	103.749	-0.381151	0.143006	-2.66529	0.00769226	0.112611	Zfp438
ENSMUSG00000030521	1206.83	-0.610361	0.229077	-2.66444	0.00771169	0.112767	Mphosph10
ENSMUSG00000031292	64.257	0.759917	0.285319	2.66339	0.00773575	0.112861	Cdkl5
ENSMUSG00000050029	1542.92	-0.295555	0.11096	-2.66363	0.00773031	0.112861	Rap2c
ENSMUSG00000033953	3448.78	-0.450062	0.169057	-2.6622	0.00776323	0.113133	Ppp3r1
ENSMUSG00000044674	60.8057	-1.55369	0.583805	-2.66133	0.00778338	0.113297	Fzd1
ENSMUSG00000038400	783.983	1.05226	0.396171	2.65607	0.00790563	0.114816	Pmepa1
ENSMUSG00000037341	283.464	0.935128	0.352194	2.65515	0.0079273	0.11487	Slc9a7
ENSMUSG00000041958	1231.37	0.469762	0.17691	2.65537	0.00792215	0.11487	Pigs
ENSMUSG00000006423	1716.59	-0.290659	0.109555	-2.65308	0.00797614	0.115446	C330007P06Rik
ENSMUSG00000021972	594.049	0.345912	0.130424	2.65222	0.00799635	0.115608	Hmbox1
ENSMUSG00000022822	2741.58	-0.951864	0.359025	-2.65125	0.00801952	0.115682	Abcc5
ENSMUSG00000025357	111.411	0.514454	0.194309	2.64761	0.00810627	0.116408	Dgka
ENSMUSG00000027514	261.085	-1.40404	0.530248	-2.64789	0.00809956	0.116408	Zbp1
ENSMUSG00000047388	820.582	0.34572	0.130526	2.64866	0.0080811	0.116408	Atmin
ENSMUSG00000052911	33.0665	1.84869	0.698417	2.64696	0.0081218	0.1165	Lamb2
ENSMUSG00000021236	805.417	0.466283	0.176313	2.64464	0.00817781	0.116827	Entpd5
ENSMUSG00000031917	637.85	-0.463227	0.175123	-2.64515	0.00816545	0.116827	Nip7
ENSMUSG00000037685	1439.5	0.513939	0.194342	2.6445	0.00818112	0.116827	Atp8a1
ENSMUSG00000041658	95.1069	1.33061	0.50312	2.64471	0.00817599	0.116827	Rragb
ENSMUSG00000031273	36.2149	1.85793	0.702792	2.64365	0.00820178	0.116992	Col4a6
ENSMUSG00000030595	856.529	-0.47794	0.181035	-2.64004	0.00828967	0.117983	Nfkbib
ENSMUSG00000034157	2672.72	-0.563214	0.213323	-2.64019	0.00828587	0.117983	Cipc
ENSMUSG00000027489	11.5654	1.73439	0.657177	2.63915	0.00831146	0.118161	Necab3
ENSMUSG00000039782	1131.31	0.670908	0.254269	2.63858	0.00832547	0.118229	Cpeb2
ENSMUSG00000010290	308.938	0.316393	0.12001	2.6364	0.00837905	0.118564	AI597479
ENSMUSG00000037306	2683.86	0.33516	0.127142	2.63612	0.00838612	0.118564	Man1c1
ENSMUSG00000043067	1387.94	0.405138	0.153672	2.63639	0.00837946	0.118564	Dpy19l1
ENSMUSG00000063787	544.585	-0.307567	0.116653	-2.63661	0.00837398	0.118564	Chchd1
ENSMUSG00000037692	94.283	0.79629	0.302156	2.63536	0.00840475	0.118696	Ahdc1
ENSMUSG00000019850	2481.57	-0.798748	0.303534	-2.6315	0.008501	0.119659	Tnfaip3
ENSMUSG00000023868	24.4902	-2.65853	1.01009	-2.63198	0.00848892	0.119659	Pde10a
ENSMUSG00000060427	323.84	-0.349177	0.13269	-2.63151	0.00850054	0.119659	Zfp868
ENSMUSG00000020993	973.882	-0.347705	0.13218	-2.63054	0.00852492	0.119679	Trappc6b
ENSMUSG00000031434	65.8362	1.25835	0.478328	2.63073	0.00852015	0.119679	Morc4
ENSMUSG00000048755	119.329	0.575188	0.218676	2.63032	0.00853046	0.119679	Mcat
ENSMUSG00000031189	17.0362	-2.23328	0.849324	-2.62948	0.00855157	0.119844	Aff2
ENSMUSG00000027281	510.424	-0.59452	0.226266	-2.62753	0.00860083	0.120402	Slx4ip
ENSMUSG00000020397	232.448	-0.363901	0.138646	-2.62468	0.00867296	0.121225	Med7
ENSMUSG00000020472	794.829	0.592628	0.225809	2.62446	0.00867859	0.121225	Zkscan17
ENSMUSG00000028518	33.714	1.57416	0.600054	2.62337	0.00870654	0.121359	Prkaa2
ENSMUSG00000036822	1845.4	-0.359949	0.137229	-2.62297	0.00871659	0.121359	Topors
ENSMUSG00000027737	5486.12	-1.20312	0.458803	-2.62229	0.00873406	0.12147	Slc7a11
ENSMUSG00000060126	28111.5	-0.313051	0.119404	-2.62179	0.00874705	0.121518	Tpt1
ENSMUSG00000045996	289.669	-0.330132	0.126047	-2.61912	0.00881578	0.122208	Polr2k
ENSMUSG00000052727	10.5227	-2.1442	0.818642	-2.61921	0.00881334	0.122208	Map1b
ENSMUSG00000060938	8720.52	-0.287283	0.10972	-2.61833	0.00883619	0.122358	Rpl26
ENSMUSG00000030231	151.862	0.596084	0.227693	2.61792	0.00884672	0.122372	Plekha5
ENSMUSG00000041827	171.621	-1.01973	0.389686	-2.61681	0.00887561	0.122639	Oasl1
ENSMUSG00000016494	284.062	1.91767	0.733109	2.6158	0.00890191	0.122799	Cd34
ENSMUSG00000032369	440.891	-0.660365	0.252469	-2.61563	0.00890641	0.122799	Plscr1
ENSMUSG00000022641	2784.63	-0.496352	0.18991	-2.61361	0.00895901	0.123259	Bbx
ENSMUSG00000034121	45.4904	0.687092	0.262869	2.61381	0.00895379	0.123259	Mks1
ENSMUSG00000023191	99.2809	0.593562	0.22717	2.61285	0.00897908	0.123402	P3h3
ENSMUSG00000002885	1080.95	-1.09552	0.419498	-2.6115	0.00901458	0.123642	Adgre5
ENSMUSG00000023008	1479.42	0.42719	0.163602	2.61115	0.00902379	0.123642	Fmnl3
ENSMUSG00000037148	2755.77	-0.249656	0.095614	-2.61109	0.00902553	0.123642	Arhgap10
ENSMUSG00000019966	1479.58	1.2155	0.465948	2.60866	0.00908972	0.12431	Kitl
ENSMUSG00000029869	28.2787	1.69163	0.648505	2.60851	0.00909373	0.12431	Ephb6
ENSMUSG00000031242	484	-0.514977	0.197554	-2.60677	0.00914001	0.124809	2610002M06Rik
ENSMUSG00000021619	260.956	-0.326397	0.12528	-2.60535	0.00917815	0.125167	Atg10
ENSMUSG00000094870	1181.83	-0.452945	0.173871	-2.60506	0.00918573	0.125167	Zfp131
ENSMUSG00000074527	480.728	-0.656699	0.252161	-2.60429	0.00920659	0.125317	Gm14296
ENSMUSG00000025794	6017.91	-0.36985	0.142055	-2.60356	0.00922598	0.125361	Rpl14
ENSMUSG00000030145	116.56	0.457672	0.175854	2.60258	0.00925265	0.125361	Zfp248
ENSMUSG00000054008	1097.83	-0.942038	0.361858	-2.60334	0.00923215	0.125361	Ndst1
ENSMUSG00000060038	330.448	-0.485234	0.18646	-2.60235	0.00925877	0.125361	Dhps
ENSMUSG00000093384	152.523	-1.67246	0.64387	-2.59752	0.00939004	0.127004	Gm20689
ENSMUSG00000020886	382.554	0.644488	0.248179	2.59686	0.00940795	0.127067	Dlg4
ENSMUSG00000028268	928.01	-1.12711	0.434311	-2.59517	0.00945433	0.127067	Gbp3
ENSMUSG00000032309	803.05	-0.309158	0.119112	-2.59553	0.00944462	0.127067	Fbxo22
ENSMUSG00000050947	212.4	0.726981	0.279977	2.59657	0.00941595	0.127067	Amigo1
ENSMUSG00000098274	4664.16	-0.325572	0.125448	-2.59527	0.00945171	0.127067	Rpl24
ENSMUSG00000025980	6423.11	-0.472121	0.182004	-2.59402	0.00948608	0.127262	Hspd1
ENSMUSG00000035759	76.4217	0.737802	0.284435	2.59392	0.00948874	0.127262	Bbs10
ENSMUSG00000042719	1548.11	-0.359052	0.138481	-2.5928	0.00951987	0.127546	Naa25
ENSMUSG00000028932	1004.85	-1.40928	0.543684	-2.59209	0.00953954	0.127676	Psmc2
ENSMUSG00000046675	862.713	-0.509656	0.196759	-2.59025	0.00959053	0.128225	Tmem251
ENSMUSG00000040253	479.436	-1.03355	0.39909	-2.58978	0.00960386	0.128269	Gbp7
ENSMUSG00000101249	15964.8	-0.697952	0.269543	-2.58939	0.0096147	0.12828	Gm29216
ENSMUSG00000058546	10110.1	-0.278194	0.107557	-2.58647	0.00969654	0.129102	Rpl23a
ENSMUSG00000092417	251.579	0.530518	0.205088	2.58678	0.00968787	0.129102	Gpank1
ENSMUSG00000015776	762.817	0.415485	0.160719	2.58516	0.00973343	0.129401	Med22
ENSMUSG00000024539	1002.27	-0.402837	0.155839	-2.58495	0.00973923	0.129401	Ptpn2
ENSMUSG00000019590	14.1347	1.25571	0.485858	2.58453	0.00975131	0.129427	Cyb561
ENSMUSG00000024589	2003.07	-0.483241	0.187038	-2.58365	0.00977613	0.129622	Nedd4l
ENSMUSG00000031485	1942.69	-0.696115	0.269504	-2.58295	0.00979599	0.129623	Plpbp
ENSMUSG00000035373	5.73115	-1.88487	0.729812	-2.58267	0.0098038	0.129623	Ccl7
ENSMUSG00000062929	365.101	-0.502778	0.194681	-2.58258	0.0098066	0.129623	Cfl2
ENSMUSG00000022159	247.721	0.699815	0.271079	2.58159	0.0098346	0.129859	Rab2b
ENSMUSG00000047648	696.979	-0.34403	0.133351	-2.57988	0.00988343	0.13037	Fbxo30
ENSMUSG00000034154	1388.99	-0.329558	0.127849	-2.57771	0.00994574	0.130922	Ino80
ENSMUSG00000059291	5142.43	-0.302333	0.11728	-2.57788	0.00994088	0.130922	Rpl11
ENSMUSG00000073555	30.7048	-1.22913	0.477034	-2.57662	0.00997726	0.131202	Gm4951
ENSMUSG00000000247	18.4674	1.17706	0.457016	2.57554	0.0100085	0.131455	Lhx2
ENSMUSG00000022008	1516.77	-0.151415	0.0588044	-2.57489	0.0100273	0.131455	Gpalpp1
ENSMUSG00000041642	873.24	0.581736	0.225918	2.57499	0.0100243	0.131455	Kif21b
ENSMUSG00000014504	668.244	-0.321058	0.124776	-2.57308	0.0100797	0.131916	Srp19
ENSMUSG00000047141	739.137	-0.382105	0.148525	-2.57266	0.010092	0.131916	Zfp654
ENSMUSG00000094649	25.4501	1.3065	0.508034	2.57167	0.0101209	0.13214	Gm7102
ENSMUSG00000001946	11.4957	-2.98203	1.16004	-2.57063	0.0101513	0.132267	Esam
ENSMUSG00000059588	4810.45	-0.621019	0.241554	-2.57093	0.0101425	0.132267	Calcrl
ENSMUSG00000028256	483.861	-0.741335	0.288459	-2.56998	0.0101704	0.132381	Odf2l
ENSMUSG00000023965	635.292	-0.53937	0.21	-2.56843	0.0102161	0.132705	Fbxl17
ENSMUSG00000070738	3448.74	0.437811	0.17044	2.56872	0.0102076	0.132705	Dgkd
ENSMUSG00000113902	750.344	-0.390253	0.152015	-2.5672	0.0102523	0.133041	Ndufb1-ps
ENSMUSG00000021635	789.298	-0.183442	0.0715133	-2.56514	0.0103133	0.133562	Rad17
ENSMUSG00000015342	106.323	0.706331	0.275428	2.56448	0.0103331	0.133682	Xk
ENSMUSG00000041879	2402.2	0.41066	0.160183	2.5637	0.0103564	0.133848	Ipo9
ENSMUSG00000021196	2947.66	0.347735	0.135716	2.56223	0.0104003	0.134281	Pfkp
ENSMUSG00000018599	210.263	0.52465	0.204829	2.56141	0.0104249	0.134337	Mief2
ENSMUSG00000026074	3173.92	-0.442157	0.172659	-2.56086	0.0104413	0.134337	Map4k4
ENSMUSG00000035064	268.652	0.852985	0.333108	2.56068	0.0104467	0.134337	Eef2k
ENSMUSG00000072889	724.06	-0.466296	0.182059	-2.56123	0.0104301	0.134337	Nfxl1
ENSMUSG00000025037	479.603	-0.829719	0.324105	-2.56003	0.0104663	0.134454	Maoa
ENSMUSG00000028551	1131.71	0.441959	0.172751	2.55835	0.0105169	0.134699	Cdkn2c
ENSMUSG00000031465	107.113	-0.914791	0.357536	-2.55859	0.0105096	0.134699	Angpt2
ENSMUSG00000044465	294.263	-0.599228	0.234164	-2.55901	0.010497	0.134699	Fam160a2
ENSMUSG00000111497	31.5913	1.44306	0.564197	2.55772	0.010536	0.134807	Gm38431
ENSMUSG00000026426	3539.32	-0.41795	0.16351	-2.55611	0.010585	0.134855	Arl8a
ENSMUSG00000032399	21214.8	-0.284998	0.111501	-2.55601	0.0105881	0.134855	Rpl4
ENSMUSG00000036931	159.682	0.675019	0.264	2.55689	0.0105614	0.134855	Nfkbid
ENSMUSG00000055210	22.6526	0.963616	0.377123	2.55518	0.0106134	0.134855	Foxd2
ENSMUSG00000060224	6.50427	1.46805	0.574461	2.55553	0.0106027	0.134855	Pyroxd2
ENSMUSG00000078429	2565.18	0.466588	0.182596	2.5553	0.0106097	0.134855	Ctdsp2
ENSMUSG00000000149	2299.47	0.315385	0.123477	2.55419	0.0106434	0.135101	Gna12
ENSMUSG00000032046	5045.85	0.593083	0.232259	2.55354	0.0106633	0.13522	Abhd12
ENSMUSG00000042700	334.776	0.707486	0.277374	2.55065	0.0107521	0.136211	Sipa1l1
ENSMUSG00000027170	1844.53	-0.289362	0.113501	-2.54942	0.0107903	0.13656	Eif3m
ENSMUSG00000001247	52.7599	1.52087	0.596894	2.54797	0.0108352	0.13675	Lsr
ENSMUSG00000036565	1144.16	0.431551	0.169375	2.5479	0.0108374	0.13675	Ttyh3
ENSMUSG00000041025	337.317	0.402977	0.158128	2.54843	0.010821	0.13675	Iffo2
ENSMUSG00000060657	2008.9	0.340806	0.133814	2.54687	0.0108695	0.13702	Marf1
ENSMUSG00000019832	2933.75	-0.477459	0.187506	-2.54636	0.0108852	0.137082	Rab32
ENSMUSG00000038866	503.264	-0.463774	0.182194	-2.54549	0.0109125	0.137292	Zcchc2
ENSMUSG00000029616	3740.02	0.227321	0.0893184	2.54507	0.0109257	0.137323	Erp29
ENSMUSG00000023367	185.352	-1.13301	0.445331	-2.5442	0.0109529	0.137353	Tmem176a
ENSMUSG00000032238	1730.36	-0.58182	0.228702	-2.54401	0.0109587	0.137353	Rora
ENSMUSG00000054099	244.252	-0.345259	0.135717	-2.54396	0.0109604	0.137353	Slc25a40
ENSMUSG00000024404	4364.86	-0.445383	0.175136	-2.54306	0.0109886	0.137572	Riok3
ENSMUSG00000024247	51.6608	-1.66628	0.655455	-2.54218	0.0110165	0.137583	Pkdcc
ENSMUSG00000024785	338.463	-0.434624	0.170957	-2.54231	0.0110124	0.137583	Rcl1
ENSMUSG00000091845	59.7125	-1.97234	0.775897	-2.54201	0.0110217	0.137583	Rpl36-ps12
ENSMUSG00000031838	2562.88	-0.683832	0.26911	-2.54108	0.011051	0.137815	Ifi30
ENSMUSG00000029186	696.404	-0.333938	0.131485	-2.53974	0.0110934	0.138177	Pi4k2b
ENSMUSG00000059981	1107.78	0.331702	0.130618	2.53948	0.0111017	0.138177	Taok2
ENSMUSG00000058600	5340.12	-0.369403	0.145706	-2.53526	0.0112364	0.139718	Rpl30
ENSMUSG00000019990	394.273	-0.746433	0.294792	-2.53207	0.0113393	0.14006	Pde7b
ENSMUSG00000024778	557.294	-0.695061	0.274383	-2.53318	0.0113033	0.14006	Fas
ENSMUSG00000026766	740.41	-0.307762	0.121479	-2.53345	0.0112944	0.14006	Mmadhc
ENSMUSG00000029249	2041.46	-0.472248	0.186389	-2.53366	0.0112877	0.14006	Rest
ENSMUSG00000029844	20.2634	1.49031	0.58848	2.53247	0.0113261	0.14006	Hoxa1
ENSMUSG00000040483	507.539	-0.791558	0.312619	-2.53203	0.0113406	0.14006	Xaf1
ENSMUSG00000116165	10.4169	1.64948	0.65154	2.53167	0.011352	0.140067	Pdxp
ENSMUSG00000021660	4713.97	-0.19331	0.0764242	-2.52943	0.0114247	0.140392	Btf3
ENSMUSG00000030417	756.595	-0.548252	0.216771	-2.52917	0.0114332	0.140392	Pdcd5
ENSMUSG00000032123	716.574	0.252102	0.0996433	2.53005	0.0114047	0.140392	Dpagt1
ENSMUSG00000036943	10952.4	-0.355341	0.140449	-2.53003	0.0114053	0.140392	Rab8b
ENSMUSG00000040128	2647.46	-0.636082	0.251431	-2.52984	0.0114114	0.140392	Pnrc1
ENSMUSG00000034343	1588.56	-0.314523	0.124389	-2.52854	0.0114537	0.140416	Ube2f
ENSMUSG00000071604	11.44	2.09506	0.8286	2.52844	0.0114572	0.140416	Fam189a2
ENSMUSG00000034875	430.128	-0.397031	0.157057	-2.52795	0.0114731	0.140476	Nudt19
ENSMUSG00000018076	2102.87	0.288655	0.114277	2.52591	0.0115398	0.140937	Med13l
ENSMUSG00000024098	1699.02	0.289494	0.114626	2.52554	0.0115521	0.140937	Twsg1
ENSMUSG00000036617	115.218	1.11018	0.439633	2.52524	0.011562	0.140937	Etl4
ENSMUSG00000038510	498.562	-0.827897	0.327724	-2.52621	0.0115302	0.140937	Rpf2
ENSMUSG00000066677	50.5506	-1.27572	0.505213	-2.52512	0.0115658	0.140937	Ifi208
ENSMUSG00000026879	9788.72	0.472463	0.187233	2.5234	0.0116227	0.141381	Gsn
ENSMUSG00000027206	3811.32	-0.229112	0.0907968	-2.52335	0.0116243	0.141381	Cops2
ENSMUSG00000035385	81.2367	-1.68465	0.667821	-2.52261	0.0116486	0.141542	Ccl2
ENSMUSG00000038780	1107.67	-0.756911	0.300139	-2.52187	0.0116732	0.141706	Smurf1
ENSMUSG00000029911	465.973	-0.378252	0.150018	-2.52138	0.0116894	0.141769	Ssbp1
ENSMUSG00000058835	6442.47	-0.464155	0.184196	-2.51989	0.0117392	0.142103	Abi1
ENSMUSG00000063873	259.531	0.865168	0.343329	2.51993	0.0117377	0.142103	Slc24a3
ENSMUSG00000018750	648.15	0.469236	0.18627	2.51912	0.0117649	0.14228	Zbtb4
ENSMUSG00000091512	1969.13	-0.394382	0.156596	-2.51847	0.0117865	0.142406	Lamtor3
ENSMUSG00000022601	968.336	-0.374522	0.148807	-2.51683	0.0118417	0.142478	Zbtb11
ENSMUSG00000023259	78.1636	1.17739	0.467851	2.5166	0.0118493	0.142478	Slc26a6
ENSMUSG00000025911	62.0088	-1.68871	0.671236	-2.51582	0.0118757	0.142478	Adhfe1
ENSMUSG00000028099	936.89	-0.177153	0.0704082	-2.51608	0.0118668	0.142478	Polr3c
ENSMUSG00000038619	2260.38	-0.192858	0.0766409	-2.51638	0.0118566	0.142478	Ensa
ENSMUSG00000040511	732.091	-0.561492	0.223012	-2.51777	0.01181	0.142478	Pvr
ENSMUSG00000070343	2296.07	-0.364145	0.144752	-2.51564	0.0118815	0.142478	Gm10288
ENSMUSG00000079092	26.5655	-2.2013	0.875277	-2.51497	0.0119042	0.142616	Prl2c2
ENSMUSG00000013878	478.606	0.308049	0.122576	2.51313	0.0119664	0.142693	Rnf170
ENSMUSG00000020712	17.0425	-1.36483	0.543072	-2.51317	0.0119651	0.142693	Tcam1
ENSMUSG00000041688	101.793	0.992513	0.394879	2.51346	0.0119554	0.142693	Amot
ENSMUSG00000070417	98.3427	-1.49356	0.594054	-2.51419	0.0119306	0.142693	Olfr2
ENSMUSG00000102918	1373.71	0.519641	0.206721	2.51373	0.0119463	0.142693	Pcdhgc3
ENSMUSG00000034032	328.237	0.531112	0.211498	2.51119	0.0120325	0.143348	Rpap1
ENSMUSG00000001082	445.343	1.1116	0.44272	2.51085	0.0120442	0.143354	Mfsd10
ENSMUSG00000042284	49.1964	-1.04424	0.416064	-2.50981	0.0120797	0.143397	Itga1
ENSMUSG00000054843	226.794	-0.894688	0.356484	-2.50976	0.0120814	0.143397	Atrnl1
ENSMUSG00000023861	1007.57	-0.455701	0.18171	-2.50784	0.0121471	0.144043	Mpc1
ENSMUSG00000003420	210.394	0.801188	0.319703	2.50604	0.0122093	0.144506	Fcgrt
ENSMUSG00000033446	299.07	0.680194	0.271456	2.50572	0.0122201	0.144506	Lpar6
ENSMUSG00000035776	709.274	0.513159	0.204938	2.50398	0.0122806	0.144623	Cd99l2
ENSMUSG00000036752	2568.41	0.453615	0.181137	2.50426	0.0122708	0.144623	Tubb4b
ENSMUSG00000041135	1364.08	-0.450363	0.179843	-2.5042	0.0122729	0.144623	Ripk2
ENSMUSG00000042203	491.235	0.232923	0.0929951	2.50467	0.0122564	0.144623	Tbc1d22b
ENSMUSG00000046031	69.8404	-0.741811	0.296273	-2.50381	0.0122865	0.144623	Calhm6
ENSMUSG00000035547	1186.79	0.829465	0.331508	2.5021	0.012346	0.14519	Capn5
ENSMUSG00000001552	75.5063	0.804251	0.321644	2.50044	0.012404	0.145445	Jup
ENSMUSG00000020868	1316.68	0.411896	0.164789	2.49953	0.0124358	0.145445	Xylt2
ENSMUSG00000021510	1002.46	-0.397343	0.158889	-2.50075	0.0123931	0.145445	Zfp729a
ENSMUSG00000022178	11.4803	1.14633	0.458526	2.50004	0.0124179	0.145445	Ajuba
ENSMUSG00000039153	273.242	1.05336	0.421396	2.4997	0.0124299	0.145445	Runx2
ENSMUSG00000054874	601.871	0.37853	0.15135	2.50102	0.0123834	0.145445	Pcnx3
ENSMUSG00000021417	541.669	-0.500499	0.200473	-2.49659	0.0125393	0.146387	Eci2
ENSMUSG00000031608	4611.16	0.25791	0.103302	2.49666	0.0125368	0.146387	Galnt7
ENSMUSG00000016619	2288.5	-0.267614	0.107228	-2.49573	0.0125697	0.146608	Nup50
ENSMUSG00000029104	2269.15	0.29159	0.116862	2.49516	0.0125899	0.146626	Htt
ENSMUSG00000068823	15341	-0.3339	0.133825	-2.49504	0.0125941	0.146626	Csde1
ENSMUSG00000057841	8375.12	-0.260121	0.104285	-2.49432	0.0126197	0.14679	Rpl32
ENSMUSG00000039682	839.573	-0.354375	0.142237	-2.49144	0.0127225	0.147792	Lap3
ENSMUSG00000049327	2980.24	-0.745013	0.2991	-2.49085	0.0127437	0.147792	Kmt5a
ENSMUSG00000049858	94.0665	0.622357	0.249881	2.49062	0.0127521	0.147792	Suox
ENSMUSG00000075254	28.1318	-2.08633	0.837617	-2.4908	0.0127456	0.147792	Heg1
ENSMUSG00000014361	837.555	-0.892267	0.358374	-2.48976	0.0127828	0.147847	Mertk
ENSMUSG00000034620	603.959	-0.358252	0.143902	-2.48956	0.01279	0.147847	Rxylt1
ENSMUSG00000057706	41.641	0.919755	0.36945	2.48952	0.0127914	0.147847	Mex3b
ENSMUSG00000069206	558.86	-0.423861	0.170454	-2.48666	0.012895	0.148909	Zfp874a
ENSMUSG00000039357	349.648	0.342521	0.137764	2.48629	0.0129084	0.14893	Fut11
ENSMUSG00000022884	2613.82	-0.37102	0.149316	-2.4848	0.0129623	0.149313	Eif4a2
ENSMUSG00000024935	4.70605	-2.25898	0.909332	-2.48422	0.0129835	0.149313	Slc1a1
ENSMUSG00000030924	112.23	1.21901	0.490661	2.48443	0.012976	0.149313	Rexo5
ENSMUSG00000048826	7.57307	-3.72583	1.49988	-2.48409	0.0129883	0.149313	Dact2
ENSMUSG00000032035	325.406	0.750355	0.302108	2.48373	0.0130013	0.149328	Ets1
ENSMUSG00000026637	196.485	-0.603616	0.243079	-2.48321	0.0130206	0.149416	Traf5
ENSMUSG00000038119	43.5888	0.739229	0.297761	2.48263	0.0130417	0.14945	Cdon
ENSMUSG00000040464	601.415	-0.313464	0.12627	-2.48248	0.013047	0.14945	Gtpbp10
ENSMUSG00000006717	430.029	-0.906656	0.365377	-2.48143	0.0130857	0.14976	Acot13
ENSMUSG00000020224	870.942	-0.291529	0.117525	-2.48057	0.0131172	0.149853	Llph
ENSMUSG00000032363	7.70115	-2.11957	0.854438	-2.48066	0.0131141	0.149853	Adamts7
ENSMUSG00000038764	114.805	0.691441	0.279087	2.47751	0.0132302	0.151008	Ptpn3
ENSMUSG00000058672	652.344	0.385231	0.155635	2.47521	0.0133156	0.151848	Tubb2a
ENSMUSG00000049516	1395.67	-0.242862	0.0982986	-2.47065	0.0134867	0.153661	Spty2d1
ENSMUSG00000031813	351.321	0.365436	0.147937	2.47021	0.0135033	0.153715	Mvb12a
ENSMUSG00000053119	2050.67	-0.265732	0.107599	-2.46964	0.0135248	0.153823	Chmp3
ENSMUSG00000021930	1966.38	-0.436438	0.176859	-2.46772	0.0135976	0.154102	Spryd7
ENSMUSG00000031907	246.446	0.315586	0.12788	2.46784	0.0135931	0.154102	Zfp90
ENSMUSG00000069089	429.549	-0.232898	0.0943417	-2.46866	0.013562	0.154102	Cdk7
ENSMUSG00000021127	1335.45	0.992287	0.402227	2.46698	0.0136258	0.154149	Zfp36l1
ENSMUSG00000058624	1327.61	-1.59792	0.647716	-2.46701	0.0136245	0.154149	Gda
ENSMUSG00000002205	430.443	-0.427631	0.173403	-2.46612	0.0136586	0.15415	Vrk3
ENSMUSG00000020120	20771.6	-0.623005	0.2527	-2.4654	0.0136861	0.15415	Plek
ENSMUSG00000029125	390.797	-0.244317	0.0990782	-2.4659	0.013667	0.15415	Stx18
ENSMUSG00000032002	1111.53	-0.318373	0.129131	-2.4655	0.0136822	0.15415	Dcun1d5
ENSMUSG00000110105	24.9689	-1.51475	0.614487	-2.46506	0.013699	0.154159	Gm45844
ENSMUSG00000001524	151.223	0.473329	0.192178	2.46296	0.0137794	0.154767	Gtf2h4
ENSMUSG00000028495	9823.7	-0.344531	0.139971	-2.46145	0.0138377	0.154767	Rps6
ENSMUSG00000031633	2647.75	-0.313425	0.127289	-2.46231	0.0138044	0.154767	Slc25a4
ENSMUSG00000038384	1357.47	0.432461	0.175689	2.46151	0.0138353	0.154767	Setd1b
ENSMUSG00000040661	819.861	0.286171	0.116256	2.46155	0.0138337	0.154767	Rad54l2
ENSMUSG00000068246	15.6006	-1.79533	0.728843	-2.46326	0.0137681	0.154767	Apol9b
ENSMUSG00000095041	1232.73	0.543626	0.220907	2.46088	0.0138596	0.154877	AC149090.1
ENSMUSG00000040328	66.9222	-1.04964	0.426701	-2.45989	0.0138979	0.155076	Olfr56
ENSMUSG00000050912	4818.28	-0.623038	0.253289	-2.45979	0.0139017	0.155076	Tmem123
ENSMUSG00000012519	618.042	-0.675595	0.274747	-2.45897	0.0139335	0.155198	Mlkl
ENSMUSG00000021243	571.235	-0.242198	0.0985114	-2.45857	0.013949	0.155198	Fcf1
ENSMUSG00000044026	289.873	0.364176	0.148175	2.45775	0.0139812	0.155421	Slc35g1
ENSMUSG00000026827	775.411	-0.810398	0.329882	-2.45663	0.0140248	0.155635	Gpd2
ENSMUSG00000028960	2565.82	0.684548	0.278636	2.45679	0.0140187	0.155635	Ube4b
ENSMUSG00000025089	52.9136	1.52807	0.622324	2.45543	0.0140717	0.155797	Gfra1
ENSMUSG00000029063	3934.57	-0.739533	0.30131	-2.45439	0.0141124	0.155797	Nadk
ENSMUSG00000036934	509.772	-0.861662	0.350991	-2.45494	0.0140909	0.155797	4921524J17Rik
ENSMUSG00000038965	6824.67	-0.259994	0.105922	-2.45458	0.014105	0.155797	Ube2l3
ENSMUSG00000063316	2318.18	-0.769974	0.313645	-2.45492	0.0140916	0.155797	Rpl27
ENSMUSG00000040165	46.0115	-0.620615	0.253022	-2.45281	0.0141745	0.156347	Cd209c
ENSMUSG00000027889	861.588	0.389643	0.158965	2.45112	0.0142412	0.156678	Ampd2
ENSMUSG00000036966	513.988	0.429535	0.175221	2.45138	0.0142309	0.156678	Spryd3
ENSMUSG00000066191	91.6455	0.786103	0.320692	2.45127	0.0142353	0.156678	Anks6
ENSMUSG00000044876	208.271	-0.399724	0.163216	-2.44905	0.0143235	0.157448	Zfp444
ENSMUSG00000035171	340.44	-0.35933	0.146752	-2.44856	0.0143429	0.157526	1110059E24Rik
ENSMUSG00000066306	4179.78	0.394629	0.161208	2.44795	0.0143673	0.157659	Numa1
ENSMUSG00000016256	15949.5	-0.432662	0.176769	-2.44761	0.0143807	0.15767	Ctsz
ENSMUSG00000064356	19474.2	-0.86294	0.352709	-2.4466	0.014421	0.157841	mt-Atp8
ENSMUSG00000089832	331.351	0.515358	0.210634	2.4467	0.0144169	0.157841	Shkbp1
ENSMUSG00000029722	683.696	0.480142	0.19633	2.44558	0.0144618	0.158067	Agfg2
ENSMUSG00000033157	473.955	-0.565208	0.231125	-2.44547	0.0144663	0.158067	Abhd10
ENSMUSG00000044340	889.861	-0.720095	0.294603	-2.44429	0.0145139	0.158452	Phlpp1
ENSMUSG00000021124	1197.59	-0.274165	0.112208	-2.44335	0.0145515	0.158726	Vti1b
ENSMUSG00000020484	2610.58	0.348869	0.142892	2.44148	0.014627	0.159415	Xbp1
ENSMUSG00000020057	1613.49	-0.478554	0.19611	-2.44023	0.0146779	0.159697	Dram1
ENSMUSG00000025145	199.644	0.343989	0.140955	2.44042	0.0146701	0.159697	Lrrc45
ENSMUSG00000023027	2036.24	-0.3623	0.148636	-2.4375	0.0147891	0.159955	Atf1
ENSMUSG00000024534	148.554	0.847436	0.347609	2.4379	0.0147728	0.159955	Sncaip
ENSMUSG00000027327	225.958	0.410968	0.168513	2.43879	0.0147365	0.159955	1700037H04Rik
ENSMUSG00000036402	3201.98	-0.409422	0.167848	-2.43925	0.0147179	0.159955	Gng12
ENSMUSG00000039910	3331.56	-0.365426	0.149888	-2.43799	0.0147691	0.159955	Cited2
ENSMUSG00000043190	129.729	-0.439843	0.180441	-2.43759	0.0147854	0.159955	Rfesd
ENSMUSG00000048799	872.366	0.255052	0.104597	2.43843	0.0147512	0.159955	Cep120
ENSMUSG00000030327	945.208	0.259009	0.106387	2.4346	0.0149083	0.161108	Necap1
ENSMUSG00000022765	1278.97	-0.293112	0.120472	-2.43303	0.0149732	0.161672	Snap29
ENSMUSG00000031728	103.1	0.437121	0.179843	2.43058	0.0150747	0.162495	Zfp821
ENSMUSG00000036019	114.112	0.936608	0.38531	2.43079	0.0150659	0.162495	Tmtc2
ENSMUSG00000032349	2218.16	0.256059	0.105398	2.42946	0.0151214	0.162731	Elovl5
ENSMUSG00000067049	15.0769	-1.66351	0.68473	-2.42944	0.0151221	0.162731	Unc93a
ENSMUSG00000098505	41.9482	0.591075	0.243503	2.42738	0.0152083	0.163521	Gm14496
ENSMUSG00000029082	344.064	-1.75955	0.725089	-2.42667	0.0152382	0.163568	Bst1
ENSMUSG00000057036	3964.58	-0.273773	0.112816	-2.42673	0.0152355	0.163568	Gm7536
ENSMUSG00000078922	15.5302	-2.09937	0.865581	-2.42539	0.0152919	0.164007	Tgtp1
ENSMUSG00000022672	923.073	0.314713	0.129901	2.42271	0.0154053	0.164658	Prkdc
ENSMUSG00000022707	967.56	-0.83681	0.345363	-2.42299	0.0153934	0.164658	Gbe1
ENSMUSG00000023830	10706.1	-0.53745	0.221798	-2.42315	0.0153864	0.164658	Igf2r
ENSMUSG00000030055	997.102	-0.547592	0.226009	-2.42287	0.0153983	0.164658	Rab43
ENSMUSG00000037936	1628.62	0.517298	0.213545	2.42243	0.015417	0.164658	Scarb1
ENSMUSG00000079469	399.153	0.243803	0.100708	2.42088	0.0154832	0.165227	Pigb
ENSMUSG00000017778	1025.45	-0.413296	0.1709	-2.41835	0.0155912	0.165967	Cox7c
ENSMUSG00000019188	1813.46	0.339856	0.140533	2.41834	0.0155915	0.165967	H13
ENSMUSG00000024234	752.461	-0.238782	0.0987136	-2.41894	0.0155657	0.165967	Mtpap
ENSMUSG00000029449	327.921	0.671353	0.27767	2.41781	0.0156141	0.16607	Rhof
ENSMUSG00000030096	27037.1	0.284105	0.117553	2.41683	0.0156564	0.16625	Slc6a6
ENSMUSG00000041762	358.062	0.717216	0.296761	2.41682	0.015657	0.16625	Gpr155
ENSMUSG00000022013	535.948	-0.589427	0.243954	-2.41614	0.0156861	0.166283	Dnajc15
ENSMUSG00000026775	3804.98	-0.238903	0.0988763	-2.41618	0.0156843	0.166283	Yme1l1
ENSMUSG00000006362	169.663	1.05293	0.435914	2.41545	0.0157157	0.166387	Cbfa2t3
ENSMUSG00000026778	24.282	0.875127	0.362381	2.41494	0.0157379	0.166387	Prkcq
ENSMUSG00000057229	288.265	0.352665	0.146049	2.41471	0.0157479	0.166387	Dmac2
ENSMUSG00000029131	4767.6	-0.29152	0.120746	-2.41432	0.0157646	0.166425	Dnajb6
ENSMUSG00000032437	4590.33	0.212652	0.0881059	2.4136	0.015796	0.16662	Stt3b
ENSMUSG00000024201	343.215	-1.04012	0.431065	-2.41291	0.0158259	0.16666	Kdm4b
ENSMUSG00000028031	58.0256	1.54344	0.63959	2.41316	0.0158148	0.16666	Dkk2
ENSMUSG00000021725	765.357	-0.472949	0.19638	-2.40833	0.0160258	0.168208	Parp8
ENSMUSG00000024654	231.424	0.627524	0.260621	2.4078	0.0160489	0.168208	Asrgl1
ENSMUSG00000026869	976.624	0.298291	0.123843	2.40863	0.0160125	0.168208	Psmd5
ENSMUSG00000038876	1138.16	-0.28803	0.119627	-2.40774	0.0160518	0.168208	Rnf146
ENSMUSG00000051065	18.6265	1.61841	0.672309	2.40725	0.0160732	0.168295	Mb21d2
ENSMUSG00000019970	6159.46	-0.777726	0.323493	-2.40415	0.01621	0.168457	Sgk1
ENSMUSG00000020923	2169.72	0.28575	0.118781	2.40568	0.0161424	0.168457	Ubtf
ENSMUSG00000024143	1660.83	-0.533334	0.22186	-2.40392	0.0162203	0.168457	Rhoq
ENSMUSG00000024953	2347.62	-0.832941	0.346435	-2.40432	0.0162024	0.168457	Prdx5
ENSMUSG00000035376	869.029	0.41725	0.173404	2.40623	0.0161181	0.168457	Hacd2
ENSMUSG00000039680	490.83	-0.279442	0.116235	-2.40411	0.0162117	0.168457	Mrps6
ENSMUSG00000050538	16.6665	0.894489	0.371859	2.40545	0.0161524	0.168457	B230217C12Rik
ENSMUSG00000060216	3256.27	0.444348	0.184797	2.40452	0.0161936	0.168457	Arrb2
ENSMUSG00000102428	32.4495	0.924439	0.38433	2.40533	0.0161579	0.168457	Pcdhga12
ENSMUSG00000006932	14895	-0.305748	0.127328	-2.40128	0.016338	0.169131	Ctnnb1
ENSMUSG00000047215	7494.37	-0.329534	0.137229	-2.40135	0.0163349	0.169131	Rpl9
ENSMUSG00000062203	5421.16	-0.380457	0.158393	-2.40199	0.0163063	0.169131	Gspt1
ENSMUSG00000026764	73.8582	0.999042	0.416256	2.40007	0.0163919	0.169414	Kif5c
ENSMUSG00000024579	141.239	0.729878	0.304345	2.39819	0.0164762	0.169877	Pcyox1l
ENSMUSG00000053768	1156.74	-0.366771	0.152956	-2.39789	0.0164898	0.169877	Chchd3
ENSMUSG00000070493	1558.7	-0.297716	0.124134	-2.39835	0.0164693	0.169877	Chchd2
ENSMUSG00000074500	24.565	-1.09554	0.456845	-2.39805	0.0164827	0.169877	Zfp558
ENSMUSG00000020522	1325.14	0.272234	0.113586	2.39673	0.0165422	0.170006	Mfap3
ENSMUSG00000028037	340.037	-1.7122	0.71439	-2.39673	0.0165421	0.170006	Ifi44
ENSMUSG00000028470	96.6986	0.434474	0.181264	2.39692	0.0165337	0.170006	Hint2
ENSMUSG00000020156	288.813	0.542615	0.22647	2.39597	0.0165766	0.170223	Pwwp3a
ENSMUSG00000058290	912.158	0.779021	0.325242	2.3952	0.0166111	0.17044	Espl1
ENSMUSG00000078193	4393.77	-0.441169	0.184358	-2.393	0.0167111	0.171329	Gm2000
ENSMUSG00000030688	24.6924	1.09475	0.457599	2.39237	0.0167398	0.171486	Stard10
ENSMUSG00000048495	164.527	-0.448405	0.187527	-2.39115	0.0167957	0.171783	Tyw5
ENSMUSG00000051344	4196.89	-0.546306	0.228545	-2.39036	0.0168318	0.172015	Plekhm3
ENSMUSG00000021576	1150.64	-0.220355	0.0922618	-2.38837	0.0169232	0.172124	Pdcd6
ENSMUSG00000032860	295.489	-0.744757	0.311732	-2.38909	0.0168901	0.172124	P2ry2
ENSMUSG00000038607	701.382	0.224503	0.0939609	2.38932	0.0168794	0.172124	Gng10
ENSMUSG00000055447	6628.13	-0.328118	0.137381	-2.38838	0.0169227	0.172124	Cd47
ENSMUSG00000079470	240.354	-0.423807	0.177343	-2.38976	0.0168596	0.172124	Utp14b
ENSMUSG00000094622	67.6998	-0.745605	0.312142	-2.38867	0.0169094	0.172124	Gm3055
ENSMUSG00000020385	980.238	-0.36413	0.152539	-2.38713	0.0169804	0.172569	Clk4
ENSMUSG00000030352	32.6951	1.58123	0.662511	2.38672	0.0169993	0.172624	Tspan9
ENSMUSG00000002602	4997.6	1.12389	0.47106	2.38587	0.0170389	0.172751	Axl
ENSMUSG00000070780	1964.16	-0.556542	0.233265	-2.38588	0.0170382	0.172751	Rbm47
ENSMUSG00000022663	1804.95	-0.418689	0.175622	-2.38403	0.0171241	0.173067	Atg3
ENSMUSG00000042302	252.853	-0.775907	0.325417	-2.38434	0.0171096	0.173067	Ehbp1
ENSMUSG00000044916	10.8668	-1.11717	0.468567	-2.38423	0.0171151	0.173067	1700029I15Rik
ENSMUSG00000031767	130.171	0.458889	0.192508	2.38374	0.0171379	0.17307	Nudt7
ENSMUSG00000049482	171.79	-0.68153	0.285964	-2.38327	0.0171594	0.173082	Ctu2
ENSMUSG00000020732	5.83486	2.47667	1.0398	2.38187	0.0172249	0.173414	Rab37
ENSMUSG00000031878	950.768	-0.432004	0.181378	-2.38179	0.0172289	0.173414	Nae1
ENSMUSG00000050957	116.915	-0.677723	0.284572	-2.38155	0.0172398	0.173414	Insl6
ENSMUSG00000071647	687.016	0.673724	0.28313	2.37955	0.0173336	0.174085	Eml3
ENSMUSG00000035673	1556.06	0.281786	0.118517	2.3776	0.0174258	0.174486	Sbno2
ENSMUSG00000044786	1114.2	0.422086	0.177513	2.37777	0.0174176	0.174486	Zfp36
ENSMUSG00000097906	21.557	1.10206	0.463396	2.37824	0.0173957	0.174486	Gm9625
ENSMUSG00000030802	1161.14	0.32311	0.135937	2.37691	0.0174585	0.174653	Bckdk
ENSMUSG00000013367	54.8669	-0.76981	0.323972	-2.37616	0.0174939	0.17487	Iglon5
ENSMUSG00000038527	36.7076	-1.3729	0.577967	-2.3754	0.0175298	0.175092	C1rl
ENSMUSG00000029490	266.226	-1.02459	0.431447	-2.37478	0.0175594	0.175252	Mfsd7a
ENSMUSG00000026021	2160.59	-0.495964	0.209059	-2.37236	0.017675	0.176267	Sumo1
ENSMUSG00000042684	82.7231	-0.543801	0.229315	-2.37141	0.0177203	0.176582	Npl
ENSMUSG00000028420	1197.42	-0.526065	0.221911	-2.37061	0.0177586	0.176825	Tmem38b
ENSMUSG00000046794	206.309	0.503436	0.212542	2.36864	0.0178535	0.177633	Ppp1r3b
ENSMUSG00000054051	1647.62	0.477141	0.201494	2.36801	0.0178839	0.177797	Ercc6
ENSMUSG00000022463	2844.05	0.415364	0.175503	2.36671	0.017947	0.178285	Srebf2
ENSMUSG00000060073	2824.98	-0.491216	0.207673	-2.36534	0.0180136	0.178808	Psma3
ENSMUSG00000078974	742.104	-0.480218	0.203051	-2.36501	0.0180296	0.178828	Sec61g
ENSMUSG00000063235	531.421	-0.397285	0.168047	-2.36413	0.0180724	0.178837	Ptpmt1
ENSMUSG00000090035	344.681	0.406598	0.171947	2.36468	0.0180458	0.178837	Galnt4
ENSMUSG00000028556	1728.7	-0.41423	0.175288	-2.36314	0.0181206	0.179176	Dock7
ENSMUSG00000028345	1345.35	-0.720357	0.304936	-2.36232	0.0181609	0.179231	Tex10
ENSMUSG00000078453	1828.21	-0.757069	0.320497	-2.36217	0.0181682	0.179231	Abracl
ENSMUSG00000112049	276.768	-0.905132	0.383119	-2.36254	0.0181503	0.179231	Gm48269
ENSMUSG00000004535	7194.83	-0.479541	0.203099	-2.36112	0.0182198	0.179599	Tax1bp1
ENSMUSG00000019838	5700.57	-0.409696	0.173538	-2.36084	0.0182336	0.179599	Slc16a10
ENSMUSG00000001518	208.778	-0.984365	0.41721	-2.3594	0.0183044	0.179766	Itfg2
ENSMUSG00000025993	846.421	1.13055	0.479014	2.36017	0.0182666	0.179766	Slc40a1
ENSMUSG00000032435	1836.26	-0.25514	0.10815	-2.35913	0.0183176	0.179766	Dync1li1
ENSMUSG00000052906	479.485	-0.436223	0.184877	-2.35953	0.018298	0.179766	Ubxn8
ENSMUSG00000067924	296.557	0.66746	0.283068	2.35795	0.0183762	0.180171	Rtl8b
ENSMUSG00000040990	4750.44	-0.353748	0.150057	-2.35742	0.0184025	0.180291	Sh3kbp1
ENSMUSG00000020817	5358.39	-0.343289	0.145666	-2.35669	0.0184386	0.180437	Rabep1
ENSMUSG00000021192	1201.86	-0.264947	0.11244	-2.35634	0.0184561	0.180437	Golga5
ENSMUSG00000037531	381.409	-0.388724	0.164983	-2.35614	0.0184659	0.180437	Mrpl47
ENSMUSG00000041126	532.119	0.415764	0.176472	2.35598	0.0184738	0.180437	H2afv
ENSMUSG00000021234	20.8717	0.918627	0.390198	2.35426	0.0185598	0.18092	Fam161b
ENSMUSG00000051705	156.144	0.493353	0.209611	2.35366	0.0185896	0.18092	Senp8
ENSMUSG00000052392	14.0472	-1.05074	0.446411	-2.35374	0.0185854	0.18092	Acot4
ENSMUSG00000072949	35.7738	-1.09456	0.465061	-2.35357	0.018594	0.18092	Acot1
ENSMUSG00000059423	298.033	-0.496574	0.211041	-2.35298	0.0186239	0.180936	Zfp933
ENSMUSG00000027222	209.451	-0.686807	0.292048	-2.35169	0.0186885	0.181288	Pex16
ENSMUSG00000053754	3277.15	0.375327	0.159593	2.35178	0.0186839	0.181288	Chd8
ENSMUSG00000042770	396.764	-0.517145	0.219979	-2.35088	0.018729	0.181406	Hebp1
ENSMUSG00000046364	5225.39	-0.241907	0.1029	-2.35088	0.0187289	0.181406	Rpl27a
ENSMUSG00000020623	102.654	-1.09563	0.466565	-2.34828	0.0188603	0.182444	Map2k6
ENSMUSG00000037419	1702.76	0.522166	0.222369	2.34819	0.0188646	0.182444	Endod1
ENSMUSG00000001665	118.233	0.798279	0.340183	2.34662	0.0189447	0.18308	Gstt3
ENSMUSG00000025290	14435.5	-0.264854	0.112883	-2.34627	0.0189623	0.183095	Rps24
ENSMUSG00000039841	953.831	-0.728204	0.310399	-2.34602	0.0189749	0.183095	Zfp800
ENSMUSG00000031543	59.4113	0.600338	0.255988	2.34518	0.0190179	0.183233	Ank1
ENSMUSG00000010406	354.748	-0.537392	0.229334	-2.34327	0.0191154	0.184034	Mrpl52
ENSMUSG00000046139	1997.24	-0.265582	0.113377	-2.34246	0.019157	0.184296	Patl1
ENSMUSG00000025277	57.0992	1.141	0.487163	2.34212	0.0191744	0.184324	Abhd6
ENSMUSG00000031520	577.346	-0.985719	0.421319	-2.3396	0.0193042	0.18518	Vegfc
ENSMUSG00000008496	881.961	1.20773	0.516637	2.33768	0.0194039	0.18521	Pou2f2
ENSMUSG00000016257	1641.5	-0.352801	0.15096	-2.33705	0.0194365	0.18521	Prelid3b
ENSMUSG00000022479	29.4263	1.09087	0.466804	2.33689	0.019445	0.18521	Vdr
ENSMUSG00000022629	6.67058	2.29798	0.982814	2.33816	0.0193791	0.18521	Kif21a
ENSMUSG00000024991	17349.5	-0.281792	0.120594	-2.3367	0.0194547	0.18521	Eif3a
ENSMUSG00000027852	3975.06	0.540981	0.23147	2.33716	0.0194311	0.18521	Nras
ENSMUSG00000038042	92.707	0.649379	0.277675	2.33863	0.0193547	0.18521	Ptpdc1
ENSMUSG00000042616	42.8942	0.985712	0.421819	2.33681	0.019449	0.18521	Oscp1
ENSMUSG00000050627	968.558	0.221705	0.0948087	2.33845	0.0193641	0.18521	Gpd1l
ENSMUSG00000051671	123.402	-0.455876	0.194935	-2.33861	0.0193556	0.18521	Coa6
ENSMUSG00000024583	3072.22	-0.257025	0.110104	-2.33439	0.0195754	0.186221	Txnl1
ENSMUSG00000025321	15.266	-1.05603	0.452646	-2.33301	0.0196474	0.186767	Itgb8
ENSMUSG00000033885	1125.89	-0.333151	0.142886	-2.33158	0.0197225	0.187342	Pxk
ENSMUSG00000022750	256.283	0.902615	0.387276	2.33068	0.0197702	0.187656	Klhl22
ENSMUSG00000028041	4416.6	0.36472	0.156778	2.32635	0.0199997	0.189684	Adam15
ENSMUSG00000033499	4888.04	-0.208783	0.0897568	-2.32609	0.0200135	0.189684	Larp4b
ENSMUSG00000026500	278.037	-0.638073	0.274563	-2.32396	0.0201278	0.190204	Cox20
ENSMUSG00000026782	729.351	0.409952	0.176343	2.32475	0.0200853	0.190204	Abi2
ENSMUSG00000050212	21.0155	-0.992827	0.427134	-2.32439	0.0201044	0.190204	Eva1b
ENSMUSG00000112160	24.8238	-0.81126	0.349072	-2.32405	0.0201229	0.190204	BC024063
ENSMUSG00000020621	206.69	-0.355423	0.153015	-2.3228	0.0201899	0.19036	Rdh14
ENSMUSG00000021520	1540.78	-0.461297	0.198573	-2.32306	0.0201761	0.19036	Uqcrb
ENSMUSG00000060538	317.435	-0.459602	0.197888	-2.32254	0.0202039	0.19036	Tmem219
ENSMUSG00000068205	34.3461	0.674739	0.290514	2.32257	0.020202	0.19036	Macrod2
ENSMUSG00000016833	496.937	-0.703269	0.30311	-2.32018	0.0203314	0.190999	Mrps18c
ENSMUSG00000022359	123.417	0.503212	0.216823	2.32084	0.0202954	0.190999	Wdyhv1
ENSMUSG00000054280	1354.72	0.840708	0.362332	2.32027	0.0203261	0.190999	Prr14l
ENSMUSG00000071014	428.856	-0.421286	0.181554	-2.32044	0.020317	0.190999	Ndufb6
ENSMUSG00000033685	9999.24	0.352415	0.152082	2.31726	0.0204893	0.192154	Ucp2
ENSMUSG00000038084	2232.89	-0.141297	0.0609709	-2.31746	0.0204789	0.192154	Opa1
ENSMUSG00000055809	66.171	-0.891075	0.384568	-2.31708	0.0204994	0.192154	Dnaaf3
ENSMUSG00000005054	5816.5	-0.452227	0.195293	-2.31564	0.020578	0.192566	Cstb
ENSMUSG00000031557	2746.46	0.374029	0.161575	2.3149	0.0206186	0.192566	Plekha2
ENSMUSG00000036850	285.381	-0.35734	0.154311	-2.31571	0.0205742	0.192566	Mrpl41
ENSMUSG00000044037	412.327	0.628532	0.271477	2.31523	0.0206003	0.192566	Als2cl
ENSMUSG00000070639	1667.93	0.260309	0.112445	2.315	0.0206128	0.192566	Lrrc8b
ENSMUSG00000025577	159.603	0.393433	0.170035	2.31384	0.0206767	0.192827	Cbx2
ENSMUSG00000072235	485.452	0.825707	0.35685	2.31388	0.0206745	0.192827	Tuba1a
ENSMUSG00000079477	11015.7	-0.385628	0.166783	-2.31215	0.0207694	0.19355	Rab7
ENSMUSG00000021303	166.103	-1.40488	0.608166	-2.31003	0.0208867	0.193661	Gng4
ENSMUSG00000026483	3951.83	0.711886	0.308179	2.30997	0.0208896	0.193661	Fam129a
ENSMUSG00000028599	11009.4	-0.429431	0.18589	-2.31014	0.0208806	0.193661	Tnfrsf1b
ENSMUSG00000029364	2352.54	-0.568208	0.245893	-2.3108	0.020844	0.193661	Wsb2
ENSMUSG00000030987	1107.62	0.2943	0.127406	2.30994	0.0208914	0.193661	Stim1
ENSMUSG00000036636	5207.6	-0.493832	0.213745	-2.31037	0.0208675	0.193661	Clcn7
ENSMUSG00000042826	64.9502	0.941063	0.407198	2.31107	0.020829	0.193661	Fgf11
ENSMUSG00000059040	421.997	-2.1177	0.916855	-2.30974	0.0209024	0.193661	Eno1b
ENSMUSG00000038578	211.997	0.616882	0.267203	2.30866	0.0209624	0.194076	Susd1
ENSMUSG00000039016	232.291	-0.354464	0.153582	-2.30798	0.0210004	0.194107	Timm8b
ENSMUSG00000044712	1435.22	-0.674196	0.29214	-2.30778	0.0210112	0.194107	Slc38a6
ENSMUSG00000063065	2625.84	0.2963	0.128445	2.30683	0.0210644	0.194458	Mapk3
ENSMUSG00000026254	1740.16	-0.419014	0.181665	-2.30652	0.0210813	0.194474	Eif4e2
ENSMUSG00000036192	4688.81	-1.57348	0.682371	-2.3059	0.0211161	0.19465	Rorb
ENSMUSG00000001156	891.62	-0.613096	0.266084	-2.30415	0.0212143	0.194836	Mxd1
ENSMUSG00000003746	2419.06	0.403145	0.174998	2.30372	0.0212386	0.194836	Man1a
ENSMUSG00000022450	557.484	-0.453266	0.196809	-2.30307	0.0212748	0.194836	Ndufa6
ENSMUSG00000029470	2190.14	-0.38242	0.166113	-2.30216	0.0213261	0.194836	P2rx4
ENSMUSG00000029821	172.083	0.483403	0.210015	2.30175	0.021349	0.194836	Gsdme
ENSMUSG00000032997	21.0928	-1.41803	0.615554	-2.30367	0.0212412	0.194836	Chpf
ENSMUSG00000033478	840.334	0.270298	0.117355	2.30325	0.0212646	0.194836	Fam160b1
ENSMUSG00000038025	1023.19	0.429114	0.186357	2.30264	0.0212991	0.194836	Phf2
ENSMUSG00000038235	734.376	1.05892	0.460041	2.3018	0.0213463	0.194836	F11r
ENSMUSG00000047996	75.7056	-1.07482	0.466949	-2.3018	0.0213465	0.194836	Prrg1
ENSMUSG00000050144	1301.67	-0.753369	0.327155	-2.30279	0.0212906	0.194836	Slc25a44
ENSMUSG00000053128	640.854	0.409873	0.177869	2.30435	0.0212027	0.194836	Rnf26
ENSMUSG00000038594	246.899	-0.625771	0.271986	-2.30075	0.0214058	0.195216	Cep85l
ENSMUSG00000008333	1176.83	-0.257339	0.111908	-2.29955	0.0214736	0.195277	Snrpb2
ENSMUSG00000029003	164.917	0.592339	0.257565	2.29976	0.0214618	0.195277	Mad2l2
ENSMUSG00000063160	97.245	0.673515	0.292884	2.2996	0.0214712	0.195277	Numbl
ENSMUSG00000067365	491.12	-0.265762	0.115533	-2.3003	0.0214311	0.195277	Tmem128
ENSMUSG00000029772	1633.02	0.381421	0.166005	2.29765	0.0215819	0.195502	Ahcyl2
ENSMUSG00000031701	4615.22	-0.414923	0.180515	-2.29855	0.0215307	0.195502	Dnaja2
ENSMUSG00000038416	761.718	-0.259818	0.113068	-2.29788	0.0215683	0.195502	Cdc16
ENSMUSG00000054455	2246.1	-0.236747	0.103009	-2.29831	0.021544	0.195502	Vapb
ENSMUSG00000061414	147.592	-0.636816	0.277112	-2.29804	0.0215593	0.195502	Cracr2a
ENSMUSG00000064345	58796.1	-0.879568	0.382836	-2.2975	0.02159	0.195502	mt-Nd2
ENSMUSG00000032977	360.602	0.289409	0.125999	2.29692	0.0216234	0.195666	Fam207a
ENSMUSG00000027076	155.141	-0.381991	0.166343	-2.29641	0.0216526	0.195791	Timm10
ENSMUSG00000021356	23.7317	1.68047	0.731924	2.29596	0.021678	0.195883	Irf4
ENSMUSG00000002228	41.4001	0.92475	0.402967	2.29485	0.0217416	0.195991	Ppm1j
ENSMUSG00000038095	4523.19	-0.465249	0.202745	-2.29475	0.0217477	0.195991	Sbno1
ENSMUSG00000038886	842.539	0.859432	0.374455	2.29516	0.0217241	0.195991	Man2a2
ENSMUSG00000068457	184.069	-1.37511	0.59926	-2.29468	0.0217513	0.195991	Uty
ENSMUSG00000022052	2283.26	-0.315572	0.137558	-2.29411	0.0217843	0.196016	Ppp2r2a
ENSMUSG00000062995	194.14	0.781764	0.340771	2.2941	0.0217847	0.196016	Ica1
ENSMUSG00000001281	752.029	0.883194	0.385117	2.29331	0.0218299	0.19605	Itgb7
ENSMUSG00000030060	253.904	0.371705	0.162087	2.29324	0.0218344	0.19605	Hmces
ENSMUSG00000052534	452.738	-0.899484	0.392175	-2.29358	0.0218147	0.19605	Pbx1
ENSMUSG00000031129	418.641	0.561293	0.244844	2.29245	0.0218798	0.196182	Slc9a9
ENSMUSG00000031708	1358.97	0.365797	0.159549	2.29269	0.0218657	0.196182	Tecr
ENSMUSG00000026740	1367.44	-0.361194	0.157631	-2.29138	0.0219414	0.196459	Dnajc1
ENSMUSG00000024299	184.57	0.730326	0.318867	2.29038	0.0219995	0.196841	Adamts10
ENSMUSG00000025969	30176.7	-0.337028	0.147238	-2.289	0.0220791	0.197416	Nrp2
ENSMUSG00000022240	62.3565	1.97842	0.864478	2.28857	0.0221045	0.197474	Ctnnd2
ENSMUSG00000001138	461.192	0.356369	0.155757	2.28798	0.0221388	0.197535	Cnnm3
ENSMUSG00000030342	9966.88	0.339716	0.148527	2.28724	0.022182	0.197783	Cd9
ENSMUSG00000028795	67.4373	0.889069	0.388807	2.28666	0.0222158	0.197809	Ccdc28b
ENSMUSG00000031480	44.961	1.13958	0.498338	2.28676	0.0222097	0.197809	Thsd1
ENSMUSG00000034471	295.358	0.409715	0.179203	2.28632	0.0222358	0.197849	Caskin2
ENSMUSG00000032905	1834.38	-0.356603	0.156027	-2.28552	0.0222823	0.198125	Atg12
ENSMUSG00000022357	9.8275	-1.72747	0.756191	-2.28443	0.0223461	0.198555	Klhl38
ENSMUSG00000056267	500.382	-0.667835	0.292445	-2.28363	0.0223933	0.198836	Cep70
ENSMUSG00000032952	329.202	-0.394065	0.172598	-2.28314	0.0224222	0.198955	Ap4b1
ENSMUSG00000033949	482.881	-0.482853	0.211674	-2.28112	0.0225412	0.199872	Trim36
ENSMUSG00000059326	2780.32	-0.258141	0.113195	-2.2805	0.0225782	0.199922	Csf2ra
ENSMUSG00000095990	334.056	-0.291761	0.127926	-2.28071	0.0225657	0.199922	Zfp97
ENSMUSG00000024287	963.73	-0.485619	0.212997	-2.27993	0.0226119	0.200082	Thoc1
ENSMUSG00000027845	610.197	-0.388175	0.170288	-2.27952	0.0226361	0.200158	Dclre1b
ENSMUSG00000018199	846.578	0.38787	0.170294	2.27764	0.0227479	0.200606	Ro60
ENSMUSG00000021036	1965.17	-0.465759	0.204449	-2.27812	0.0227196	0.200606	Sptlc2
ENSMUSG00000032606	175.324	0.453232	0.198994	2.27762	0.0227495	0.200606	Nicn1
ENSMUSG00000002814	556.936	0.387298	0.170106	2.2768	0.022798	0.200875	Top3a
ENSMUSG00000024913	516.467	0.486871	0.213861	2.27658	0.0228114	0.200875	Lrp5
ENSMUSG00000055963	13.5879	1.31347	0.577078	2.27608	0.0228415	0.201002	Triqk
ENSMUSG00000037370	270.647	0.6705	0.294679	2.27536	0.0228843	0.201102	Enpp1
ENSMUSG00000040363	1209.91	0.682911	0.300119	2.27547	0.0228779	0.201102	Bcor
ENSMUSG00000068747	940.077	0.534795	0.235199	2.2738	0.022978	0.201787	Sort1
ENSMUSG00000015702	84.9583	-0.661475	0.291004	-2.27308	0.0230215	0.20203	Anxa9
ENSMUSG00000053684	354.696	-0.365455	0.160798	-2.27277	0.0230402	0.202056	BC048403
ENSMUSG00000021832	3121.04	-0.303537	0.13367	-2.27079	0.0231596	0.202964	Psmc6
ENSMUSG00000058407	1624.14	-0.283964	0.125098	-2.26992	0.0232124	0.203287	Txndc9
ENSMUSG00000022752	2695.01	-0.289333	0.127486	-2.26953	0.0232359	0.203354	Tomm70a
ENSMUSG00000032724	45.1188	-0.680117	0.299826	-2.26837	0.0233067	0.203468	Abtb2
ENSMUSG00000041439	2219.49	0.823455	0.362959	2.26873	0.023285	0.203468	Mfsd6
ENSMUSG00000043079	12.2582	2.05238	0.904822	2.26827	0.0233126	0.203468	Synpo
ENSMUSG00000062169	1268.83	-0.310463	0.136869	-2.26832	0.0233099	0.203468	Cnih4
ENSMUSG00000008206	107.408	1.07456	0.474355	2.26532	0.0234932	0.204348	Cers4
ENSMUSG00000026069	35.2626	1.67791	0.740668	2.2654	0.0234882	0.204348	Il1rl1
ENSMUSG00000038736	658.131	-0.301091	0.132873	-2.26601	0.023451	0.204348	Nudcd1
ENSMUSG00000046731	103.849	0.400153	0.176599	2.26589	0.0234583	0.204348	Kctd11
ENSMUSG00000026605	2737.23	0.870224	0.3842	2.26503	0.0235111	0.204364	Cenpf
ENSMUSG00000024099	1433.25	-0.217684	0.0961248	-2.2646	0.0235372	0.204452	Ndufv2
ENSMUSG00000026017	187.171	0.754756	0.333454	2.26345	0.0236082	0.204652	Carf
ENSMUSG00000034872	5.4945	1.6272	0.718883	2.26352	0.0236038	0.204652	Gipc3
ENSMUSG00000045934	184.466	0.705802	0.311766	2.26388	0.0235814	0.204652	Mtmr11
ENSMUSG00000030530	2999.34	0.451811	0.199688	2.26258	0.0236614	0.204975	Furin
ENSMUSG00000021156	2114.28	0.525819	0.232544	2.26116	0.0237492	0.205596	Zmynd11
ENSMUSG00000031328	38014.9	0.338359	0.149671	2.26069	0.0237787	0.205629	Flna
ENSMUSG00000036478	9065.72	-0.442731	0.195879	-2.26022	0.0238074	0.205629	Btg1
ENSMUSG00000071267	405.809	-0.428794	0.189698	-2.2604	0.0237962	0.205629	Zfp942
ENSMUSG00000008540	463.404	-0.90361	0.399955	-2.25928	0.0238659	0.205771	Mgst1
ENSMUSG00000032301	2635.97	-0.36341	0.160914	-2.25841	0.0239204	0.205963	Psma4
ENSMUSG00000071335	47.4979	-0.846452	0.374907	-2.25777	0.0239602	0.206168	Mfsd4b3-ps
ENSMUSG00000029761	12.0528	-1.60859	0.712682	-2.25709	0.0240023	0.206391	Cald1
ENSMUSG00000039891	84.232	-0.797519	0.353413	-2.25662	0.0240316	0.206504	Txlnb
ENSMUSG00000030451	3309.99	0.321457	0.142477	2.25621	0.0240578	0.20659	Herc2
ENSMUSG00000053886	4.99099	-2.60458	1.15502	-2.25502	0.0241323	0.207091	Sh2d4a
ENSMUSG00000032307	1692.64	-0.292702	0.129936	-2.25266	0.0242803	0.208222	Ube2q2
ENSMUSG00000021764	594.543	-0.301846	0.134014	-2.25235	0.0243003	0.208229	Ndufs4
ENSMUSG00000039067	1950.92	-0.170038	0.0755007	-2.25214	0.0243137	0.208229	Psmd7
ENSMUSG00000048388	34.5655	1.34801	0.599225	2.2496	0.0244746	0.209327	Fam171b
ENSMUSG00000000628	1199.15	-0.540978	0.240572	-2.24871	0.0245307	0.209666	Hk2
ENSMUSG00000046027	649.853	-0.51261	0.228	-2.24829	0.0245576	0.209756	Stard5
ENSMUSG00000006731	1614.42	0.287428	0.127916	2.247	0.0246401	0.2099	B4galnt1
ENSMUSG00000050108	7.56192	-1.45461	0.647335	-2.24708	0.0246349	0.2099	Bpifc
ENSMUSG00000042050	242.451	-1.17104	0.521527	-2.2454	0.0247426	0.210633	Wdr60
ENSMUSG00000027176	637.084	-0.421841	0.187943	-2.24452	0.0247991	0.210895	Cstf3
ENSMUSG00000039637	997.465	0.489155	0.217944	2.24441	0.0248064	0.210895	Coro7
ENSMUSG00000030844	2017.52	0.472196	0.21046	2.24364	0.0248558	0.211175	Rgs10
ENSMUSG00000004698	629.971	1.30145	0.580551	2.24174	0.0249779	0.211557	Hdac9
ENSMUSG00000020671	6567.49	-0.333247	0.148638	-2.242	0.0249616	0.211557	Rab10
ENSMUSG00000022205	841.127	-0.280767	0.125245	-2.24175	0.0249778	0.211557	Sub1
ENSMUSG00000041592	16.9565	-2.63211	1.17398	-2.24204	0.0249586	0.211557	Sdk2
ENSMUSG00000047669	47.7703	-0.590511	0.263426	-2.24166	0.0249834	0.211557	Msl3l2
ENSMUSG00000017664	506.814	0.49013	0.218746	2.24063	0.0250499	0.21198	Slc35c2
ENSMUSG00000018819	2859.53	1.79546	0.801552	2.23998	0.0250921	0.212056	Lsp1
ENSMUSG00000020420	215.895	-0.437972	0.195512	-2.24013	0.0250828	0.212056	Zfp607a
ENSMUSG00000047146	15.1633	-0.823907	0.36797	-2.23906	0.0251518	0.212281	Tet1
ENSMUSG00000111551	344.954	-0.774363	0.345972	-2.23822	0.0252065	0.212602	Gm48128
ENSMUSG00000071722	30.5293	0.638253	0.285312	2.23703	0.0252842	0.213008	Spin4
ENSMUSG00000021983	6.14365	1.92055	0.85881	2.23629	0.0253327	0.213245	Atp8a2
ENSMUSG00000022337	1256.11	-0.305215	0.136503	-2.23595	0.0253549	0.213291	Emc2
ENSMUSG00000038738	38.1726	-1.40273	0.627432	-2.23567	0.0253734	0.213307	Shank1
ENSMUSG00000021366	1449.89	-0.437627	0.19579	-2.23519	0.0254051	0.21339	Hivep1
ENSMUSG00000071796	18.9961	-1.1337	0.507246	-2.23501	0.0254167	0.21339	6820431F20Rik
ENSMUSG00000022283	42017.2	-0.330811	0.148077	-2.23405	0.0254796	0.213671	Pabpc1
ENSMUSG00000030691	1160.27	-0.604692	0.270708	-2.23374	0.0255003	0.213671	Fchsd2
ENSMUSG00000054708	65.1251	-0.661203	0.295998	-2.23381	0.0254958	0.213671	Ankrd24
ENSMUSG00000027091	2279.48	-0.462443	0.207124	-2.23268	0.0255698	0.214114	Zc3h15
ENSMUSG00000030341	1664.2	0.414383	0.185649	2.23208	0.0256099	0.214309	Tnfrsf1a
ENSMUSG00000035473	412.971	-0.457606	0.205081	-2.23135	0.0256582	0.214573	Galm
ENSMUSG00000003166	819.477	0.468694	0.2101	2.23082	0.0256931	0.214585	Dgcr2
ENSMUSG00000029787	1548.48	-0.251561	0.112829	-2.22958	0.0257756	0.214992	Avl9
ENSMUSG00000030990	755.392	-0.349673	0.156882	-2.2289	0.0258206	0.215088	Pgap2
ENSMUSG00000033684	356.762	0.44623	0.200182	2.22912	0.0258057	0.215088	Qsox1
ENSMUSG00000034652	2957.54	0.513619	0.230511	2.22818	0.0258687	0.215208	Cd300a
ENSMUSG00000037995	28.0393	1.18308	0.530929	2.22832	0.0258592	0.215208	Igsf9
ENSMUSG00000024235	228.346	0.602828	0.27064	2.22742	0.0259193	0.215251	Map3k8
ENSMUSG00000029163	395.539	1.04552	0.469499	2.22689	0.0259543	0.215251	Emilin1
ENSMUSG00000029376	67.7278	-0.441901	0.19841	-2.22721	0.0259334	0.215251	Mthfd2l
ENSMUSG00000051674	190.811	0.542305	0.243531	2.22684	0.025958	0.215251	Dcun1d4
ENSMUSG00000019122	27982.1	-0.445404	0.200143	-2.22542	0.0260528	0.215844	Ccl9
ENSMUSG00000055805	3549.93	0.604732	0.271757	2.22527	0.0260632	0.215844	Fmnl1
ENSMUSG00000039853	272.458	0.404932	0.182083	2.22388	0.0261563	0.216475	Trim14
ENSMUSG00000021754	2135.95	0.341987	0.153969	2.22115	0.0263408	0.21772	Map3k1
ENSMUSG00000025041	1270.79	0.362305	0.163167	2.22045	0.0263884	0.217972	Nt5c2
ENSMUSG00000020250	9017.43	-0.340842	0.15353	-2.22003	0.0264166	0.218065	Txnrd1
ENSMUSG00000024847	803.917	-0.516741	0.232836	-2.21933	0.026464	0.218174	Aip
ENSMUSG00000079003	469.004	0.508076	0.228931	2.21934	0.0264635	0.218174	Samd1
ENSMUSG00000071415	15558.5	-0.501811	0.226188	-2.21856	0.0265169	0.21847	Rpl23
ENSMUSG00000042541	1480.61	-0.55664	0.251266	-2.21534	0.0267365	0.220137	Sem1
ENSMUSG00000042010	16.7757	-1.24653	0.56275	-2.21507	0.0267552	0.22015	Acacb
ENSMUSG00000042292	1615.97	0.419096	0.189269	2.21429	0.0268091	0.220452	Mrtfa
ENSMUSG00000022885	1051.04	0.651153	0.294139	2.21376	0.0268453	0.220608	St6gal1
ENSMUSG00000024082	269.872	0.477195	0.215604	2.21329	0.0268776	0.220731	Ndufaf7
ENSMUSG00000021111	6190.97	-0.386879	0.174829	-2.21291	0.0269041	0.220807	Papola
ENSMUSG00000026436	1046.15	0.4698	0.212348	2.2124	0.0269388	0.22095	Elk4
ENSMUSG00000060771	160.617	-0.584937	0.264518	-2.21134	0.0270125	0.221413	Tsga10
ENSMUSG00000026988	135.595	-0.662205	0.29963	-2.21008	0.0270999	0.221986	Wdsub1
ENSMUSG00000020105	41.3912	0.739608	0.334768	2.20931	0.0271528	0.222176	Lrig3
ENSMUSG00000041415	1381.1	0.250962	0.113596	2.20924	0.0271578	0.222176	Dicer1
ENSMUSG00000083364	297.283	-0.786455	0.356027	-2.20898	0.0271764	0.222186	Llph-ps2
ENSMUSG00000060397	87.3053	0.49832	0.225763	2.20727	0.0272953	0.223017	Zfp128
ENSMUSG00000025408	2847.17	-0.542522	0.245924	-2.20606	0.02738	0.223423	Ddit3
ENSMUSG00000061111	243.201	0.500677	0.22695	2.20611	0.0273762	0.223423	Mcrip1
ENSMUSG00000004359	352.384	-1.32498	0.601219	-2.20382	0.0275367	0.224272	Spic
ENSMUSG00000030678	2520.51	0.395482	0.179452	2.20384	0.0275359	0.224272	Maz
ENSMUSG00000003131	2242.53	-0.237323	0.107702	-2.20352	0.0275583	0.224306	Pafah1b2
ENSMUSG00000019302	3605.83	0.498749	0.226393	2.20302	0.0275932	0.224447	Atp6v0a1
ENSMUSG00000026458	121.937	0.533112	0.242042	2.20256	0.027626	0.224467	Ppfia4
ENSMUSG00000067825	139.233	0.40207	0.182553	2.20249	0.0276308	0.224467	Pex26
ENSMUSG00000024999	722.538	-0.271317	0.123245	-2.20144	0.027705	0.224833	Noc3l
ENSMUSG00000033712	390.826	0.376703	0.171123	2.20135	0.0277109	0.224833	Ccar2
ENSMUSG00000042043	1016.88	-0.249384	0.113337	-2.20038	0.0277799	0.225095	Tbca
ENSMUSG00000063568	135.408	0.482817	0.219417	2.20046	0.0277744	0.225095	Jazf1
ENSMUSG00000020439	102.956	0.727926	0.330939	2.19958	0.0278369	0.22519	Smtn
ENSMUSG00000021065	611.653	0.211765	0.0963006	2.199	0.0278782	0.22519	Fut8
ENSMUSG00000032375	336.895	-0.546223	0.248365	-2.19928	0.0278582	0.22519	Aph1b
ENSMUSG00000035828	159.015	-0.932759	0.424133	-2.19922	0.0278626	0.22519	Pim3
ENSMUSG00000035295	22.5239	-1.64456	0.748064	-2.19842	0.0279189	0.225238	Wdr38
ENSMUSG00000054855	97.0078	-0.580653	0.264123	-2.19842	0.0279192	0.225238	Rnd1
ENSMUSG00000026111	428.72	-0.225857	0.102847	-2.19605	0.0280882	0.226332	Unc50
ENSMUSG00000028397	748.669	-0.467264	0.212777	-2.19602	0.0280903	0.226332	Kdm4c
ENSMUSG00000054091	563.289	-0.321169	0.146293	-2.19539	0.0281357	0.226555	1810037I17Rik
ENSMUSG00000024533	1677.71	0.290358	0.132284	2.19497	0.0281661	0.226594	Spire1
ENSMUSG00000028419	1642.46	-0.415416	0.189292	-2.19458	0.0281937	0.226594	Chmp5
ENSMUSG00000038188	327.534	-0.969174	0.441605	-2.19466	0.028188	0.226594	Scarf1
ENSMUSG00000007817	11826.4	0.248542	0.113313	2.1934	0.0282784	0.226922	Zmiz1
ENSMUSG00000017652	858.937	-0.753238	0.343366	-2.19369	0.0282576	0.226922	Cd40
ENSMUSG00000078875	203.239	-0.54487	0.248428	-2.19327	0.0282877	0.226922	Gm14419
ENSMUSG00000040209	806.745	0.64342	0.293403	2.19296	0.0283104	0.226962	Zfp704
ENSMUSG00000090862	3421.65	-0.32491	0.148186	-2.19259	0.0283369	0.227032	Rps13
ENSMUSG00000037337	129.642	0.671188	0.306234	2.19175	0.0283978	0.227133	Map4k1
ENSMUSG00000042473	617.114	0.316795	0.14452	2.19206	0.0283754	0.227133	Tbc1d8b
ENSMUSG00000063694	2448.73	-0.302227	0.137897	-2.19168	0.0284027	0.227133	Cycs
ENSMUSG00000055371	2018.1	-0.297439	0.13575	-2.19107	0.0284465	0.227341	Stam2
ENSMUSG00000021871	1101.18	-0.728284	0.332678	-2.18915	0.0285858	0.228169	Gm49342
ENSMUSG00000103749	26.24	1.00495	0.459185	2.18855	0.0286297	0.228377	Pcdhgb5
ENSMUSG00000056004	238.657	0.696372	0.318231	2.18826	0.0286508	0.228403	9330182L06Rik
ENSMUSG00000050148	1127.69	0.271818	0.124298	2.18683	0.0287547	0.228946	Ubqln2
ENSMUSG00000056665	78.4981	0.584937	0.267458	2.18702	0.0287408	0.228946	Them6
ENSMUSG00000009535	1041.09	-0.199515	0.0912653	-2.1861	0.0288084	0.229089	Rnmt
ENSMUSG00000031370	584.848	-0.71201	0.32567	-2.18629	0.0287943	0.229089	Zrsr2
ENSMUSG00000070427	70.5742	-0.716544	0.327822	-2.18577	0.0288321	0.229134	Il18bp
ENSMUSG00000022747	74.1209	0.942963	0.431727	2.18417	0.02895	0.229929	St3gal6
ENSMUSG00000031819	840.911	-0.441823	0.202346	-2.18351	0.0289985	0.230134	Emc8
ENSMUSG00000067288	2961.41	-0.213161	0.0976312	-2.18333	0.0290118	0.230134	Rps28
ENSMUSG00000098905	298.494	-0.379069	0.173749	-2.1817	0.0291319	0.230943	Zfp953
ENSMUSG00000012123	24.6074	2.19112	1.00465	2.18099	0.0291845	0.231217	Crybg2
ENSMUSG00000068798	2790.81	-0.246413	0.113021	-2.18023	0.0292401	0.231514	Rap1a
ENSMUSG00000047604	115.045	0.471041	0.216119	2.17954	0.0292914	0.231777	Frat2
ENSMUSG00000000340	434.181	-0.406616	0.186677	-2.17818	0.0293923	0.232288	Dbt
ENSMUSG00000003348	754.563	0.283471	0.130138	2.17824	0.0293883	0.232288	Mob3a
ENSMUSG00000020108	110.059	-1.02848	0.472245	-2.17785	0.029417	0.23234	Ddit4
ENSMUSG00000036206	254.135	-0.431278	0.198053	-2.17759	0.0294364	0.23235	Sh3bp4
ENSMUSG00000038065	223.609	-1.34207	0.616489	-2.17696	0.0294835	0.232464	Mturn
ENSMUSG00000078921	151.556	-1.02095	0.468992	-2.17691	0.0294872	0.232464	Tgtp2
ENSMUSG00000025287	1013.03	-0.363178	0.167057	-2.17397	0.0297071	0.233622	Acot9
ENSMUSG00000029863	976.298	0.475918	0.218916	2.17398	0.0297069	0.233622	Casp2
ENSMUSG00000045392	123.182	-1.08046	0.496886	-2.17446	0.0296709	0.233622	Olfr1033
ENSMUSG00000058886	279.28	0.564241	0.259542	2.17399	0.0297061	0.233622	Deaf1
ENSMUSG00000036452	154.399	0.930171	0.427936	2.17362	0.0297336	0.233686	Arhgap26
ENSMUSG00000051037	204.264	-0.369475	0.170068	-2.17251	0.0298174	0.234201	Zfp455
ENSMUSG00000054517	284.761	0.449575	0.206963	2.17225	0.0298368	0.23421	Trim65
ENSMUSG00000015671	2061.44	-0.199424	0.0918443	-2.17133	0.0299062	0.234467	Psma2
ENSMUSG00000020423	383.461	0.615855	0.283622	2.1714	0.0299013	0.234467	Btg2
ENSMUSG00000032381	2404.32	-0.358636	0.165213	-2.17075	0.0299503	0.234669	Ciao2a
ENSMUSG00000036863	14.5531	-1.28027	0.59004	-2.1698	0.0300223	0.235089	Syde2
ENSMUSG00000079418	514.378	-0.436979	0.201441	-2.16927	0.0300623	0.235115	Atg4a
ENSMUSG00000029614	13038.1	-0.308199	0.142116	-2.16865	0.0301092	0.235194	Rpl6
ENSMUSG00000042377	11.2198	-1.58135	0.729186	-2.16866	0.0301087	0.235194	Fam83g
ENSMUSG00000026656	1618.55	-0.966687	0.445974	-2.16759	0.0301901	0.235624	Fcgr2b
ENSMUSG00000050989	618.695	0.419189	0.193403	2.16744	0.0302011	0.235624	Selenon
ENSMUSG00000002107	4548.03	0.437557	0.201976	2.16639	0.0302817	0.235883	Celf2
ENSMUSG00000015733	12518.6	-0.273068	0.126054	-2.16628	0.0302896	0.235883	Capza2
ENSMUSG00000051579	1007.04	-0.781099	0.360528	-2.16654	0.0302699	0.235883	Tceal8
ENSMUSG00000032413	506.853	-0.33686	0.155544	-2.16569	0.0303352	0.235951	Rasa2
ENSMUSG00000036299	915.86	-0.207735	0.0959452	-2.16514	0.0303769	0.236131	BC031181
ENSMUSG00000042500	368.827	0.502124	0.23194	2.16489	0.030396	0.236137	Ago4
ENSMUSG00000008129	20.8283	0.862531	0.398727	2.16321	0.0305249	0.236994	4930432K21Rik
ENSMUSG00000033917	1300.21	-0.374633	0.173293	-2.16185	0.0306296	0.237518	Gde1
ENSMUSG00000054263	67.1994	1.30874	0.605373	2.16188	0.0306276	0.237518	Lifr
ENSMUSG00000045664	178.266	-0.805314	0.372767	-2.16037	0.0307444	0.238264	Cdc42ep2
ENSMUSG00000039693	325.861	-1.17641	0.544801	-2.15934	0.0308237	0.238446	Msantd3
ENSMUSG00000052485	212.961	-0.577118	0.26722	-2.15971	0.0307949	0.238446	Tmem171
ENSMUSG00000078517	1286.58	0.305811	0.141609	2.15954	0.030808	0.238446	Emc1
ENSMUSG00000000751	3366.3	0.367622	0.170355	2.15798	0.0309297	0.23888	Rpa1
ENSMUSG00000033486	9.62021	-1.29119	0.598291	-2.15813	0.0309179	0.23888	Catsper2
ENSMUSG00000038046	126.201	-0.502402	0.23282	-2.1579	0.0309358	0.23888	Mrm3
ENSMUSG00000039285	1178.73	0.35567	0.164882	2.15711	0.030997	0.239208	Azi2
ENSMUSG00000021550	700.15	-0.297403	0.137945	-2.15595	0.0310875	0.239473	2210016F16Rik
ENSMUSG00000024986	505.009	0.49426	0.229252	2.15597	0.0310862	0.239473	Hhex
ENSMUSG00000020246	335.52	-0.390347	0.181105	-2.15536	0.0311335	0.239683	Hcfc2
ENSMUSG00000026035	257.661	-0.680188	0.315777	-2.15402	0.0312389	0.240205	Ppil3
ENSMUSG00000029385	1761.55	-0.49258	0.228677	-2.15404	0.0312368	0.240205	Ccng2
ENSMUSG00000048012	43.157	-0.753477	0.349845	-2.15375	0.0312599	0.240222	Zfp473
ENSMUSG00000021519	487.9	-0.40731	0.189171	-2.15314	0.0313081	0.240304	Mterf3
ENSMUSG00000036103	3800.62	-0.847947	0.393792	-2.15329	0.0312963	0.240304	Colec12
ENSMUSG00000015659	163.74	-0.342549	0.15913	-2.15264	0.0313473	0.240317	Serac1
ENSMUSG00000025935	5164.19	0.241729	0.112289	2.15274	0.0313388	0.240317	Tram1
ENSMUSG00000066861	571.611	-0.432264	0.200838	-2.15231	0.031373	0.24037	Oas1g
ENSMUSG00000008305	1171.85	0.33663	0.156473	2.15135	0.0314483	0.240654	Tle1
ENSMUSG00000028807	127.94	0.58304	0.271028	2.15121	0.0314593	0.240654	Zbtb8a
ENSMUSG00000040624	211.812	-0.768509	0.35726	-2.15112	0.0314665	0.240654	Plekhg1
ENSMUSG00000035443	577.819	-0.392362	0.182423	-2.15084	0.0314891	0.240683	Thyn1
ENSMUSG00000055044	13.1968	1.49987	0.697515	2.1503	0.0315313	0.240718	Pdlim1
ENSMUSG00000070691	299.781	0.518966	0.241338	2.15037	0.0315263	0.240718	Runx3
ENSMUSG00000026048	276.059	0.352598	0.164006	2.1499	0.0315628	0.240814	Ercc5
ENSMUSG00000024248	3034.4	-0.387582	0.180345	-2.14912	0.0316252	0.24086	Cox7a2l
ENSMUSG00000031584	1902.03	-0.669641	0.311523	-2.14957	0.031589	0.24086	Gsr
ENSMUSG00000091803	400.209	-0.501795	0.233473	-2.14926	0.0316137	0.24086	Cox16
ENSMUSG00000005973	85.6906	-0.444251	0.206759	-2.14864	0.0316629	0.241004	Rcn1
ENSMUSG00000019132	22618.6	0.199203	0.0927382	2.14802	0.0317124	0.241237	BC005537
ENSMUSG00000040852	240.525	0.847168	0.394467	2.14763	0.0317433	0.241328	Plekhh2
ENSMUSG00000020633	37.0396	0.837354	0.39004	2.14684	0.031806	0.241661	Dcdc2c
ENSMUSG00000033487	3024.18	-0.331941	0.154662	-2.14624	0.0318542	0.241741	Fndc3a
ENSMUSG00000020149	6718.99	-0.296492	0.138165	-2.14593	0.0318782	0.241779	Rab1a
ENSMUSG00000046567	283.726	-0.290949	0.135648	-2.14489	0.0319614	0.242267	4930430F08Rik
ENSMUSG00000009418	4211.38	0.34879	0.162677	2.14407	0.0320272	0.242351	Nav1
ENSMUSG00000021771	6381	-0.173264	0.080854	-2.14292	0.0321194	0.242351	Vdac2
ENSMUSG00000021807	2114.47	-0.403864	0.188404	-2.14361	0.0320645	0.242351	Rtraf
ENSMUSG00000023806	700.656	0.461559	0.215394	2.14286	0.0321241	0.242351	Rsph3b
ENSMUSG00000024665	1344.01	0.72285	0.33731	2.14299	0.0321141	0.242351	Fads2
ENSMUSG00000026104	4488.94	-0.821602	0.38326	-2.14372	0.0320556	0.242351	Stat1
ENSMUSG00000028793	4516.13	-0.319646	0.149165	-2.1429	0.0321211	0.242351	Rnf19b
ENSMUSG00000063450	735.259	0.743476	0.346777	2.14396	0.0320362	0.242351	Syne2
ENSMUSG00000061518	1412.63	-0.403009	0.188219	-2.14117	0.03226	0.243233	Cox5b
ENSMUSG00000029173	486.954	-0.319767	0.149379	-2.14064	0.0323029	0.243307	Sepsecs
ENSMUSG00000047749	81.1405	0.674258	0.314988	2.14058	0.0323079	0.243307	Zc3hav1l
ENSMUSG00000020745	6180.95	-0.356268	0.166515	-2.13955	0.0323909	0.243433	Pafah1b1
ENSMUSG00000035150	7107.13	-0.207021	0.0967643	-2.13943	0.0324006	0.243433	Eif2s3x
ENSMUSG00000037217	125.9	-0.647805	0.302728	-2.13989	0.0323634	0.243433	Syn1
ENSMUSG00000038521	10.3664	-2.51317	1.17444	-2.13988	0.0323641	0.243433	C1s1
ENSMUSG00000011958	3172.03	-0.250235	0.117033	-2.13817	0.0325031	0.24406	Bnip2
ENSMUSG00000029221	876.556	-0.291101	0.136182	-2.13758	0.0325508	0.244274	Slc30a9
ENSMUSG00000029918	496.049	-0.325691	0.15246	-2.13624	0.0326599	0.244806	Mrps33
ENSMUSG00000032757	629.765	-0.818109	0.383149	-2.13522	0.0327427	0.245076	Bet1
ENSMUSG00000042354	2334.83	-0.464316	0.217455	-2.13522	0.0327427	0.245076	Gnl3
ENSMUSG00000046688	1232.62	-0.34873	0.163342	-2.13497	0.0327633	0.245076	Tifa
ENSMUSG00000075122	246.071	-0.921214	0.43151	-2.13486	0.0327726	0.245076	Cd80
ENSMUSG00000020935	252.474	0.379889	0.178046	2.13366	0.0328705	0.245383	Dcakd
ENSMUSG00000024384	1576.73	-0.52672	0.246867	-2.13362	0.0328737	0.245383	Iws1
ENSMUSG00000028879	1569.98	-0.211169	0.0989814	-2.13342	0.0328904	0.245383	Stx12
ENSMUSG00000031365	1188.78	-0.285078	0.133612	-2.13362	0.0328736	0.245383	Zfp275
ENSMUSG00000016664	2839.08	0.269636	0.12642	2.13285	0.032937	0.245415	Pacsin2
ENSMUSG00000030610	163.579	0.319273	0.149687	2.13294	0.0329296	0.245415	Det1
ENSMUSG00000034158	3267.91	-0.27187	0.127482	-2.13262	0.0329559	0.245415	Lrrc58
ENSMUSG00000090304	22.9464	-0.931508	0.436829	-2.13243	0.0329714	0.245415	Vmn2r99
ENSMUSG00000031197	1112.03	-0.229075	0.107443	-2.13206	0.0330016	0.245498	Vbp1
ENSMUSG00000025278	2295.34	-0.570252	0.267599	-2.13099	0.0330899	0.245995	Flnb
ENSMUSG00000025494	16.7582	1.88237	0.883629	2.13028	0.0331487	0.245995	Sigirr
ENSMUSG00000025730	529.128	0.384255	0.180394	2.13009	0.0331646	0.245995	Rab40c
ENSMUSG00000037523	535.578	0.37369	0.175388	2.13064	0.0331184	0.245995	Mavs
ENSMUSG00000040093	485.496	0.684182	0.321178	2.13023	0.0331528	0.245995	Bmf
ENSMUSG00000074925	850.205	0.468285	0.21999	2.12867	0.0332816	0.246577	Ptar1
ENSMUSG00000002458	1005.37	-0.31585	0.148462	-2.12748	0.0333804	0.247128	Rgs19
ENSMUSG00000071042	1549.68	1.53184	0.720085	2.12731	0.0333947	0.247128	Rasgrp3
ENSMUSG00000020901	8169.61	-0.21092	0.0992008	-2.12619	0.0334877	0.247387	Pik3r5
ENSMUSG00000026924	2189.85	0.30781	0.144762	2.12632	0.0334764	0.247387	Sec16a
ENSMUSG00000031902	2181.74	0.26295	0.123659	2.12641	0.0334692	0.247387	Nfatc3
ENSMUSG00000044641	8.25821	1.32078	0.621265	2.12595	0.0335073	0.247389	Pard6b
ENSMUSG00000033382	2966.26	-0.118178	0.0555962	-2.12565	0.0335324	0.247432	Trappc8
ENSMUSG00000041769	891.293	-0.368549	0.173495	-2.12427	0.0336479	0.248141	Ppp2r2d
ENSMUSG00000026930	68.9343	0.794943	0.374376	2.12338	0.0337218	0.248543	Gpsm1
ENSMUSG00000028995	1014.66	0.319432	0.150457	2.12308	0.0337474	0.248588	Fam126a
ENSMUSG00000026207	851.207	0.345477	0.162806	2.12201	0.0338367	0.248673	Speg
ENSMUSG00000032561	99.0761	-0.895716	0.42209	-2.1221	0.0338294	0.248673	Acpp
ENSMUSG00000047696	18.7321	-0.964398	0.454399	-2.12236	0.0338076	0.248673	Ccdc144b
ENSMUSG00000026077	63.8396	1.38878	0.654586	2.12161	0.0338706	0.24878	Npas2
ENSMUSG00000030671	309.605	0.776731	0.366147	2.12137	0.0338909	0.248786	Pde3b
ENSMUSG00000004270	635.131	0.375471	0.177158	2.11941	0.0340561	0.249023	Lpcat3
ENSMUSG00000021149	1823.18	-0.376901	0.177836	-2.11937	0.0340594	0.249023	Gtpbp4
ENSMUSG00000040446	408.855	-0.272213	0.128436	-2.11945	0.0340522	0.249023	Rprd1a
ENSMUSG00000064267	3176.52	-0.678756	0.320069	-2.12065	0.0339512	0.249023	Hvcn1
ENSMUSG00000035203	1859.18	0.320514	0.151259	2.11898	0.0340923	0.249034	Epn1
ENSMUSG00000074141	98.641	0.800566	0.377867	2.11864	0.0341205	0.249043	Il4i1
ENSMUSG00000023150	4748.75	0.337967	0.159543	2.11834	0.0341464	0.24909	Ivns1abp
ENSMUSG00000004364	4361.59	-0.328363	0.155114	-2.11692	0.034267	0.249259	Cul3
ENSMUSG00000026484	1423.69	-0.391522	0.184929	-2.11715	0.0342472	0.249259	Rnf2
ENSMUSG00000028799	438.54	0.341816	0.161434	2.11737	0.0342281	0.249259	Zfp362
ENSMUSG00000036977	341.196	-0.322479	0.152279	-2.11769	0.0342016	0.249259	Anapc10
ENSMUSG00000020121	10.7284	-1.92171	0.908047	-2.11631	0.0343188	0.249493	Srgap1
ENSMUSG00000059820	717.634	-0.512915	0.242484	-2.11525	0.0344083	0.250003	Nkapd1
ENSMUSG00000021271	205.735	0.294483	0.139236	2.11498	0.0344313	0.250028	Zfp839
ENSMUSG00000014956	5744.97	-0.316285	0.149609	-2.11408	0.0345088	0.250163	Ppp1cb
ENSMUSG00000022299	668.627	-0.243721	0.115312	-2.11359	0.0345507	0.250163	Slc25a32
ENSMUSG00000048058	371.366	-0.491476	0.232545	-2.11347	0.0345607	0.250163	Ldlrad3
ENSMUSG00000051003	12.7083	0.958912	0.453731	2.11339	0.0345673	0.250163	Olfr161
ENSMUSG00000079435	2816.78	-0.262796	0.124326	-2.11377	0.0345346	0.250163	Rpl36a
ENSMUSG00000008307	41.0944	1.30398	0.617097	2.11308	0.0345935	0.250212	1700109H08Rik
ENSMUSG00000054640	1416.71	0.36804	0.174218	2.11253	0.0346414	0.250416	Slc8a1
ENSMUSG00000018848	3439.36	-0.347721	0.164673	-2.11159	0.0347218	0.250856	Rars
ENSMUSG00000039942	616.405	0.64446	0.305236	2.11135	0.0347425	0.250864	Ptger4
ENSMUSG00000038467	3402.83	-0.276644	0.131046	-2.11104	0.0347685	0.25091	Chmp4b
ENSMUSG00000069114	337.183	-0.410301	0.194409	-2.1105	0.0348153	0.251106	Zbtb10
ENSMUSG00000036104	1292.14	-0.249407	0.118206	-2.10994	0.0348639	0.251314	Rab3gap1
ENSMUSG00000020300	11003.9	-0.497794	0.235976	-2.10951	0.0349005	0.251437	Cpeb4
ENSMUSG00000021548	575.185	-0.410294	0.194618	-2.1082	0.0350136	0.251684	Ccnh
ENSMUSG00000022802	111.244	0.75107	0.356177	2.1087	0.0349706	0.251684	Lmln
ENSMUSG00000029810	593.078	-0.764093	0.362424	-2.10829	0.0350062	0.251684	Tmem176b
ENSMUSG00000079457	7.34266	-1.59678	0.757299	-2.10853	0.0349855	0.251684	Gm7609
ENSMUSG00000066357	477.15	0.479679	0.227659	2.10701	0.0351168	0.252285	Wdr6
ENSMUSG00000000826	2966.34	-0.231686	0.110043	-2.10541	0.0352557	0.252469	Dnajc5
ENSMUSG00000019139	499.087	0.323083	0.153505	2.1047	0.0353174	0.252469	Isyna1
ENSMUSG00000021969	2835.07	-0.265013	0.125814	-2.10638	0.0351711	0.252469	Zdhhc20
ENSMUSG00000022772	1606.63	-0.206733	0.0981828	-2.10559	0.0352396	0.252469	Senp5
ENSMUSG00000029438	336.294	0.481085	0.228453	2.10584	0.0352187	0.252469	Bcl7a
ENSMUSG00000031133	4862.82	0.247782	0.117641	2.10626	0.0351822	0.252469	Arhgef6
ENSMUSG00000037434	2768.29	-0.579564	0.27529	-2.10529	0.0352664	0.252469	Slc30a1
ENSMUSG00000053289	1087.58	-0.271054	0.128787	-2.10467	0.0353201	0.252469	Ddx10
ENSMUSG00000007880	2807.03	0.362582	0.17233	2.104	0.0353782	0.252676	Arid1a
ENSMUSG00000074194	17.1059	1.11919	0.531962	2.10389	0.0353884	0.252676	Zfp791
ENSMUSG00000025140	17.5882	1.16017	0.55158	2.10336	0.0354347	0.252676	Pycr1
ENSMUSG00000028527	60.3121	-1.07254	0.509909	-2.10339	0.0354317	0.252676	Ak4
ENSMUSG00000032193	1259.95	-0.515436	0.245072	-2.10321	0.0354477	0.252676	Ldlr
ENSMUSG00000034591	1834.1	-0.340023	0.161688	-2.10295	0.0354699	0.252693	Slc41a2
ENSMUSG00000020460	9705.91	-0.334364	0.159156	-2.10085	0.0356539	0.25344	Rps27a
ENSMUSG00000055723	127.27	-0.474378	0.225791	-2.10096	0.0356444	0.25344	Rras2
ENSMUSG00000066456	372.45	0.545421	0.259564	2.1013	0.0356145	0.25344	Hmgn3
ENSMUSG00000073489	2101.56	-0.826127	0.393158	-2.10126	0.0356182	0.25344	Ifi204
ENSMUSG00000000563	4189.7	-0.247684	0.117932	-2.10023	0.0357087	0.253539	Atp5f1
ENSMUSG00000000823	384.592	0.455996	0.217196	2.09947	0.0357754	0.253539	Zfp512b
ENSMUSG00000019261	600.057	0.383306	0.182562	2.09959	0.0357651	0.253539	Map1s
ENSMUSG00000029402	211.824	-0.328733	0.156521	-2.10024	0.0357073	0.253539	Snrnp35
ENSMUSG00000038784	1329.74	-0.59909	0.285326	-2.09967	0.035758	0.253539	Cnot4
ENSMUSG00000058126	64.1245	-1.58927	0.757032	-2.09934	0.0357868	0.253539	Tpm3-rs7
ENSMUSG00000022221	395.79	0.472364	0.225034	2.09908	0.0358101	0.253554	Ripk3
ENSMUSG00000031652	1354.39	-0.469274	0.223584	-2.09887	0.0358284	0.253554	N4bp1
ENSMUSG00000042745	11.0002	1.60086	0.763205	2.09755	0.0359446	0.254235	Id1
ENSMUSG00000039686	182.093	0.519956	0.248095	2.0958	0.0361004	0.255196	Zer1
ENSMUSG00000013698	7558.9	0.330203	0.157624	2.09487	0.0361822	0.255429	Pea15a
ENSMUSG00000030560	5272.71	-0.569628	0.271931	-2.09475	0.0361932	0.255429	Ctsc
ENSMUSG00000059729	420.172	-0.341408	0.162962	-2.09502	0.0361695	0.255429	Olfr1385
ENSMUSG00000021996	10704.9	-0.428277	0.204547	-2.09378	0.0362793	0.255751	Esd
ENSMUSG00000026554	1706.66	-0.184793	0.0882699	-2.0935	0.0363044	0.255751	Dcaf8
ENSMUSG00000047407	2386.61	-0.207194	0.0989776	-2.09334	0.0363188	0.255751	Tgif1
ENSMUSG00000082229	25.2729	1.08575	0.518628	2.0935	0.0363043	0.255751	Nap1l2
ENSMUSG00000004500	133.801	0.3453	0.165079	2.09173	0.0364629	0.256405	Zfp324
ENSMUSG00000015575	2517.01	-0.332444	0.158914	-2.09196	0.0364417	0.256405	Atp6v0e
ENSMUSG00000028413	5117.2	0.247785	0.118478	2.0914	0.0364918	0.256405	B4galt1
ENSMUSG00000060708	158.214	-0.304436	0.14555	-2.09162	0.0364722	0.256405	Bloc1s4
ENSMUSG00000030986	421.17	0.364177	0.174183	2.09077	0.0365482	0.256608	Dhx32
ENSMUSG00000038034	1306.16	-0.452688	0.216555	-2.09041	0.0365809	0.256608	Igsf8
ENSMUSG00000046658	143.727	0.390898	0.186991	2.09046	0.0365763	0.256608	Zfp316
ENSMUSG00000002728	977.88	-0.335921	0.160783	-2.08929	0.0366817	0.2569	Naa20
ENSMUSG00000026672	1022.54	-0.55429	0.265302	-2.08928	0.0366828	0.2569	Optn
ENSMUSG00000073725	1705.02	-0.448798	0.214803	-2.08935	0.0366763	0.2569	Lmbrd1
ENSMUSG00000001507	3.67792	2.28891	1.09653	2.08742	0.0368503	0.257483	Itga3
ENSMUSG00000003847	3128.4	-0.414954	0.198733	-2.088	0.0367981	0.257483	Nfat5
ENSMUSG00000023947	1074.47	-0.638535	0.305915	-2.0873	0.0368613	0.257483	Nfkbie
ENSMUSG00000078994	234.166	-0.376668	0.180463	-2.08724	0.0368667	0.257483	Zfp429
ENSMUSG00000007050	535.067	0.38666	0.185328	2.08636	0.0369461	0.257548	Lsm2
ENSMUSG00000041153	1336.59	-0.547789	0.262557	-2.08636	0.036946	0.257548	Osgin2
ENSMUSG00000048027	371.144	0.525571	0.251881	2.08658	0.0369257	0.257548	Rgmb
ENSMUSG00000050954	92.4456	0.679783	0.325875	2.08602	0.0369766	0.257548	Zfp169
ENSMUSG00000034853	413.264	0.389704	0.186922	2.08485	0.0370826	0.258044	Acot11
ENSMUSG00000043252	561.349	0.37749	0.181068	2.08479	0.0370881	0.258044	Tmem64
ENSMUSG00000005686	1638.57	-0.923539	0.443083	-2.08435	0.0371287	0.258186	Ampd3
ENSMUSG00000020658	861.802	0.454708	0.218206	2.08385	0.0371741	0.258361	Efr3b
ENSMUSG00000032051	139.458	-0.424369	0.203676	-2.08354	0.0372016	0.258412	Fdx1
ENSMUSG00000021069	1087.5	-0.828146	0.397797	-2.08183	0.0373582	0.259359	Pygl
ENSMUSG00000022708	2130.44	0.48235	0.231785	2.08102	0.0374317	0.259728	Zbtb20
ENSMUSG00000022526	365.019	0.253588	0.121886	2.08052	0.0374775	0.259764	Zfp251
ENSMUSG00000038990	342.83	0.261567	0.125717	2.0806	0.0374703	0.259764	Cables2
ENSMUSG00000022199	6.48074	1.3427	0.645787	2.07917	0.0376014	0.260482	Slc22a17
ENSMUSG00000036968	454.486	0.24682	0.118747	2.07855	0.0376592	0.260741	Cnpy4
ENSMUSG00000037552	97.0702	0.579272	0.278824	2.07755	0.0377507	0.261229	Plekhg2
ENSMUSG00000046743	14.9435	-2.01644	0.970696	-2.07732	0.0377724	0.261229	Fat4
ENSMUSG00000047227	42.4231	-0.773249	0.372281	-2.07706	0.0377963	0.261229	Gm527
ENSMUSG00000074170	79.5116	0.513628	0.247306	2.07689	0.0378114	0.261229	Plekhf1
ENSMUSG00000021709	9707.67	-0.228782	0.110197	-2.07612	0.0378829	0.261441	Erbin
ENSMUSG00000092178	94.9741	-0.54878	0.264309	-2.07628	0.0378677	0.261441	Gm45351
ENSMUSG00000016526	191.511	0.619032	0.298263	2.07546	0.0379442	0.261492	Dyrk3
ENSMUSG00000027778	399.629	1.08555	0.523055	2.07541	0.0379486	0.261492	Ift80
ENSMUSG00000047721	379.297	-0.467563	0.225407	-2.07431	0.0380508	0.262035	Bola2
ENSMUSG00000001707	611.05	-0.445148	0.214871	-2.0717	0.0382938	0.262718	Eef1e1
ENSMUSG00000021902	136.497	0.430078	0.207561	2.07206	0.0382599	0.262718	Phf7
ENSMUSG00000022263	2175.86	0.304611	0.147008	2.07207	0.0382586	0.262718	Trio
ENSMUSG00000024146	814.435	-0.341324	0.164697	-2.07244	0.0382245	0.262718	Cript
ENSMUSG00000031609	1414.94	-0.25362	0.122416	-2.07179	0.0382849	0.262718	Sap30
ENSMUSG00000035173	1547.64	-0.612257	0.295474	-2.07211	0.0382548	0.262718	Ccdc186
ENSMUSG00000103318	119.052	0.568971	0.274613	2.0719	0.0382748	0.262718	Gm38356
ENSMUSG00000095457	34.5908	1.17376	0.566748	2.07105	0.0383543	0.262992	Gm8989
ENSMUSG00000022769	1121.04	0.351194	0.169648	2.07014	0.0384394	0.263435	Sdf2l1
ENSMUSG00000059495	794.426	-0.681618	0.32943	-2.06908	0.0385382	0.26397	Arhgef12
ENSMUSG00000032261	4924.75	-0.563534	0.272394	-2.06882	0.038563	0.263999	Sh3bgrl2
ENSMUSG00000024570	475.431	0.271772	0.131404	2.06822	0.0386193	0.264243	Rbfa
ENSMUSG00000036568	600.408	0.265018	0.128211	2.06704	0.0387302	0.26486	Bicral
ENSMUSG00000024906	112.938	0.506874	0.245366	2.06578	0.0388489	0.265105	Mus81
ENSMUSG00000026496	3365.37	0.308846	0.14949	2.06599	0.038829	0.265105	Parp1
ENSMUSG00000041112	4924.69	0.311741	0.150863	2.06639	0.0387921	0.265105	Elmo1
ENSMUSG00000018899	2713.24	-0.869668	0.421273	-2.06438	0.0389816	0.265375	Irf1
ENSMUSG00000019039	144.257	0.611466	0.296214	2.06427	0.0389921	0.265375	Dalrd3
ENSMUSG00000026803	411.139	0.747792	0.362249	2.0643	0.0389888	0.265375	Ttf1
ENSMUSG00000032875	10.0258	1.31132	0.635004	2.06505	0.0389181	0.265375	Arhgef17
ENSMUSG00000050856	450.061	-0.531734	0.257523	-2.0648	0.0389416	0.265375	Atp5k
ENSMUSG00000021039	2381.81	-0.18854	0.0913617	-2.06367	0.0390495	0.265624	Snw1
ENSMUSG00000020070	459.374	0.606945	0.294256	2.06265	0.0391463	0.265703	Rufy2
ENSMUSG00000024095	1933.78	-0.272636	0.132186	-2.06251	0.0391589	0.265703	Hnrnpll
ENSMUSG00000025962	579.625	-0.395112	0.191535	-2.06287	0.039125	0.265703	Fastkd2
ENSMUSG00000031216	936.781	0.290452	0.140829	2.06245	0.0391649	0.265703	Stard8
ENSMUSG00000064302	1745.67	0.375756	0.18212	2.06323	0.0390909	0.265703	Clasp1
ENSMUSG00000028089	354.043	0.399443	0.193715	2.06202	0.0392061	0.265841	Chd1l
ENSMUSG00000004455	4493.04	-0.248917	0.120752	-2.06139	0.0392661	0.265966	Ppp1cc
ENSMUSG00000028328	152.095	-1.02451	0.496974	-2.0615	0.039255	0.265966	Tmod1
ENSMUSG00000029474	896.242	0.293232	0.142294	2.06074	0.0393276	0.266114	Rnf34
ENSMUSG00000025533	545.429	0.458309	0.222556	2.0593	0.0394653	0.26629	Asl
ENSMUSG00000037007	173.251	0.537553	0.260985	2.05971	0.0394265	0.26629	Zfp113
ENSMUSG00000041782	39.9614	-1.18362	0.574805	-2.05917	0.0394784	0.26629	Lad1
ENSMUSG00000066735	1274.42	-0.262338	0.12735	-2.05997	0.0394015	0.26629	Vkorc1l1
ENSMUSG00000072778	10.4689	0.955133	0.46385	2.05914	0.0394805	0.26629	Vmn2r27
ENSMUSG00000079038	92.6901	-0.86828	0.421535	-2.05981	0.0394171	0.26629	D130040H23Rik
ENSMUSG00000029486	595.862	-0.226802	0.11023	-2.05754	0.0396345	0.266907	Mrpl1
ENSMUSG00000069294	75.3265	0.405717	0.197181	2.05759	0.0396298	0.266907	Vmn1r197
ENSMUSG00000008393	765.946	0.355089	0.172645	2.05676	0.0397097	0.267133	Carhsp1
ENSMUSG00000026885	4.70964	-1.6794	0.816507	-2.05681	0.0397043	0.267133	Ttll11
ENSMUSG00000073987	1501.88	-0.442966	0.215412	-2.05636	0.0397477	0.267247	Ggh
ENSMUSG00000062157	37.555	1.07049	0.52074	2.05572	0.0398099	0.267525	Ifnlr1
ENSMUSG00000026095	1407.87	-0.27871	0.135625	-2.055	0.0398789	0.26774	Asnsd1
ENSMUSG00000027132	1631.39	-0.361372	0.175872	-2.05474	0.0399037	0.26774	Katnbl1
ENSMUSG00000034110	199.34	0.535032	0.260417	2.05452	0.0399256	0.26774	Kctd7
ENSMUSG00000037536	736.133	-0.273894	0.133364	-2.05373	0.0400016	0.268109	Fbxo34
ENSMUSG00000034949	9.77836	1.60894	0.783765	2.05284	0.0400879	0.268547	Zfr2
ENSMUSG00000087141	628.046	-1.02057	0.497274	-2.05233	0.0401377	0.26874	Plcxd2
ENSMUSG00000014498	1848.63	0.365485	0.178127	2.05183	0.0401863	0.268924	Ankrd52
ENSMUSG00000024268	15.9179	-0.931699	0.454429	-2.05026	0.040339	0.269087	Celf4
ENSMUSG00000024663	809.792	0.528669	0.257842	2.05036	0.0403296	0.269087	Rab3il1
ENSMUSG00000028329	210.467	-0.743877	0.362634	-2.05132	0.040236	0.269087	Xpa
ENSMUSG00000030059	16713.4	-1.01034	0.49262	-2.05095	0.0402713	0.269087	Tmf1
ENSMUSG00000048271	1647.31	-0.375371	0.183102	-2.05007	0.0403578	0.269087	Rbm33
ENSMUSG00000001542	4408.66	-0.376654	0.183787	-2.0494	0.0404226	0.269379	Ell2
ENSMUSG00000023991	820.871	-0.713481	0.348289	-2.04853	0.040508	0.269807	Foxp4
ENSMUSG00000040703	221.393	-0.868814	0.424216	-2.04805	0.0405552	0.269841	Cyp2s1
ENSMUSG00000042106	59.5294	0.507738	0.247911	2.04807	0.0405535	0.269841	Inka1
ENSMUSG00000021557	1088.33	-0.523531	0.255725	-2.04724	0.0406342	0.270004	Agtpbp1
ENSMUSG00000062743	282.158	-0.343108	0.167603	-2.04715	0.0406431	0.270004	Zfp677
ENSMUSG00000090112	698.951	0.237378	0.115953	2.04719	0.0406399	0.270004	Shprh
ENSMUSG00000025225	1860.47	-0.3271	0.15989	-2.04579	0.0407774	0.270475	Nfkb2
ENSMUSG00000069910	2933.37	-0.364041	0.177917	-2.04613	0.0407439	0.270475	Spdl1
ENSMUSG00000071793	638.126	-0.353028	0.172558	-2.04585	0.0407709	0.270475	2610005L07Rik
ENSMUSG00000048503	13.1327	1.1287	0.551832	2.04536	0.0408191	0.270612	Tmem136
ENSMUSG00000052253	705.362	-0.249629	0.122072	-2.04494	0.0408608	0.270747	Zfp622
ENSMUSG00000078184	25.3432	-0.738388	0.361143	-2.04458	0.0408959	0.27084	Rbm8a2
ENSMUSG00000035914	655.487	-0.875078	0.428136	-2.04392	0.0409611	0.270991	Cd276
ENSMUSG00000021661	218.817	-0.282519	0.138242	-2.04366	0.0409876	0.271026	Ankra2
ENSMUSG00000065947	7343.63	-0.808766	0.395878	-2.04297	0.0410554	0.271253	mt-Nd4l
ENSMUSG00000054321	433.59	-0.388311	0.190136	-2.04228	0.0411236	0.271505	Taf4b
ENSMUSG00000028412	7202.58	-0.321706	0.157564	-2.04174	0.0411771	0.271718	Slc44a1
ENSMUSG00000038351	108.378	0.395097	0.193573	2.04108	0.0412433	0.271986	Sgsm2
ENSMUSG00000091649	283.795	-1.04997	0.514462	-2.04091	0.0412602	0.271986	Phf11b
ENSMUSG00000034265	600.235	0.349781	0.171429	2.04039	0.0413113	0.272132	Zdhhc14
ENSMUSG00000051934	343.664	-0.632634	0.310076	-2.04025	0.041325	0.272132	Spats2
ENSMUSG00000090093	267.913	-0.438632	0.215058	-2.0396	0.0413901	0.272421	Gm14399
ENSMUSG00000042308	1664.42	0.436478	0.214172	2.03798	0.0415517	0.273344	Setd1a
ENSMUSG00000020536	529.849	0.326582	0.160407	2.03595	0.0417551	0.274296	Llgl1
ENSMUSG00000020721	894.869	0.447341	0.219727	2.0359	0.0417608	0.274296	Helz
ENSMUSG00000040415	178.813	0.680292	0.334261	2.03521	0.0418299	0.274609	Dtx3
ENSMUSG00000022354	720.675	-0.237733	0.11685	-2.03452	0.0418996	0.274785	Ndufb9
ENSMUSG00000032199	2128.88	-0.304195	0.14951	-2.03461	0.04189	0.274785	Polr2m
ENSMUSG00000037296	277.555	-0.386119	0.189823	-2.0341	0.0419414	0.274918	Lsm1
ENSMUSG00000113921	70.0171	-0.811308	0.398996	-2.03338	0.0420146	0.275257	Gm48054
ENSMUSG00000035840	777.857	0.569208	0.280013	2.03279	0.0420735	0.275361	Lysmd3
ENSMUSG00000048279	1443.66	0.321755	0.15828	2.03282	0.0420709	0.275361	Sacs
ENSMUSG00000032010	357.351	0.525397	0.258566	2.03196	0.0421574	0.275769	Usp2
ENSMUSG00000042688	6954.09	-0.330983	0.162926	-2.03149	0.0422058	0.275803	Mapk6
ENSMUSG00000036052	251.096	-0.512541	0.25234	-2.03115	0.0422396	0.275883	Dnajb5
ENSMUSG00000030960	129.903	-0.546578	0.269138	-2.03085	0.0422706	0.275945	Eef1akmt2
ENSMUSG00000020865	2062.83	0.363527	0.179072	2.03006	0.0423505	0.276286	Abcc3
ENSMUSG00000022756	58.9943	0.940419	0.463469	2.02909	0.0424496	0.276286	Slc7a4
ENSMUSG00000043939	106.439	-0.93945	0.462921	-2.0294	0.042418	0.276286	A530064D06Rik
ENSMUSG00000045348	12.7983	1.12652	0.555196	2.02906	0.0424524	0.276286	Nyap1
ENSMUSG00000049517	8966.27	-0.203018	0.10004	-2.02938	0.0424198	0.276286	Rps23
ENSMUSG00000006179	29.5409	0.918091	0.45269	2.02808	0.0425522	0.276374	Prss16
ENSMUSG00000007379	176.348	0.539002	0.26573	2.02838	0.0425216	0.276374	Dennd2c
ENSMUSG00000021737	1547.06	-0.193684	0.0954876	-2.02837	0.0425223	0.276374	Psmd6
ENSMUSG00000028064	218.448	-1.02174	0.503774	-2.02816	0.0425436	0.276374	Sema4a
ENSMUSG00000032340	368.742	0.65029	0.320778	2.02723	0.0426388	0.276795	Neo1
ENSMUSG00000052914	169.257	-0.512316	0.252798	-2.02658	0.042705	0.277085	Cyp2j6
ENSMUSG00000031684	871.346	0.705124	0.347988	2.02629	0.0427352	0.27714	Slc10a7
ENSMUSG00000020261	611.279	0.302387	0.149276	2.02569	0.0427969	0.277399	Slc36a1
ENSMUSG00000090799	24.3331	0.975692	0.481804	2.02508	0.0428591	0.277541	Klhl33
ENSMUSG00000093954	376.659	-0.76821	0.379353	-2.02505	0.0428622	0.277541	Gm16867
ENSMUSG00000031906	8.96557	1.31816	0.650999	2.02483	0.0428845	0.277545	Smpd3
ENSMUSG00000024924	118.696	-1.347	0.665593	-2.02376	0.0429944	0.278025	Vldlr
ENSMUSG00000029816	153717	-0.759208	0.37516	-2.02369	0.0430021	0.278025	Gpnmb
ENSMUSG00000043153	48.2263	-0.578599	0.285972	-2.02327	0.0430451	0.278162	Crppa
ENSMUSG00000032883	586.191	-0.594161	0.293892	-2.0217	0.0432072	0.27907	Acsl3
ENSMUSG00000057897	13.2011	0.885266	0.438078	2.02079	0.0433011	0.279394	Camk2b
ENSMUSG00000022474	244.776	-0.320653	0.158935	-2.01751	0.0436422	0.27958	Pmm1
ENSMUSG00000022519	64.585	1.42992	0.708291	2.01884	0.0435041	0.27958	Srl
ENSMUSG00000022529	1634.26	-0.369617	0.183109	-2.01856	0.0435333	0.27958	Zfp263
ENSMUSG00000024487	1298.37	-0.267596	0.132508	-2.01947	0.0434387	0.27958	Yipf5
ENSMUSG00000026495	54.9889	-0.695657	0.344737	-2.01793	0.0435981	0.27958	Efcab2
ENSMUSG00000026927	922.324	-0.415247	0.205731	-2.0184	0.04355	0.27958	Entr1
ENSMUSG00000029723	814.246	0.424277	0.210074	2.01966	0.0434188	0.27958	Tsc22d4
ENSMUSG00000032376	986.141	-0.349963	0.173368	-2.01861	0.0435278	0.27958	Usp3
ENSMUSG00000032777	1079.71	0.314157	0.155551	2.01964	0.0434209	0.27958	Gtf3c1
ENSMUSG00000033624	841.084	0.226151	0.112097	2.01747	0.0436467	0.27958	Pdpr
ENSMUSG00000041645	2183.77	-0.344566	0.170684	-2.01873	0.0435149	0.27958	Ddx24
ENSMUSG00000051517	176.198	0.722364	0.357794	2.01894	0.0434934	0.27958	Arhgef39
ENSMUSG00000056260	726.344	-0.473616	0.234496	-2.01972	0.0434124	0.27958	Lrif1
ENSMUSG00000066755	8.13723	-1.29116	0.640022	-2.01736	0.0436577	0.27958	Tnfsf18
ENSMUSG00000022685	454.852	-0.679102	0.336767	-2.01654	0.043744	0.279745	Parn
ENSMUSG00000041552	905.802	0.513487	0.254665	2.01632	0.0437661	0.279745	Ptchd1
ENSMUSG00000070604	94.937	0.5673	0.281316	2.01659	0.0437381	0.279745	Vsig10l
ENSMUSG00000117439	31.5991	-2.37707	1.17894	-2.01628	0.0437709	0.279745	Gm50083
ENSMUSG00000002660	264.943	-0.195608	0.0971692	-2.01306	0.0441082	0.281619	Clpp
ENSMUSG00000022817	4501.88	0.582109	0.289144	2.01321	0.0440921	0.281619	Itgb5
ENSMUSG00000026388	20.0469	-0.793344	0.394139	-2.01285	0.0441303	0.28162	3110009E18Rik
ENSMUSG00000000078	13298.8	-0.408073	0.202773	-2.01246	0.0441713	0.281635	Klf6
ENSMUSG00000031274	600.844	0.819145	0.407047	2.01241	0.0441768	0.281635	Col4a5
ENSMUSG00000068039	6618.86	-0.218728	0.108706	-2.01211	0.0442086	0.281698	Tcp1
ENSMUSG00000057113	15530.3	-0.308451	0.153355	-2.01135	0.0442883	0.282065	Npm1
ENSMUSG00000029028	964	-0.281955	0.140244	-2.01046	0.0443828	0.282288	Lrrc47
ENSMUSG00000074656	6346.18	-0.383752	0.190884	-2.01039	0.0443895	0.282288	Eif2s2
ENSMUSG00000102644	303.284	-0.565727	0.281361	-2.01068	0.0443597	0.282288	Thap6
ENSMUSG00000018900	208.893	-0.365325	0.181759	-2.00994	0.0444378	0.282409	Slc22a5
ENSMUSG00000020788	553.49	1.14364	0.569553	2.00796	0.0446475	0.282409	Atp2a3
ENSMUSG00000021901	946.278	-0.271227	0.135081	-2.00788	0.0446558	0.282409	Bap1
ENSMUSG00000021974	26.6336	-1.60346	0.798248	-2.00872	0.0445666	0.282409	Fgf9
ENSMUSG00000024963	123.733	-0.398932	0.198619	-2.00853	0.0445866	0.282409	Dnajc4
ENSMUSG00000025137	332.847	0.347137	0.172848	2.00834	0.0446069	0.282409	Pcyt2
ENSMUSG00000025854	6733.32	-0.37387	0.186143	-2.00851	0.0445891	0.282409	Fam20c
ENSMUSG00000026618	1342.19	-0.255528	0.127233	-2.00834	0.044607	0.282409	Iars2
ENSMUSG00000029388	540.407	-0.34605	0.172326	-2.00812	0.044631	0.282409	Eif2b1
ENSMUSG00000031847	29.4483	0.588954	0.293345	2.00772	0.0446734	0.282409	1700030J22Rik
ENSMUSG00000038991	1681.57	0.304614	0.151695	2.00806	0.0446364	0.282409	Txndc5
ENSMUSG00000064358	79729	-0.37088	0.184568	-2.00945	0.0444895	0.282409	mt-Co3
ENSMUSG00000020424	26.5115	0.76419	0.380777	2.00692	0.0447582	0.282786	Castor1
ENSMUSG00000023912	14.2445	1.17295	0.584551	2.00658	0.0447939	0.282786	Slc25a27
ENSMUSG00000041797	161.031	0.490716	0.244559	2.00653	0.0447993	0.282786	Abca9
ENSMUSG00000034675	11.4718	1.23157	0.613947	2.00599	0.0448574	0.283013	Dbn1
ENSMUSG00000015002	2983.38	0.170429	0.0850251	2.00446	0.0450207	0.283495	Efr3a
ENSMUSG00000023963	17.6386	1.08989	0.54402	2.00341	0.0451333	0.283495	Cyp39a1
ENSMUSG00000027611	453.728	-0.931579	0.46499	-2.00344	0.04513	0.283495	Procr
ENSMUSG00000037868	825.341	-0.902218	0.450137	-2.00432	0.0450359	0.283495	Egr2
ENSMUSG00000043716	11223.6	-0.184615	0.0921139	-2.00421	0.0450479	0.283495	Rpl7
ENSMUSG00000066900	1458.28	0.988977	0.493547	2.00382	0.0450899	0.283495	Suds3
ENSMUSG00000073079	3793.77	-0.516849	0.257874	-2.00427	0.0450414	0.283495	Srp54a
ENSMUSG00000090110	49.3044	-0.590943	0.294755	-2.00486	0.0449782	0.283495	Cmc4
ENSMUSG00000103585	65.3839	0.631965	0.315365	2.00392	0.0450791	0.283495	Pcdhgb4
ENSMUSG00000026430	1048.85	0.307187	0.153359	2.00307	0.0451702	0.283588	Rassf5
ENSMUSG00000024993	1172.99	0.333449	0.166487	2.00285	0.0451936	0.283596	Fam45a
ENSMUSG00000018882	962.657	-0.214352	0.107089	-2.00163	0.0453248	0.284144	Mrpl45
ENSMUSG00000025981	695.367	-0.458654	0.229141	-2.00162	0.0453254	0.284144	Coq10b
ENSMUSG00000028648	699.087	-0.766928	0.383603	-1.99928	0.0455785	0.284942	Ndufs5
ENSMUSG00000035545	693.598	0.481191	0.240644	1.99959	0.0455443	0.284942	Leng8
ENSMUSG00000045410	570.816	-0.4225	0.211286	-1.99966	0.0455373	0.284942	Akr1e1
ENSMUSG00000059895	193.393	0.393637	0.196835	1.99983	0.0455185	0.284942	Ptp4a3
ENSMUSG00000063785	1262.51	-0.174957	0.0875203	-1.99905	0.0456034	0.284942	Utp14a
ENSMUSG00000070808	335.176	0.399892	0.19996	1.99985	0.045516	0.284942	Bicra
ENSMUSG00000073616	518.379	-0.358905	0.179543	-1.999	0.0456085	0.284942	Cops9
ENSMUSG00000030647	741.312	-0.317879	0.159086	-1.99816	0.0456992	0.285369	Ndufc2
ENSMUSG00000020153	337.678	-0.271892	0.136123	-1.9974	0.0457816	0.285605	Ndufs7
ENSMUSG00000021936	516.523	-0.496244	0.2486	-1.99616	0.0459171	0.285787	Mapk8
ENSMUSG00000027957	2199.21	-0.215979	0.108202	-1.99608	0.045925	0.285787	Slc35a3
ENSMUSG00000032562	14744.7	0.243293	0.121909	1.99569	0.0459672	0.285787	Gnai2
ENSMUSG00000032745	2481.18	-0.250443	0.125443	-1.99647	0.0458831	0.285787	Gpbp1
ENSMUSG00000055053	2246.59	0.41525	0.20806	1.99581	0.0459543	0.285787	Nfic
ENSMUSG00000094588	8.56982	-1.24748	0.62486	-1.99641	0.0458893	0.285787	Olfr898
ENSMUSG00000018669	297.125	0.380788	0.190937	1.99431	0.0461181	0.286275	Cdk5rap3
ENSMUSG00000020122	77.7403	-0.903051	0.452756	-1.99456	0.0460904	0.286275	Egfr
ENSMUSG00000021665	9335.15	0.368422	0.184751	1.99415	0.0461352	0.286275	Hexb
ENSMUSG00000052776	1775.8	-0.527169	0.264287	-1.99468	0.0460776	0.286275	Oas1a
ENSMUSG00000014748	1503.17	0.346009	0.173609	1.99304	0.0462571	0.286754	Tex261
ENSMUSG00000034342	5506.75	-0.381728	0.191518	-1.99317	0.0462427	0.286754	Cbl
ENSMUSG00000046210	148.812	0.44838	0.225064	1.99223	0.0463457	0.287164	Olfr735
ENSMUSG00000046410	1006.29	0.291069	0.146145	1.99164	0.0464106	0.287288	Kcnk6
ENSMUSG00000021733	3801.95	-0.518565	0.260439	-1.99112	0.0464678	0.287302	Slc4a7
ENSMUSG00000024491	2069.34	-0.843107	0.42345	-1.99105	0.0464759	0.287302	Rbm27
ENSMUSG00000100131	22498.9	-0.899271	0.451667	-1.99101	0.0464803	0.287302	Gm28439
ENSMUSG00000004561	133.329	0.481195	0.241727	1.99065	0.0465189	0.287402	Mettl17
ENSMUSG00000032422	908.846	0.902969	0.453896	1.98938	0.0466598	0.287716	Snx14
ENSMUSG00000038349	88.651	0.547902	0.27537	1.9897	0.0466245	0.287716	Plcl1
ENSMUSG00000038781	12.4804	-1.67441	0.841847	-1.98897	0.0467047	0.287716	Stap2
ENSMUSG00000051379	632.88	-0.714963	0.359457	-1.98901	0.0467004	0.287716	Flrt3
ENSMUSG00000060336	99.8337	-0.388022	0.194987	-1.98999	0.0465925	0.287716	Zfp937
ENSMUSG00000021676	2409.05	-0.973778	0.489766	-1.98825	0.0467837	0.288064	Iqgap2
ENSMUSG00000004842	414.615	-1.72108	0.866515	-1.98621	0.0470095	0.288935	Pou1f1
ENSMUSG00000041453	9891.46	-0.245578	0.123645	-1.98616	0.0470155	0.288935	Rpl21
ENSMUSG00000074358	96.6099	0.632873	0.318582	1.98653	0.046974	0.288935	Ccdc61
ENSMUSG00000019984	861.397	0.277155	0.139584	1.98558	0.0470802	0.289055	Med23
ENSMUSG00000030677	870.138	0.45324	0.22826	1.98563	0.0470747	0.289055	Kif22
ENSMUSG00000004996	127.172	0.549625	0.276934	1.98468	0.0471806	0.289255	Mri1
ENSMUSG00000060636	5119.44	-0.176334	0.0888427	-1.98479	0.0471684	0.289255	Rpl35a
ENSMUSG00000041187	129.645	0.485652	0.244815	1.98375	0.0472836	0.289332	Prkd2
ENSMUSG00000051043	30.1496	1.6168	0.814981	1.98385	0.0472724	0.289332	Gprc5c
ENSMUSG00000053830	15.2319	-7.35675	3.70748	-1.9843	0.0472224	0.289332	Gm9923
ENSMUSG00000055341	50.8229	-1.37859	0.694819	-1.9841	0.0472445	0.289332	Zfp457
ENSMUSG00000021147	982.444	-0.435698	0.219788	-1.98236	0.0474391	0.290145	Wdr37
ENSMUSG00000051427	56.3969	0.838365	0.423019	1.98186	0.0474946	0.290346	Ccdc157
ENSMUSG00000023764	166.637	0.503865	0.254351	1.98098	0.0475934	0.290717	Sfi1
ENSMUSG00000114367	143.196	-0.609541	0.307707	-1.98092	0.0476007	0.290717	Gm48216
ENSMUSG00000074030	521.859	0.167439	0.0845586	1.98015	0.0476867	0.291103	Exoc8
ENSMUSG00000008140	858.503	0.271973	0.137407	1.97932	0.04778	0.291533	Emc10
ENSMUSG00000002329	224.455	0.256463	0.12962	1.97858	0.0478637	0.291766	Mdp1
ENSMUSG00000093445	1200.02	0.610478	0.308521	1.97872	0.047847	0.291766	Lrch4
ENSMUSG00000056116	956.004	-0.515281	0.260468	-1.97829	0.0478962	0.291825	H2-T22
ENSMUSG00000075702	160.971	0.512482	0.259126	1.97773	0.0479591	0.292069	Selenom
ENSMUSG00000019883	666.147	0.227749	0.11522	1.97665	0.0480811	0.292112	Echdc1
ENSMUSG00000027649	620.081	0.245198	0.124022	1.97706	0.0480347	0.292112	Ctnnbl1
ENSMUSG00000031585	351.542	-0.263451	0.133277	-1.97671	0.0480742	0.292112	Gtf2e2
ENSMUSG00000035769	134.439	0.344496	0.174258	1.97693	0.0480499	0.292112	Xylb
ENSMUSG00000036817	805.739	0.330405	0.16717	1.97646	0.0481032	0.292112	Sun1
ENSMUSG00000063077	1974.87	0.194334	0.0982814	1.97732	0.048005	0.292112	Kif1b
ENSMUSG00000003039	1241.97	-0.216332	0.109482	-1.97596	0.0481589	0.292312	Fam32a
ENSMUSG00000018965	12295.8	0.330595	0.167351	1.97546	0.0482159	0.292428	Ywhah
ENSMUSG00000037060	8.67729	-1.45778	0.738046	-1.97519	0.0482467	0.292428	Cavin3
ENSMUSG00000038372	559.971	0.384907	0.194857	1.97534	0.0482299	0.292428	Gmds
ENSMUSG00000022951	1424.18	-0.4834	0.244897	-1.97389	0.0483943	0.292768	Rcan1
ENSMUSG00000038618	50.4366	0.635964	0.322164	1.97404	0.0483777	0.292768	Rassf7
ENSMUSG00000058486	3719.66	-0.323118	0.163664	-1.97428	0.0483498	0.292768	Wdr91
ENSMUSG00000027284	585.329	0.571183	0.289544	1.9727	0.0485303	0.293314	Cdan1
ENSMUSG00000024401	1022.47	0.69889	0.3544	1.97204	0.0486053	0.293628	Tnf
ENSMUSG00000001785	954.188	-0.257236	0.130525	-1.97078	0.048749	0.29369	Pwp1
ENSMUSG00000008730	6016.02	-0.437744	0.222073	-1.97117	0.0487046	0.29369	Hipk1
ENSMUSG00000027435	7586.25	0.184202	0.0934541	1.97104	0.0487195	0.29369	Cd93
ENSMUSG00000030084	8082.32	-0.567666	0.287919	-1.97162	0.0486533	0.29369	Plxna1
ENSMUSG00000038174	617.424	0.350026	0.177683	1.96994	0.048845	0.29369	Fam126b
ENSMUSG00000038393	8377.15	-0.392449	0.199146	-1.97066	0.0487628	0.29369	Txnip
ENSMUSG00000040721	298.78	0.473512	0.240355	1.97006	0.0488319	0.29369	Zfhx2
ENSMUSG00000055670	1521.4	0.262624	0.133227	1.97126	0.0486944	0.29369	Zzef1
ENSMUSG00000057554	2624.93	-0.345526	0.175389	-1.97006	0.048832	0.29369	Lgals8
ENSMUSG00000101188	4758.04	-0.323899	0.164398	-1.97021	0.048814	0.29369	Eif4a-ps4
ENSMUSG00000021275	304.253	0.35224	0.178832	1.96967	0.0488757	0.293736	Tecpr2
ENSMUSG00000035493	23132	0.420929	0.213735	1.9694	0.0489071	0.293787	Tgfbi
ENSMUSG00000022122	179.075	-0.664429	0.337501	-1.96867	0.0489908	0.294013	Ednrb
ENSMUSG00000112449	14.097	-1.73426	0.881107	-1.96827	0.0490367	0.294151	Srp54b
ENSMUSG00000025645	109.818	0.370496	0.18826	1.968	0.0490686	0.294204	Ccdc51
ENSMUSG00000056019	497.245	-0.295483	0.1502	-1.96726	0.0491529	0.294572	Zfp709
ENSMUSG00000021831	2930.76	-0.26478	0.134718	-1.96544	0.0493639	0.294732	Ero1l
ENSMUSG00000034617	424.905	-0.39544	0.201188	-1.96552	0.0493537	0.294732	Mtrr
ENSMUSG00000038683	1095.25	-0.180014	0.0915588	-1.9661	0.0492865	0.294732	Pak1ip1
ENSMUSG00000041977	1251.74	0.194455	0.0989268	1.96565	0.0493392	0.294732	Arhgef11
ENSMUSG00000042567	6.16294	-1.60379	0.815814	-1.96588	0.0493127	0.294732	Nek10
ENSMUSG00000057337	426.981	0.867182	0.440982	1.96648	0.0492433	0.294732	Chst3
ENSMUSG00000113393	229.731	-0.820799	0.417571	-1.96565	0.0493387	0.294732	Gm48415
ENSMUSG00000042133	3232.31	-0.28071	0.14298	-1.96328	0.0496138	0.295948	Ppig
ENSMUSG00000022110	1390.24	-0.435539	0.221883	-1.96292	0.049655	0.296056	Sucla2
ENSMUSG00000018001	752.555	-0.579275	0.295405	-1.96095	0.0498849	0.296439	Cyth3
ENSMUSG00000020455	201.083	0.244311	0.124523	1.96198	0.0497644	0.296439	Trim11
ENSMUSG00000022838	13.972	-0.660728	0.337074	-1.96019	0.0499741	0.296439	Eaf2
ENSMUSG00000026189	73.4812	0.321712	0.164118	1.96025	0.0499666	0.296439	Pecr
ENSMUSG00000026641	718.811	0.399587	0.203838	1.96031	0.0499592	0.296439	Usf1
ENSMUSG00000027714	942.659	-0.460426	0.234857	-1.96045	0.0499432	0.296439	Exosc9
ENSMUSG00000029776	860.283	-0.305033	0.155481	-1.96186	0.0497786	0.296439	Hibadh
ENSMUSG00000041343	13.4037	-0.941398	0.480088	-1.96089	0.0498923	0.296439	Ankrd42
ENSMUSG00000059791	332.889	0.724119	0.369301	1.96078	0.0499043	0.296439	Nrm
ENSMUSG00000062627	1053.43	-0.483329	0.246472	-1.96099	0.0498797	0.296439	Mysm1
ENSMUSG00000030446	74.0633	-0.39004	0.19904	-1.9596	0.0500423	0.296626	Zfp273
ENSMUSG00000063188	23.0071	-1.02519	0.523186	-1.95952	0.050052	0.296626	Olfr107
ENSMUSG00000025158	233.226	0.278877	0.142376	1.95874	0.0501436	0.296878	Rfng
ENSMUSG00000032673	237.43	-0.20121	0.102734	-1.95856	0.0501641	0.296878	Prorsd1
ENSMUSG00000026842	1251.07	0.381128	0.194631	1.95821	0.0502058	0.296987	Abl1
ENSMUSG00000096808	378.839	-0.903927	0.461788	-1.95745	0.0502946	0.297375	AC132444.6
ENSMUSG00000023723	621.704	-0.215396	0.110094	-1.95647	0.0504095	0.297505	Mrps23
ENSMUSG00000038895	131.434	-0.403124	0.206036	-1.95657	0.0503986	0.297505	Zfp653
ENSMUSG00000044024	13.6108	0.897027	0.458448	1.95666	0.0503874	0.297505	Rell2
ENSMUSG00000068267	3930.61	0.249022	0.127254	1.95689	0.0503605	0.297505	Cenpb
ENSMUSG00000044667	10.7332	-1.86932	0.955696	-1.95598	0.0504676	0.29771	Plppr4
ENSMUSG00000031438	6233.61	-0.459777	0.235087	-1.95577	0.0504922	0.297718	Rnf128
ENSMUSG00000028577	2351.08	-0.29613	0.15162	-1.9531	0.0508073	0.298851	Plaa
ENSMUSG00000031667	496.274	-0.590987	0.302475	-1.95384	0.0507203	0.298851	Aktip
ENSMUSG00000036323	3548.65	-0.227581	0.116532	-1.95296	0.0508246	0.298851	Srp72
ENSMUSG00000037706	2190.51	0.697298	0.357017	1.95312	0.050805	0.298851	Cd81
ENSMUSG00000060671	287.685	0.622984	0.318986	1.95301	0.0508181	0.298851	Atp8b2
ENSMUSG00000106631	248.327	-0.704006	0.360399	-1.9534	0.0507717	0.298851	Gm42669
ENSMUSG00000028461	229.19	0.291922	0.149492	1.95276	0.0508485	0.298854	Ccdc107
ENSMUSG00000037896	1712.56	0.24185	0.12393	1.9515	0.0509971	0.299453	Rcor1
ENSMUSG00000038855	1005.25	0.406446	0.208272	1.95152	0.0509956	0.299453	Itpkb
ENSMUSG00000040785	943.038	-0.59071	0.302763	-1.95106	0.0510495	0.299485	Ttc3
ENSMUSG00000049411	145.695	-0.664778	0.340707	-1.95117	0.0510366	0.299485	Tmem241
ENSMUSG00000039232	1068.09	-0.441514	0.226379	-1.95033	0.0511365	0.299585	Stx11
ENSMUSG00000039633	415.954	-0.503274	0.258029	-1.95045	0.0511222	0.299585	Lonrf1
ENSMUSG00000110344	59.9337	0.610273	0.312907	1.95033	0.0511367	0.299585	Gm45716
ENSMUSG00000029617	1510.75	-0.196414	0.100733	-1.94985	0.0511937	0.299782	Ccz1
ENSMUSG00000022253	607.951	-0.29635	0.152006	-1.94959	0.0512248	0.299827	Nadk2
ENSMUSG00000035969	1627.79	0.427325	0.21923	1.94921	0.0512707	0.299958	Rusc2
ENSMUSG00000024901	161.041	-0.631965	0.324306	-1.94867	0.0513352	0.300094	Peli3
ENSMUSG00000032330	1086.59	-0.332519	0.170651	-1.94853	0.0513511	0.300094	Cox7a2
ENSMUSG00000048763	8.36525	1.09892	0.564005	1.94842	0.0513643	0.300094	Hoxb3
ENSMUSG00000040006	796.666	-0.323607	0.166136	-1.94785	0.0514332	0.300359	Ginm1
ENSMUSG00000020528	462.509	0.289209	0.148554	1.94683	0.0515556	0.3008	Prpsap2
ENSMUSG00000028207	4538.48	0.406574	0.208823	1.94698	0.0515375	0.3008	Asph
ENSMUSG00000027680	2621.16	-0.165557	0.0850851	-1.94578	0.0516817	0.301321	Fxr1
ENSMUSG00000090272	1660.95	-0.950107	0.488314	-1.94569	0.0516921	0.301321	Mndal
ENSMUSG00000025409	755.333	0.408783	0.210205	1.94469	0.0518127	0.301826	Mbd6
ENSMUSG00000026730	287.749	-0.249615	0.12839	-1.94419	0.0518728	0.301826	Pter
ENSMUSG00000030410	117.039	0.823397	0.423517	1.94419	0.051873	0.301826	Dmwd
ENSMUSG00000042686	9.27402	1.37327	0.706294	1.94434	0.0518545	0.301826	Jph1
ENSMUSG00000040550	1895.97	-0.212889	0.109544	-1.9434	0.0519673	0.302237	Otud6b
ENSMUSG00000037410	1605.29	-1.2075	0.621464	-1.94299	0.0520173	0.302253	Tbc1d2b
ENSMUSG00000060063	3838.58	0.442389	0.227665	1.94315	0.0519975	0.302253	Alox5ap
ENSMUSG00000001964	735.205	0.211272	0.108809	1.94168	0.0521764	0.302545	Emd
ENSMUSG00000028521	261.118	-0.530502	0.273169	-1.94203	0.0521338	0.302545	Slc35d1
ENSMUSG00000043059	371.445	-0.422239	0.217407	-1.94216	0.0521176	0.302545	Zfp513
ENSMUSG00000056602	608.835	0.354787	0.182729	1.9416	0.0521858	0.302545	Fry
ENSMUSG00000102418	391.311	1.4822	0.763267	1.94192	0.0521474	0.302545	Sh2d1b1
ENSMUSG00000050855	85.5681	-0.567717	0.292588	-1.94033	0.0523399	0.303215	Zfp940
ENSMUSG00000005057	351.057	-0.743668	0.383387	-1.93973	0.0524121	0.303334	Sh2b2
ENSMUSG00000028710	214.902	0.286023	0.147458	1.9397	0.0524166	0.303334	Atpaf1
ENSMUSG00000068184	193.243	-0.386745	0.199489	-1.93868	0.0525406	0.303776	Ndufaf2
ENSMUSG00000069135	421.642	0.278844	0.143821	1.93883	0.0525216	0.303776	Fgfr1op
ENSMUSG00000059851	257.723	0.453754	0.234091	1.93836	0.052579	0.303802	Kmt5c
ENSMUSG00000063049	261.98	-0.361453	0.186484	-1.93825	0.0525926	0.303802	Ing2
ENSMUSG00000021428	664.432	-0.374734	0.193441	-1.9372	0.0527212	0.304408	Riok1
ENSMUSG00000022103	11.5394	-1.32336	0.683351	-1.93657	0.0527978	0.304713	Gfra2
ENSMUSG00000022863	66.3981	-0.925447	0.478074	-1.93578	0.0528942	0.304791	Btg3
ENSMUSG00000029059	91.4522	-0.899079	0.464609	-1.93513	0.0529745	0.304791	Prxl2b
[truncated: 10,112 more rows]

## Sheet: 3. Unstim WT vs DKO
Table 3. Differences in gene expression between unstimulated WT and Tank/Azi2 DKO BMDMs.
ENSID	baseMean	log2FoldChange	lfcSE	stat	pvalue	padj	SYMBOL
ENSMUSG00000029814	314.385	-3.47313	0.191443	-18.1419	1.48894e-73	1.83169e-69	Igf2bp3
ENSMUSG00000060550	433.455	-2.28206	0.249041	-9.16339	5.02925e-20	3.09349e-16	H2-Q7
ENSMUSG00000028214	537.278	-2.99519	0.341484	-8.77108	1.76954e-18	7.25629e-15	Gem
ENSMUSG00000000957	4567.91	-4.18651	0.522175	-8.01744	1.07968e-15	2.21369e-12	Mmp14
ENSMUSG00000073409	478.464	-2.04754	0.276928	-7.39376	1.42736e-13	2.19492e-10	H2-Q6
ENSMUSG00000040026	3534.45	-7.16158	1.04267	-6.86849	6.48865e-12	6.85859e-09	Saa3
ENSMUSG00000058427	526.158	-2.20224	0.32061	-6.86888	6.47058e-12	6.85859e-09	Cxcl2
ENSMUSG00000024778	557.294	-1.89907	0.279279	-6.79989	1.04696e-11	9.90743e-09	Fas
ENSMUSG00000117234	302.498	-4.03081	0.594816	-6.77656	1.23068e-11	1.08142e-08	Gm7818
ENSMUSG00000031488	1816.76	-1.05434	0.156295	-6.74584	1.5214e-11	1.24775e-08	Rab11fip1
ENSMUSG00000066152	1333.85	-1.05246	0.158733	-6.63037	3.34854e-11	2.34207e-08	Slc31a2
ENSMUSG00000090231	554.976	-6.8088	1.04673	-6.50485	7.77684e-11	5.0353e-08	Cfb
ENSMUSG00000022895	2316.54	-1.99787	0.319134	-6.2603	3.84242e-10	2.36347e-07	Ets2
ENSMUSG00000017737	1526.96	-9.78977	1.59574	-6.13495	8.51843e-10	4.99018e-07	Mmp9
ENSMUSG00000023947	1074.47	-1.87769	0.310484	-6.04761	1.47014e-09	8.22076e-07	Nfkbie
ENSMUSG00000031429	934.86	-1.20079	0.19941	-6.0217	1.72592e-09	9.2314e-07	Psmd10
ENSMUSG00000032012	293.019	1.59968	0.267653	5.97667	2.27745e-09	1.12069e-06	Nectin1
ENSMUSG00000037405	9526.76	-1.35687	0.228719	-5.93248	2.98385e-09	1.41182e-06	Icam1
ENSMUSG00000031722	258.356	-7.83514	1.3362	-5.86375	4.52516e-09	2.06179e-06	Hp
ENSMUSG00000021125	163.768	-3.13733	0.536993	-5.8424	5.14546e-09	2.18274e-06	Arg2
ENSMUSG00000027347	113.955	-3.70708	0.643468	-5.76109	8.35706e-09	3.42695e-06	Rasgrp1
ENSMUSG00000020901	8169.61	-0.572086	0.099449	-5.75255	8.79048e-09	3.4884e-06	Pik3r5
ENSMUSG00000043953	1739.1	-2.08369	0.365121	-5.70685	1.15088e-08	4.42442e-06	Ccrl2
ENSMUSG00000019850	2481.57	-1.73275	0.304412	-5.69213	1.25462e-08	4.67708e-06	Tnfaip3
ENSMUSG00000029570	464.227	1.07249	0.1886	5.68661	1.29583e-08	4.68863e-06	Lfng
ENSMUSG00000074227	82.1105	-3.08382	0.547301	-5.6346	1.75468e-08	6.16744e-06	Spint2
ENSMUSG00000026875	1333.9	-1.50051	0.268365	-5.59131	2.2536e-08	7.70105e-06	Traf1
ENSMUSG00000025225	1860.47	-0.896627	0.16069	-5.57985	2.4072e-08	8.00362e-06	Nfkb2
ENSMUSG00000015112	994.539	0.535779	0.0962932	5.56404	2.63601e-08	8.53374e-06	Slc25a13
ENSMUSG00000072676	430.672	1.17809	0.21321	5.5255	3.28548e-08	1.03636e-05	Tmem254a
ENSMUSG00000045664	178.266	-2.14081	0.388372	-5.51228	3.5422e-08	1.0894e-05	Cdc42ep2
ENSMUSG00000026980	393.845	-3.96344	0.721554	-5.49292	3.95337e-08	1.1693e-05	Ly75
ENSMUSG00000037580	557.787	-1.28544	0.234388	-5.48424	4.15253e-08	1.18801e-05	Gch1
ENSMUSG00000033610	244.183	0.949883	0.175165	5.42279	5.86772e-08	1.64056e-05	Pank1
ENSMUSG00000035929	1845.73	-0.781765	0.146301	-5.34354	9.11492e-08	2.45847e-05	H2-Q4
ENSMUSG00000058046	100.018	-1.74576	0.326799	-5.342	9.19276e-08	2.45847e-05	4933430I17Rik
ENSMUSG00000028517	530.209	-2.90574	0.545267	-5.32902	9.87441e-08	2.58457e-05	Plpp3
ENSMUSG00000075279	30.355	22.1825	4.18293	5.3031	1.13851e-07	2.9179e-05	Mrpl23-ps1
ENSMUSG00000030157	378.017	-1.20662	0.227745	-5.29814	1.16986e-07	2.93706e-05	Clec2d
ENSMUSG00000062232	1900.54	-1.17523	0.225827	-5.20409	1.9495e-07	4.7025e-05	Rapgef2
ENSMUSG00000018796	8204.76	-1.58888	0.306496	-5.18403	2.17144e-07	5.04019e-05	Acsl1
ENSMUSG00000015312	1183.45	-1.1751	0.227184	-5.17246	2.31028e-07	5.26316e-05	Gadd45b
ENSMUSG00000028793	4516.13	-0.763269	0.149607	-5.10184	3.36365e-07	7.52356e-05	Rnf19b
ENSMUSG00000041324	124.908	-2.28217	0.448219	-5.09164	3.54971e-07	7.79795e-05	Inhba
ENSMUSG00000023991	820.871	-1.78104	0.351914	-5.06101	4.17046e-07	8.84569e-05	Foxp4
ENSMUSG00000038352	794.967	-1.57465	0.311032	-5.06266	4.13454e-07	8.84569e-05	Arl5c
ENSMUSG00000031504	411.848	-1.28842	0.255616	-5.04044	4.64467e-07	9.52313e-05	Rab20
ENSMUSG00000056999	3528.76	0.913972	0.181264	5.04221	4.60194e-07	9.52313e-05	Ide
ENSMUSG00000001348	1322.75	-3.20201	0.637127	-5.0257	5.01594e-07	0.000101158	Acp5
ENSMUSG00000026031	6891.25	-1.07296	0.214661	-4.99839	5.78104e-07	0.000111122	Cflar
ENSMUSG00000004347	30.4321	2.48089	0.496639	4.99537	5.87242e-07	0.000111142	Pde1c
ENSMUSG00000050737	1244.89	-4.48177	0.898849	-4.98612	6.16027e-07	0.000114824	Ptges
ENSMUSG00000104713	616.665	-3.55606	0.713819	-4.98174	6.30161e-07	0.000115705	Gbp6
ENSMUSG00000030313	181.034	1.64875	0.331929	4.96718	6.79335e-07	0.000119388	Dennd5b
ENSMUSG00000039395	168.35	-2.91295	0.585781	-4.97277	6.60045e-07	0.000119388	Mreg
ENSMUSG00000054203	519.1	-2.26422	0.455715	-4.9685	6.74736e-07	0.000119388	Ifi205
ENSMUSG00000035042	86.7604	-1.92116	0.387689	-4.95542	7.21731e-07	0.000125053	Ccl5
ENSMUSG00000016262	24.5648	-8.05374	1.63483	-4.92634	8.37859e-07	0.000143158	Sertad4
ENSMUSG00000024528	866.619	-0.788597	0.161018	-4.89758	9.70257e-07	0.000161299	Srfbp1
ENSMUSG00000009376	1478.6	-2.17845	0.449072	-4.851	1.22842e-06	0.000201494	Met
ENSMUSG00000026821	1759.49	-2.00114	0.414626	-4.82638	1.3904e-06	0.000225061	Ralgds
ENSMUSG00000018401	587.76	0.656758	0.136213	4.82155	1.42447e-06	0.000227582	Mtmr4
ENSMUSG00000052144	5223.11	-0.645812	0.134469	-4.8027	1.56542e-06	0.000246894	Ppp4r2
ENSMUSG00000021806	184.716	1.24574	0.261951	4.75564	1.97818e-06	0.000296776	Nid2
ENSMUSG00000013846	10922.1	-1.03708	0.218427	-4.74797	2.05473e-06	0.000304546	St3gal1
ENSMUSG00000022126	4762.1	-3.50398	0.739447	-4.73865	2.15151e-06	0.000315094	Acod1
ENSMUSG00000052557	975.288	0.397857	0.0842866	4.72028	2.35515e-06	0.000340859	Gan
ENSMUSG00000041782	39.9614	-3.202	0.681014	-4.70181	2.57865e-06	0.000368867	Lad1
ENSMUSG00000030717	904.694	-1.07233	0.228649	-4.68986	2.73396e-06	0.000386589	Nupr1
ENSMUSG00000039232	1068.09	-1.0712	0.22872	-4.68345	2.82088e-06	0.000389915	Stx11
ENSMUSG00000042659	778.641	-1.31966	0.281731	-4.6841	2.81187e-06	0.000389915	Arrdc4
ENSMUSG00000073557	1678.51	-2.3851	0.510338	-4.67357	2.96008e-06	0.000400164	Ppp1r12b
ENSMUSG00000094483	3742.4	0.334541	0.0716323	4.67025	3.00831e-06	0.000402263	Purb
ENSMUSG00000032688	4825.62	-1.07017	0.230505	-4.64272	3.43849e-06	0.000450003	Malt1
ENSMUSG00000022280	2050.69	-0.939553	0.203638	-4.61383	3.95311e-06	0.000501353	Rnf19a
ENSMUSG00000027534	521.452	-0.565917	0.122636	-4.61461	3.93842e-06	0.000501353	Snx16
ENSMUSG00000028300	1823.47	-0.636212	0.137831	-4.61588	3.91424e-06	0.000501353	C9orf72
ENSMUSG00000029379	30.5421	-2.89421	0.628808	-4.60268	4.1708e-06	0.000523563	Cxcl3
ENSMUSG00000035164	1730.08	-0.760806	0.165597	-4.59431	4.3418e-06	0.000539524	Zc3h12c
ENSMUSG00000042190	297.129	-3.81803	0.83154	-4.59152	4.40038e-06	0.000541335	Cmklr1
ENSMUSG00000072437	504.096	1.50846	0.329851	4.57316	4.80415e-06	0.000585155	Nanos1
ENSMUSG00000022122	179.075	-1.62652	0.356747	-4.55933	5.13173e-06	0.000618927	Ednrb
ENSMUSG00000017002	78.5551	-5.26777	1.15954	-4.54299	5.54631e-06	0.000662434	Slpi
ENSMUSG00000065954	3652.71	0.326428	0.0724341	4.50656	6.58881e-06	0.000771957	Tacc1
ENSMUSG00000027646	1758.08	-2.11961	0.470576	-4.50429	6.65957e-06	0.000772887	Src
ENSMUSG00000020826	76.3398	-3.27122	0.727523	-4.49638	6.91186e-06	0.00079467	Nos2
ENSMUSG00000038170	3356.34	-0.343787	0.0765252	-4.49247	7.04019e-06	0.000801929	Pde4dip
ENSMUSG00000039485	66.485	1.20946	0.26957	4.48662	7.2363e-06	0.000816706	Tspyl4
ENSMUSG00000027276	1112.32	-0.90685	0.202664	-4.47465	7.65354e-06	0.000855944	Jag1
ENSMUSG00000024529	711.246	-3.17955	0.711527	-4.46863	7.87222e-06	0.000872469	Lox
ENSMUSG00000016496	4578.74	-1.59376	0.357649	-4.45621	8.34214e-06	0.000916294	Cd274
ENSMUSG00000007655	5525.17	-2.14198	0.480961	-4.45355	8.44634e-06	0.00091953	Cav1
ENSMUSG00000001435	7206.95	-1.03094	0.231663	-4.45017	8.58013e-06	0.000925901	Col18a1
ENSMUSG00000022261	40.8748	3.05076	0.689418	4.42512	9.63889e-06	0.00101669	Sdc2
ENSMUSG00000027555	1621.29	-0.573384	0.129648	-4.42263	9.75061e-06	0.00101669	Car13
ENSMUSG00000039934	1688.75	-1.00768	0.227847	-4.4226	9.75198e-06	0.00101669	Gsap
ENSMUSG00000006800	3635.47	1.2121	0.274694	4.41253	1.02168e-05	0.00105619	Sulf2
ENSMUSG00000006818	6176.85	-1.67966	0.38249	-4.39137	1.1264e-05	0.00115475	Sod2
ENSMUSG00000058152	41.2991	2.13645	0.487386	4.38348	1.168e-05	0.00118749	Chsy3
ENSMUSG00000029581	57.4255	-4.13133	0.946653	-4.36414	1.27622e-05	0.00128689	Fscn1
ENSMUSG00000038623	2080.81	0.580571	0.133357	4.35351	1.33972e-05	0.00133994	Tm6sf1
ENSMUSG00000025591	1122.73	-1.46154	0.338561	-4.31691	1.58231e-05	0.00153273	Tma16
ENSMUSG00000026315	1173.42	-1.26252	0.292365	-4.31828	1.57251e-05	0.00153273	Serpinb8
ENSMUSG00000027215	2074.75	-1.01923	0.23593	-4.32006	1.55984e-05	0.00153273	Cd82
ENSMUSG00000042364	1880.62	-0.513882	0.119361	-4.30528	1.66774e-05	0.00159043	Snx18
ENSMUSG00000031530	1408.12	-1.04282	0.243132	-4.2891	1.79399e-05	0.00169767	Dusp4
ENSMUSG00000035441	374.999	1.51438	0.355833	4.25587	2.08234e-05	0.00194068	Myo1d
ENSMUSG00000034997	311.159	-2.14648	0.505014	-4.25034	2.13444e-05	0.00197428	Htr2a
ENSMUSG00000032000	2257.96	-0.898882	0.212354	-4.23294	2.30658e-05	0.00211758	Birc3
ENSMUSG00000029084	80.7515	-2.35762	0.558463	-4.22162	2.42552e-05	0.00219581	Cd38
ENSMUSG00000029534	336.249	-0.876584	0.208273	-4.20883	2.56701e-05	0.00227189	St7
ENSMUSG00000036815	53.1408	-3.03207	0.720266	-4.20965	2.55764e-05	0.00227189	Dpp10
ENSMUSG00000063760	236.077	0.591303	0.141055	4.19199	2.76514e-05	0.00242976	Rnf217
ENSMUSG00000003617	41.2991	-2.72127	0.649753	-4.18816	2.8123e-05	0.00245368	Cp
ENSMUSG00000026339	2370.39	-0.695166	0.166251	-4.18143	2.89677e-05	0.00250958	Ccdc93
ENSMUSG00000040964	613.643	0.686535	0.165407	4.15057	3.31648e-05	0.0028531	Arhgef10l
ENSMUSG00000028111	714.853	-1.91258	0.461395	-4.14522	3.39488e-05	0.00290026	Ctsk
ENSMUSG00000048234	7004.09	-0.897006	0.216639	-4.14056	3.46465e-05	0.00293946	Rnf149
ENSMUSG00000022265	4084.98	0.965315	0.233763	4.12945	3.63626e-05	0.00306392	Ank
ENSMUSG00000053318	297.688	-2.54674	0.616977	-4.12778	3.66288e-05	0.00306536	Slamf8
ENSMUSG00000038607	701.382	0.386629	0.0937915	4.12222	3.7524e-05	0.00311905	Gng10
ENSMUSG00000067199	112.068	0.611337	0.148877	4.10631	4.02026e-05	0.00331928	Frat1
ENSMUSG00000026833	1545.01	0.929217	0.227076	4.09209	4.27509e-05	0.00342203	Olfm1
ENSMUSG00000028583	933.358	-3.27396	0.799965	-4.09263	4.26502e-05	0.00342203	Pdpn
ENSMUSG00000030409	415.658	1.45777	0.356282	4.09161	4.2838e-05	0.00342203	Dmpk
ENSMUSG00000098188	1030.88	-0.907442	0.221632	-4.09435	4.23345e-05	0.00342203	Sowahc
ENSMUSG00000026981	3541.01	-1.53703	0.376331	-4.08425	4.42197e-05	0.00350962	Il1rn
ENSMUSG00000026687	1736.72	0.690497	0.169574	4.07196	4.66195e-05	0.00367636	Aldh9a1
ENSMUSG00000061603	240.622	-1.406	0.345989	-4.06372	4.82972e-05	0.00376046	Akap6
ENSMUSG00000047415	571.853	-1.76057	0.433423	-4.062	4.86537e-05	0.00376439	Gpr68
ENSMUSG00000015243	8213.36	-1.53193	0.377657	-4.0564	4.98347e-05	0.00383167	Abca1
ENSMUSG00000024617	57.7968	-1.65569	0.410046	-4.0378	5.39537e-05	0.00411022	Camk2a
ENSMUSG00000031146	6857.38	0.352278	0.087261	4.03706	5.41258e-05	0.00411022	Plp2
ENSMUSG00000021280	69.7494	-1.28945	0.321149	-4.0151	5.94211e-05	0.00445731	Exoc3l4
ENSMUSG00000064289	4363.83	-0.828115	0.206182	-4.01643	5.90873e-05	0.00445731	Tank
ENSMUSG00000022272	4793.03	-1.14291	0.285897	-3.99762	6.39828e-05	0.00471327	Myo10
ENSMUSG00000029417	26.0983	-2.5052	0.626523	-3.99857	6.37258e-05	0.00471327	Cxcl9
ENSMUSG00000021895	1611.04	-1.05457	0.265976	-3.96492	7.34209e-05	0.00534452	Arhgef3
ENSMUSG00000031304	3567.83	-1.05368	0.266658	-3.95143	7.76854e-05	0.00562168	Il2rg
ENSMUSG00000022438	1861.38	0.487816	0.123652	3.94507	7.97755e-05	0.00573917	Parvb
ENSMUSG00000020363	20.7753	-1.88209	0.477923	-3.93806	8.21424e-05	0.00585463	Gfpt2
ENSMUSG00000037697	828.06	-1.13007	0.287046	-3.9369	8.25393e-05	0.00585463	Ddhd1
ENSMUSG00000042622	207.998	-1.10509	0.280756	-3.93612	8.28081e-05	0.00585463	Maff
ENSMUSG00000025911	62.0088	-2.73186	0.69639	-3.92289	8.74923e-05	0.00615046	Adhfe1
ENSMUSG00000032475	1555.71	-1.07226	0.273597	-3.91914	8.88649e-05	0.00617636	Nck1
ENSMUSG00000038151	1149.88	-0.962609	0.245615	-3.91918	8.88497e-05	0.00617636	Prdm1
ENSMUSG00000029270	564.322	1.0134	0.258921	3.91395	9.07981e-05	0.00627527	Dipk1a
ENSMUSG00000020178	50.3564	-3.48812	0.892261	-3.90931	9.25609e-05	0.00634856	Adora2a
ENSMUSG00000045414	976.856	0.671176	0.171724	3.90845	9.28906e-05	0.00634856	Dipk2a
ENSMUSG00000034462	530.72	0.513281	0.131383	3.90675	9.35445e-05	0.00635792	Pkd2
ENSMUSG00000027562	31.2708	-2.47373	0.633509	-3.90481	9.43013e-05	0.00637415	Car2
ENSMUSG00000025357	111.411	0.762798	0.195595	3.89988	9.62394e-05	0.00645974	Dgka
ENSMUSG00000047842	31.4705	-1.93045	0.495123	-3.89893	9.66178e-05	0.00645974	Diras2
ENSMUSG00000023805	614.976	0.518604	0.133195	3.89356	9.87855e-05	0.00656897	Synj2
ENSMUSG00000023868	24.4902	-4.49533	1.15521	-3.89135	9.96898e-05	0.00659346	Pde10a
ENSMUSG00000002980	20.9223	-2.95396	0.760767	-3.88287	0.000103229	0.00679106	Bcam
ENSMUSG00000052364	58.903	0.901279	0.232679	3.87348	0.000107293	0.00702084	B630019K06Rik
ENSMUSG00000035235	470.693	-1.38235	0.357598	-3.86566	0.00011079	0.00721131	Trim13
ENSMUSG00000089762	19.7272	1.40603	0.363909	3.86369	0.000111688	0.00723153	Ier5l
ENSMUSG00000039270	520.039	0.447244	0.115836	3.86102	0.000112915	0.00727266	Megf9
ENSMUSG00000053175	548.168	-1.08073	0.280788	-3.84893	0.000118637	0.00754251	Bcl3
ENSMUSG00000021262	1047.2	-0.894579	0.23288	-3.84138	0.000122345	0.00771841	Evl
ENSMUSG00000017652	858.937	-1.33735	0.349173	-3.83005	0.000128115	0.00800068	Cd40
ENSMUSG00000052684	1411.46	-0.68045	0.177661	-3.83004	0.00012812	0.00800068	Jun
ENSMUSG00000043067	1387.94	0.587183	0.153513	3.82496	0.000130791	0.00812624	Dpy19l1
ENSMUSG00000026141	28.8584	-3.56132	0.933429	-3.81531	0.000136013	0.00840822	Col19a1
ENSMUSG00000036667	43.8274	2.24515	0.589	3.81179	0.000137964	0.00848617	Tcaf1
ENSMUSG00000020572	7905.59	-0.853632	0.224213	-3.80723	0.000140531	0.00854811	Nampt
ENSMUSG00000024164	7461.61	-2.53546	0.66612	-3.80631	0.000141056	0.00854811	C3
ENSMUSG00000029364	2352.54	-0.936142	0.245868	-3.8075	0.00014038	0.00854811	Wsb2
ENSMUSG00000032193	1259.95	-0.931972	0.245346	-3.7986	0.000145514	0.00877503	Ldlr
ENSMUSG00000006205	111.011	-2.0847	0.549366	-3.79473	0.000147802	0.00882651	Htra1
ENSMUSG00000049775	43310.1	0.504904	0.133307	3.78752	0.000152161	0.00899945	Tmsb4x
ENSMUSG00000038780	1107.67	-1.13393	0.300516	-3.77329	0.000161112	0.00943807	Smurf1
ENSMUSG00000038481	1760.01	0.414337	0.110101	3.76324	0.000167726	0.00977898	Cdk19
ENSMUSG00000046982	975.45	0.345159	0.0920113	3.75127	0.000175944	0.0101618	Tshz1
ENSMUSG00000055172	191.313	-1.52082	0.405373	-3.75165	0.000175678	0.0101618	C1ra
ENSMUSG00000089809	4417.69	-0.6639	0.177091	-3.74892	0.000177601	0.0102095	Rasgef1b
ENSMUSG00000075232	2129.61	0.556278	0.148967	3.73424	0.000188286	0.0107236	Amd1
ENSMUSG00000025422	72.2473	1.53079	0.410988	3.72464	0.000195591	0.0110374	Agap2
ENSMUSG00000035158	2624.92	-0.672026	0.181144	-3.70991	0.000207336	0.0115939	Mitf
ENSMUSG00000033392	1373.06	0.311141	0.0839379	3.70681	0.00020989	0.0116836	Clasp2
ENSMUSG00000060594	381.364	-1.67031	0.451124	-3.70255	0.000213444	0.0118279	Layn
ENSMUSG00000105504	602.341	-1.87513	0.507189	-3.6971	0.000218079	0.0119768	Gbp5
ENSMUSG00000038729	3005.61	-1.66762	0.451384	-3.69446	0.000220351	0.0120478	Pakap
ENSMUSG00000002108	593.341	-1.68238	0.456006	-3.68938	0.000224799	0.0122366	Nr1h3
ENSMUSG00000025854	6733.32	-0.684864	0.186256	-3.677	0.000235996	0.0127896	Fam20c
ENSMUSG00000063383	136.475	-0.574412	0.156356	-3.67375	0.000239014	0.0128963	Zfp947
ENSMUSG00000060733	1199.58	-0.303364	0.0826027	-3.67257	0.000240122	0.0128995	Ipmk
ENSMUSG00000001741	136.216	1.43539	0.390997	3.67112	0.000241493	0.0129167	Il16
ENSMUSG00000042724	271.842	0.757958	0.206783	3.66548	0.000246878	0.0130909	Map3k9
ENSMUSG00000078813	234.96	-0.431288	0.118486	-3.63999	0.000272643	0.0143336	Leng1
ENSMUSG00000027995	8920.98	-0.91574	0.251997	-3.63394	0.00027913	0.0145502	Tlr2
ENSMUSG00000023367	185.352	-1.61737	0.445887	-3.62732	0.000286384	0.0148654	Tmem176a
ENSMUSG00000002983	1119	-0.844803	0.233359	-3.62019	0.000294383	0.0151527	Relb
ENSMUSG00000074825	425.479	0.577124	0.15938	3.62105	0.000293405	0.0151527	Itpripl1
ENSMUSG00000020696	365.973	-1.06181	0.293536	-3.61729	0.0002977	0.0152103	Rffl
ENSMUSG00000021457	8796.22	-0.568061	0.157051	-3.61705	0.000297975	0.0152103	Syk
ENSMUSG00000038331	127.089	0.770826	0.213351	3.61294	0.000302739	0.0153897	Satb2
ENSMUSG00000027737	5486.12	-1.65581	0.459063	-3.60693	0.000309837	0.0156856	Slc7a11
ENSMUSG00000041040	736.795	0.395984	0.109976	3.60065	0.000317421	0.0159786	Fam117b
ENSMUSG00000027111	8076.78	0.900601	0.250724	3.592	0.000328149	0.0164101	Itga6
ENSMUSG00000007872	836.063	0.918303	0.255905	3.58845	0.000332653	0.016568	Id3
ENSMUSG00000042396	2324.38	-0.520118	0.144996	-3.58713	0.000334342	0.016585	Rbm7
ENSMUSG00000032724	45.1188	-1.23627	0.344963	-3.58378	0.000338659	0.0167317	Abtb2
ENSMUSG00000011256	117.927	2.06907	0.577548	3.58252	0.0003403	0.0167455	Adam19
ENSMUSG00000069255	342.382	0.476119	0.133074	3.57784	0.000346441	0.0169798	Dusp22
ENSMUSG00000027223	44.647	-2.1341	0.59964	-3.55897	0.00037231	0.0181752	Mapk8ip1
ENSMUSG00000027222	209.451	-1.04128	0.292793	-3.55637	0.000376014	0.0182293	Pex16
ENSMUSG00000037999	439.881	1.0467	0.294424	3.55508	0.000377863	0.0182293	Arap2
ENSMUSG00000057706	41.641	1.28437	0.361268	3.55516	0.000377744	0.0182293	Mex3b
ENSMUSG00000001036	104.194	-1.75172	0.493765	-3.54768	0.000388634	0.0186443	Epn2
ENSMUSG00000018076	2102.87	-0.40679	0.114692	-3.54679	0.000389952	0.0186443	Med13l
ENSMUSG00000038910	1433.14	-0.310401	0.0875588	-3.54506	0.000392528	0.0186443	Plcl2
ENSMUSG00000116429	73.0558	-1.08337	0.305549	-3.54564	0.000391658	0.0186443	Ddit3
ENSMUSG00000002997	967.873	-1.39013	0.392449	-3.54218	0.000396833	0.0187763	Prkar2b
ENSMUSG00000064043	589.95	0.693767	0.195945	3.54062	0.000399194	0.0188156	Trerf1
ENSMUSG00000043415	216.386	0.688608	0.194858	3.53389	0.000409497	0.0190819	Otud1
ENSMUSG00000061024	844.127	-0.751211	0.212488	-3.53531	0.000407297	0.0190819	Rrs1
ENSMUSG00000090799	24.3331	1.62413	0.459584	3.53391	0.000409468	0.0190819	Klhl33
ENSMUSG00000042272	2387.3	-0.382967	0.108603	-3.5263	0.000421407	0.0193998	Sestd1
ENSMUSG00000057897	13.2011	1.51439	0.42955	3.52554	0.000422625	0.0193998	Camk2b
ENSMUSG00000039578	78.1497	-3.74801	1.0645	-3.52092	0.000430052	0.0196673	Ccser1
ENSMUSG00000028266	2358.52	-0.495691	0.141031	-3.51477	0.000440139	0.0200541	Lmo4
ENSMUSG00000023913	4032.83	-2.2301	0.63666	-3.50282	0.000460369	0.0208215	Pla2g7
ENSMUSG00000021510	1002.46	-0.555937	0.158964	-3.49724	0.000470096	0.0211063	Zfp729a
ENSMUSG00000070605	1551.09	-0.491013	0.140476	-3.49535	0.000473436	0.0211789	Zfp992
ENSMUSG00000000776	313.104	-0.540686	0.154747	-3.49401	0.00047583	0.0212089	Polr3d
ENSMUSG00000000184	330.526	2.48976	0.713593	3.48905	0.000484749	0.0214944	Ccnd2
ENSMUSG00000004105	3298.92	0.701103	0.200975	3.48851	0.000485729	0.0214944	Angptl2
ENSMUSG00000041135	1364.08	-0.634444	0.18231	-3.48002	0.000501368	0.0220361	Ripk2
ENSMUSG00000044026	289.873	0.511168	0.14689	3.47992	0.000501554	0.0220361	Slc35g1
ENSMUSG00000023460	2032.04	-0.43258	0.124616	-3.47131	0.000517926	0.0226745	Rab12
ENSMUSG00000020483	2009.87	0.380716	0.109796	3.46749	0.000525335	0.0229173	Dynll2
ENSMUSG00000092060	885.568	0.60319	0.174185	3.46294	0.000534317	0.0232268	Bend4
ENSMUSG00000027339	1197.93	0.729886	0.210846	3.4617	0.000536781	0.0232517	Rassf2
ENSMUSG00000016494	284.062	2.53111	0.732959	3.45327	0.00055383	0.0237394	Cd34
ENSMUSG00000040565	2638.07	0.366323	0.106063	3.45382	0.000552712	0.0237394	Btaf1
ENSMUSG00000026399	69.4126	-2.03791	0.590422	-3.45161	0.000557252	0.0238032	Cd55
ENSMUSG00000036478	9065.72	-0.676007	0.195993	-3.44914	0.000562368	0.0239386	Btg1
ENSMUSG00000059479	256.572	0.60949	0.177597	3.43187	0.000599444	0.0253415	B3gnt8
ENSMUSG00000026482	1104.2	-1.65605	0.483213	-3.42717	0.000609916	0.0256958	Rgl1
ENSMUSG00000044864	1739.3	-0.776484	0.226695	-3.42523	0.000614272	0.025791	Ankrd50
ENSMUSG00000046743	14.9435	-3.53744	1.03347	-3.42287	0.000619638	0.0259278	Fat4
ENSMUSG00000026458	121.937	0.811582	0.237581	3.41603	0.000635417	0.0263806	Ppfia4
ENSMUSG00000036636	5207.6	-0.730187	0.213793	-3.4154	0.000636891	0.0263806	Clcn7
ENSMUSG00000038957	473.965	0.327552	0.0959666	3.41319	0.000642074	0.026506	Edc3
ENSMUSG00000031955	27.0711	-1.18697	0.34789	-3.4119	0.000645107	0.0265422	Bcar1
ENSMUSG00000029475	701.023	0.767232	0.225145	3.40772	0.000655074	0.0268624	Kdm2b
ENSMUSG00000042249	860.032	-0.96736	0.284785	-3.39681	0.000681765	0.0277718	Grk3
ENSMUSG00000002103	5131.27	-0.796512	0.234977	-3.38975	0.000699574	0.0283098	Acp2
ENSMUSG00000028967	189.102	-0.565654	0.166951	-3.38813	0.000703698	0.0283832	Errfi1
ENSMUSG00000025577	159.603	0.564424	0.1667	3.38586	0.000709551	0.0285258	Cbx2
ENSMUSG00000028608	257.834	-0.799923	0.237469	-3.36853	0.000755693	0.0302819	Czib
ENSMUSG00000076441	3379.95	-1.79317	0.533067	-3.36387	0.000768588	0.0306986	Ass1
ENSMUSG00000078496	12.1936	-1.75024	0.520709	-3.36127	0.00077586	0.0308888	Zfp982
ENSMUSG00000033538	1648.72	-0.94014	0.279994	-3.35772	0.000785887	0.0310868	Casp4
ENSMUSG00000068205	34.3461	0.949472	0.282746	3.35804	0.000784969	0.0310868	Macrod2
ENSMUSG00000034271	1417.9	-0.879525	0.262165	-3.35486	0.000794059	0.0312093	Jdp2
ENSMUSG00000057561	3203.97	-0.407038	0.121846	-3.34058	0.000836028	0.0326502	Eif1a
ENSMUSG00000041688	101.793	1.31208	0.393125	3.33757	0.000845133	0.0329014	Amot
ENSMUSG00000019947	1956.54	-0.66912	0.200945	-3.32987	0.000868856	0.0336121	Arid5b
ENSMUSG00000022505	1720.22	0.795005	0.238707	3.33047	0.000867004	0.0336121	Emp2
ENSMUSG00000016528	5011.03	-0.645713	0.194319	-3.32295	0.00089072	0.0341359	Mapkapk2
ENSMUSG00000029780	1151.03	-0.568533	0.171176	-3.32133	0.000895905	0.034228	Nt5c3
ENSMUSG00000084350	1311.21	-0.571154	0.172045	-3.31978	0.000900871	0.0343112	Znf41-ps
ENSMUSG00000029249	2041.46	-0.618349	0.186635	-3.31315	0.000922502	0.0349188	Rest
ENSMUSG00000021692	252.168	-0.505558	0.152777	-3.30912	0.000935897	0.0353058	Dimt1
ENSMUSG00000025353	592.214	0.312565	0.0945019	3.3075	0.000941336	0.0353058	Ormdl2
ENSMUSG00000026365	881.295	0.943268	0.285135	3.30815	0.000939154	0.0353058	Cfh
ENSMUSG00000052727	10.5227	-2.78115	0.841635	-3.30446	0.000951594	0.0355821	Map1b
ENSMUSG00000069520	938.37	0.36617	0.110893	3.30201	0.000959933	0.0357851	Tmem19
ENSMUSG00000047945	2676.59	-1.28776	0.390398	-3.29857	0.000971786	0.0361175	Marcksl1
ENSMUSG00000025935	5164.19	0.369439	0.112211	3.29237	0.00099348	0.0365922	Tram1
ENSMUSG00000032766	74.899	-0.887793	0.269588	-3.29315	0.000990714	0.0365922	Gng11
ENSMUSG00000052593	12233.2	-0.372337	0.113218	-3.28866	0.00100664	0.0368562	Adam17
ENSMUSG00000036390	1649.77	-1.02877	0.313387	-3.28273	0.00102805	0.0374175	Gadd45a
ENSMUSG00000013367	54.8669	-1.13438	0.345969	-3.27886	0.00104228	0.0377123	Iglon5
ENSMUSG00000028771	2865.05	-0.587514	0.179156	-3.27935	0.00104046	0.0377123	Ptpn12
ENSMUSG00000020091	2057.61	0.400578	0.122645	3.26616	0.00109017	0.0393292	Eif4ebp2
ENSMUSG00000031112	83.8278	1.48281	0.454116	3.26528	0.00109357	0.0393367	Stk26
ENSMUSG00000023909	284.331	0.678414	0.207916	3.26292	0.00110271	0.0395414	Paqr4
ENSMUSG00000024534	148.554	1.1414	0.34989	3.26215	0.00110569	0.0395414	Sncaip
ENSMUSG00000033033	311.709	0.512729	0.157252	3.26057	0.0011119	0.0396481	Calhm2
ENSMUSG00000000058	5687.77	-0.501601	0.154089	-3.25526	0.00113287	0.0400477	Cav2
ENSMUSG00000022822	2741.58	-1.16944	0.359106	-3.25652	0.00112788	0.0400477	Abcc5
ENSMUSG00000044103	54.2357	-2.58406	0.796742	-3.24329	0.00118159	0.0416502	Il1f9
ENSMUSG00000018500	74.5876	-1.54178	0.475982	-3.23915	0.00119886	0.0421384	Adora2b
ENSMUSG00000064120	736.977	-0.93705	0.290867	-3.22158	0.00127488	0.0446824	Mocs1
ENSMUSG00000005686	1638.57	-1.42826	0.443844	-3.21793	0.00129117	0.045125	Ampd3
ENSMUSG00000020633	37.0396	1.2146	0.377826	3.21472	0.0013057	0.0452472	Dcdc2c
ENSMUSG00000026499	2025.45	-0.322353	0.100251	-3.21545	0.00130241	0.0452472	Acbd3
ENSMUSG00000038527	36.7076	-1.87205	0.582239	-3.21526	0.00130326	0.0452472	C1rl
ENSMUSG00000027947	1485.44	0.555718	0.173083	3.2107	0.0013241	0.0457559	Il6ra
ENSMUSG00000033526	428.568	0.46445	0.144716	3.2094	0.00133012	0.0458353	Ppip5k1
ENSMUSG00000028525	939.075	-1.36197	0.424804	-3.20612	0.00134538	0.0462313	Pde4b
ENSMUSG00000017412	9.38648	-2.09228	0.652953	-3.20434	0.00135373	0.0463807	Cacnb4
ENSMUSG00000021508	902.385	1.11939	0.349417	3.20359	0.00135726	0.0463807	Cxcl14
ENSMUSG00000030246	9.1625	-4.53363	1.41596	-3.20181	0.00136568	0.0464091	Ldhb
ENSMUSG00000049086	93.5157	1.07454	0.335576	3.20208	0.00136438	0.0464091	Bmyc
ENSMUSG00000030595	856.529	-0.585509	0.183157	-3.19676	0.00138982	0.0467146	Nfkbib
ENSMUSG00000047414	2535.75	-0.802925	0.251124	-3.19733	0.00138708	0.0467146	Flrt2
ENSMUSG00000062515	1598.91	-1.12194	0.3508	-3.19824	0.00138268	0.0467146	Fabp4
ENSMUSG00000042680	18.9467	1.29795	0.406138	3.19583	0.00139431	0.0467379	Garem1
ENSMUSG00000025867	20.2798	-4.50569	1.41037	-3.19468	0.00139985	0.0467962	Cplx2
ENSMUSG00000030257	809.147	0.894696	0.280446	3.19026	0.00142146	0.0470414	Srgap3
ENSMUSG00000030315	332.706	0.539482	0.169114	3.19005	0.00142248	0.0470414	Vgll4
ENSMUSG00000073002	14.1511	-2.31514	0.725441	-3.19136	0.00141605	0.0470414	Vamp5
ENSMUSG00000069743	22.5958	-1.20042	0.376872	-3.18523	0.0014464	0.0477041	Zfp820
ENSMUSG00000051586	481.182	0.656271	0.206096	3.1843	0.00145106	0.0477299	Mical3
ENSMUSG00000031586	114.229	-2.05932	0.647072	-3.18252	0.00145997	0.0478949	Rbpms
ENSMUSG00000092178	94.9741	-0.854346	0.268645	-3.1802	0.00147174	0.0481527	Gm45351
ENSMUSG00000019122	27982.1	-0.63588	0.200183	-3.17649	0.00149067	0.0485968	Ccl9
ENSMUSG00000028031	58.0256	1.98195	0.624039	3.176	0.00149322	0.0485968	Dkk2
ENSMUSG00000050931	534.78	-1.35248	0.425989	-3.17492	0.00149879	0.0486493	Sgms2
ENSMUSG00000051344	4196.89	-0.72589	0.228688	-3.17415	0.00150276	0.04865	Plekhm3
ENSMUSG00000016256	15949.5	-0.55977	0.17677	-3.16666	0.00154203	0.0497901	Ctsz
ENSMUSG00000029490	266.226	-1.3712	0.434453	-3.15615	0.00159866	0.0513309	Mfsd7a
ENSMUSG00000056054	48.0793	-1.91275	0.606312	-3.15474	0.00160644	0.0513309	S100a8
ENSMUSG00000079419	2059.03	-0.904676	0.286725	-3.15521	0.00160385	0.0513309	Ms4a6c
ENSMUSG00000035596	690.514	0.477923	0.151607	3.15238	0.00161943	0.051612	Mboat7
ENSMUSG00000034488	256.105	1.41943	0.450931	3.14779	0.00164511	0.0522948	Edil3
ENSMUSG00000024065	9.86163	-2.38134	0.757292	-3.14455	0.00166341	0.0527405	Ehd3
ENSMUSG00000002996	6121.74	-0.579442	0.184516	-3.14033	0.00168757	0.0533451	Hbp1
ENSMUSG00000025429	1057.65	-1.01503	0.323288	-3.13971	0.00169115	0.0533451	Pstpip2
ENSMUSG00000078922	15.5302	-2.9108	0.92912	-3.13285	0.00173115	0.054467	Tgtp1
ENSMUSG00000029131	4767.6	-0.37851	0.120929	-3.13003	0.00174786	0.0548525	Dnajb6
ENSMUSG00000051339	819.478	1.05486	0.337286	3.12749	0.00176303	0.0551879	2900026A02Rik
ENSMUSG00000004359	352.384	-1.88248	0.6021	-3.12652	0.00176886	0.0552297	Spic
ENSMUSG00000002329	224.455	0.396525	0.12698	3.12274	0.00179176	0.0558031	Mdp1
ENSMUSG00000038058	228.138	-1.47307	0.472126	-3.12007	0.00180809	0.0561694	Nod1
ENSMUSG00000020592	4242.34	-1.28652	0.412653	-3.11769	0.00182272	0.0564814	Sdc1
ENSMUSG00000002733	981.192	-0.36401	0.116823	-3.11591	0.00183377	0.0566811	Plekha3
ENSMUSG00000038679	2252.98	-0.448922	0.144279	-3.11149	0.00186146	0.0573927	Trps1
ENSMUSG00000025959	534.21	-1.13068	0.363927	-3.10689	0.00189065	0.0580548	Klf7
ENSMUSG00000061666	1317.34	-0.609393	0.196159	-3.10662	0.00189237	0.0580548	Gdpd1
ENSMUSG00000031889	626.101	-0.296876	0.0956855	-3.10262	0.00191815	0.0586991	D230025D16Rik
ENSMUSG00000031310	337.744	0.662985	0.214026	3.09769	0.00195038	0.0595374	Zmym3
ENSMUSG00000024899	221.459	-0.979404	0.316898	-3.0906	0.00199754	0.0606214	Papss2
ENSMUSG00000029840	17417.9	-0.349128	0.112981	-3.09013	0.00200067	0.0606214	Mtpn
ENSMUSG00000031133	4862.82	0.363014	0.117456	3.09064	0.00199728	0.0606214	Arhgef6
ENSMUSG00000024533	1677.71	0.407942	0.132112	3.08784	0.00201616	0.060848	Spire1
ENSMUSG00000035107	1531.14	-0.910428	0.295962	-3.07616	0.00209684	0.0627624	Dcbld2
ENSMUSG00000007030	14.3098	1.2017	0.391187	3.07194	0.00212675	0.0632284	Vwa7
ENSMUSG00000028684	355.891	0.533624	0.173759	3.07106	0.00213297	0.0632284	Urod
ENSMUSG00000034248	1042.22	-1.15132	0.374843	-3.07149	0.00212996	0.0632284	Slc25a37
ENSMUSG00000054051	1647.62	0.616719	0.200973	3.06867	0.00215012	0.063431	Ercc6
ENSMUSG00000079197	2123.29	-0.532937	0.173669	-3.0687	0.00214993	0.063431	Psme2
ENSMUSG00000045136	47.7953	1.40892	0.459372	3.06705	0.00216182	0.063472	Tubb2b
ENSMUSG00000003541	232.054	-0.783643	0.255905	-3.06224	0.00219688	0.0640651	Ier3
ENSMUSG00000066861	571.611	-0.61455	0.200693	-3.06213	0.00219765	0.0640651	Oas1g
ENSMUSG00000011158	487.373	0.427665	0.140105	3.05246	0.00226974	0.0656601	Brf1
ENSMUSG00000025815	78.775	1.3792	0.451909	3.05194	0.00227371	0.0656601	Dhtkd1
ENSMUSG00000060183	19.2441	-1.61616	0.529424	-3.05268	0.00226805	0.0656601	Cxcl11
ENSMUSG00000022359	123.417	0.636272	0.208595	3.05028	0.00228628	0.0657145	Wdyhv1
ENSMUSG00000071281	720.851	-0.352456	0.115525	-3.0509	0.00228158	0.0657145	Zfp65
ENSMUSG00000024900	2604.48	0.384581	0.126224	3.04681	0.0023128	0.0660164	Cpt1a
ENSMUSG00000026915	366.226	0.668145	0.219572	3.04294	0.00234278	0.0664338	Strbp
ENSMUSG00000037946	2147.13	0.344549	0.113233	3.04282	0.00234371	0.0664338	Fgd3
ENSMUSG00000063193	3267.73	0.666935	0.21918	3.04287	0.00234336	0.0664338	Cd300lb
ENSMUSG00000053559	106.016	1.2542	0.412593	3.03979	0.0023674	0.066951	Smagp
ENSMUSG00000029344	536.587	-0.5266	0.173295	-3.03875	0.00237562	0.0670296	Tpst2
ENSMUSG00000020807	137.037	1.64333	0.541429	3.03517	0.002404	0.0676752	4933427D14Rik
ENSMUSG00000032911	2678.65	1.23215	0.406587	3.03046	0.00244179	0.0684259	Cspg4
ENSMUSG00000050530	80.7403	1.21826	0.402112	3.02966	0.00244833	0.068453	Fam171a1
ENSMUSG00000035828	159.015	-1.28649	0.425293	-3.02496	0.00248667	0.0693673	Pim3
ENSMUSG00000021143	2083.46	0.300591	0.0994346	3.02301	0.00250277	0.0696585	Pacs2
ENSMUSG00000026773	933.194	-0.652599	0.215961	-3.02183	0.00251249	0.0697711	Pfkfb3
ENSMUSG00000031838	2562.88	-0.812741	0.269042	-3.02087	0.00252048	0.0698354	Ifi30
ENSMUSG00000028830	715.542	0.682399	0.22613	3.01773	0.00254674	0.0704044	AU040320
ENSMUSG00000024014	2146.74	-0.732479	0.242858	-3.01608	0.00256068	0.0706312	Pim1
ENSMUSG00000021646	184.014	0.547989	0.181741	3.01521	0.00256797	0.0706738	Mccc2
ENSMUSG00000021725	765.357	-0.592142	0.196593	-3.01203	0.00259511	0.0708578	Parp8
ENSMUSG00000028470	96.6986	0.540497	0.179379	3.01315	0.00258552	0.0708578	Hint2
ENSMUSG00000044916	10.8668	-1.44761	0.480658	-3.01172	0.0025977	0.0708578	1700029I15Rik
ENSMUSG00000117284	1178.16	-0.43124	0.143128	-3.01298	0.00258699	0.0708578	Gm7072
ENSMUSG00000022772	1606.63	-0.295367	0.0981608	-3.00901	0.002621	0.0711778	Senp5
ENSMUSG00000032086	122.085	-1.92064	0.639029	-3.00556	0.0026509	0.0718313	Bace1
ENSMUSG00000115423	65.4074	-0.905884	0.301664	-3.00295	0.00267373	0.0722906	AL731706.1
ENSMUSG00000028270	1517.26	-1.28792	0.429292	-3.00011	0.00269881	0.0728086	Gbp2
ENSMUSG00000019970	6159.46	-0.970299	0.323521	-2.99919	0.00270703	0.0728706	Sgk1
ENSMUSG00000040152	321.353	0.794828	0.265427	2.99453	0.00274872	0.0738313	Thbs1
ENSMUSG00000029810	593.078	-1.08462	0.362716	-2.99027	0.00278734	0.0745598	Tmem176b
ENSMUSG00000040093	485.496	0.957581	0.32024	2.9902	0.00278796	0.0745598	Bmf
ENSMUSG00000037408	390.086	0.543635	0.181977	2.98738	0.0028138	0.0750876	Cnnm4
ENSMUSG00000073421	599.075	-1.07549	0.360753	-2.98124	0.00287084	0.0762786	H2-Ab1
ENSMUSG00000020962	4500.49	-0.509346	0.171035	-2.97802	0.00290121	0.0764254	Gtf2a1
ENSMUSG00000028645	993.646	-0.534565	0.179501	-2.97806	0.00290078	0.0764254	Slc2a1
ENSMUSG00000039285	1178.73	0.491289	0.164966	2.97812	0.00290018	0.0764254	Azi2
ENSMUSG00000043252	561.349	0.536042	0.179927	2.97922	0.0028898	0.0764254	Tmem64
ENSMUSG00000020023	1117.18	-0.633936	0.212987	-2.97641	0.00291643	0.0766624	Tmcc3
ENSMUSG00000023027	2036.24	-0.441943	0.148523	-2.97559	0.00292423	0.0766993	Atf1
ENSMUSG00000032349	2218.16	0.313295	0.105438	2.97135	0.00296491	0.0774401	Elovl5
ENSMUSG00000039202	2334.29	0.360068	0.121226	2.97023	0.00297579	0.0775597	Abhd2
ENSMUSG00000036019	114.112	1.1366	0.383041	2.96731	0.00300421	0.0781349	Tmtc2
ENSMUSG00000024654	231.424	0.761586	0.256958	2.96386	0.00303807	0.0788488	Asrgl1
ENSMUSG00000038244	1258.6	-0.399667	0.134976	-2.96102	0.00306618	0.0794109	Mical2
ENSMUSG00000033420	103.658	-1.64079	0.554457	-2.95928	0.00308359	0.079621	Antxr1
ENSMUSG00000034343	1588.56	-0.36895	0.124691	-2.95892	0.00308724	0.079621	Ube2f
ENSMUSG00000034893	1224.9	-0.358429	0.121245	-2.95623	0.00311425	0.0801497	Cog3
ENSMUSG00000032281	160.149	0.801095	0.271146	2.95448	0.003132	0.0804382	Acsbg1
ENSMUSG00000049409	124.633	-1.17445	0.397619	-2.95371	0.0031398	0.0804704	Prokr1
ENSMUSG00000000686	93.778	1.28472	0.435719	2.94851	0.00319305	0.0806405	Abhd15
ENSMUSG00000001300	54.3053	-1.88681	0.640081	-2.94777	0.00320078	0.0806405	Efnb2
ENSMUSG00000009654	419.759	-0.60327	0.204684	-2.94732	0.00320543	0.0806405	Oit3
ENSMUSG00000026131	5910.66	-0.789823	0.267893	-2.94828	0.00319551	0.0806405	Dst
ENSMUSG00000031543	59.4113	0.736465	0.249726	2.94909	0.00318709	0.0806405	Ank1
ENSMUSG00000046245	1000.34	-2.01523	0.683661	-2.9477	0.00320148	0.0806405	Pilra
ENSMUSG00000066406	4892.13	-0.488562	0.165601	-2.95024	0.0031753	0.0806405	Akap13
ENSMUSG00000070305	8.60972	-1.94948	0.660673	-2.95075	0.00317008	0.0806405	Mpzl3
ENSMUSG00000070720	16.775	-3.41742	1.15863	-2.94953	0.00318254	0.0806405	Tmem200b
ENSMUSG00000028630	1898.49	-0.841947	0.285763	-2.94631	0.00321585	0.0807375	Dyrk2
ENSMUSG00000060703	1044.39	-1.21154	0.411452	-2.94455	0.00323422	0.0810333	Cd302
ENSMUSG00000018899	2713.24	-1.2406	0.421797	-2.94122	0.00326919	0.081743	Irf1
ENSMUSG00000006154	45.3866	1.55596	0.53009	2.93528	0.00333247	0.082988	Eps8l1
ENSMUSG00000030539	530.222	-0.94859	0.323135	-2.93558	0.00332919	0.082988	Sema4b
ENSMUSG00000020827	1993.2	-0.512315	0.174797	-2.93092	0.00337956	0.0838213	Mink1
ENSMUSG00000073530	12.8853	-2.58976	0.884587	-2.92764	0.0034154	0.0845398	Pappa2
ENSMUSG00000001663	13.6206	-2.54032	0.868493	-2.92497	0.00344487	0.0849276	Gstt1
ENSMUSG00000047789	562.62	0.443835	0.151715	2.92545	0.00343962	0.0849276	Slc38a9
ENSMUSG00000021614	131.258	-1.88475	0.644811	-2.92295	0.00346734	0.0849757	Vcan
ENSMUSG00000064141	24.6755	1.01273	0.346451	2.92316	0.00346496	0.0849757	Zfp69
ENSMUSG00000023150	4748.75	0.465753	0.159397	2.92197	0.0034783	0.0850698	Ivns1abp
ENSMUSG00000032898	429.126	0.55875	0.191324	2.92044	0.00349539	0.0851491	Fbxo21
ENSMUSG00000067344	60.5403	-9.72686	3.33058	-2.92047	0.00349501	0.0851491	Rps25-ps1
ENSMUSG00000020484	2610.58	0.416067	0.142651	2.91668	0.00353781	0.0858424	Xbp1
ENSMUSG00000032487	332.692	-1.08193	0.371784	-2.91009	0.00361324	0.0875001	Ptgs2
ENSMUSG00000001588	26.4612	1.16806	0.401487	2.90932	0.00362215	0.0875435	Acap1
ENSMUSG00000024901	161.041	-0.944526	0.32502	-2.90605	0.00366018	0.0881164	Peli3
ENSMUSG00000034959	111.609	1.24966	0.429949	2.90653	0.00365465	0.0881164	Rubcnl
ENSMUSG00000024098	1699.02	0.332409	0.114503	2.90306	0.00369541	0.0883623	Twsg1
ENSMUSG00000027533	5278.93	-0.8425	0.290304	-2.90213	0.00370631	0.0883623	Fabp5
ENSMUSG00000028041	4416.6	0.45451	0.156601	2.90235	0.00370376	0.0883623	Adam15
ENSMUSG00000038619	2260.38	-0.22262	0.0766609	-2.90396	0.0036847	0.0883623	Ensa
ENSMUSG00000041827	171.621	-1.12724	0.388208	-2.90369	0.00368795	0.0883623	Oasl1
ENSMUSG00000045573	23.8226	-1.88023	0.648911	-2.89752	0.00376121	0.0892119	Penk
ENSMUSG00000055994	174.336	-1.38662	0.478643	-2.89698	0.0037678	0.0892119	Nod2
ENSMUSG00000034781	177.598	0.534072	0.184515	2.89446	0.00379813	0.0896824	Gna11
ENSMUSG00000018286	2183.15	-0.382629	0.132374	-2.89052	0.00384607	0.0904671	Psmb6
ENSMUSG00000025921	236.631	0.542888	0.187809	2.89063	0.00384465	0.0904671	Rdh10
ENSMUSG00000031563	647.2	0.408747	0.141502	2.88863	0.00386924	0.0908386	Wwc2
ENSMUSG00000022661	474.064	-1.5926	0.551901	-2.88566	0.00390592	0.0913978	Cd200
ENSMUSG00000069114	337.183	-0.562873	0.195069	-2.8855	0.00390792	0.0913978	Zbtb10
ENSMUSG00000026994	140.356	1.1019	0.382163	2.88334	0.00393485	0.0916791	Galnt3
ENSMUSG00000038372	559.971	0.56171	0.194783	2.88377	0.00392941	0.0916791	Gmds
ENSMUSG00000020184	11375.9	-0.569073	0.197804	-2.87695	0.00401539	0.0932025	Mdm2
ENSMUSG00000020400	4827.84	-0.505873	0.175898	-2.87595	0.00402818	0.0932184	Tnip1
ENSMUSG00000024772	2714.16	-0.900723	0.313347	-2.87452	0.00404638	0.0932184	Ehd1
ENSMUSG00000025810	4667.64	0.781897	0.272002	2.8746	0.00404542	0.0932184	Nrp1
ENSMUSG00000089945	547.235	-2.16796	0.753907	-2.87564	0.00403215	0.0932184	Pakap
ENSMUSG00000037214	210.423	-0.395816	0.137887	-2.87058	0.00409722	0.0942132	Thap1
ENSMUSG00000031129	418.641	0.701787	0.244691	2.86805	0.00413004	0.0947906	Slc9a9
ENSMUSG00000110720	2005.56	0.550187	0.191969	2.86603	0.00415659	0.0952222	Gm46223
ENSMUSG00000024143	1660.83	-0.634489	0.221855	-2.85993	0.00423735	0.0961973	Rhoq
ENSMUSG00000025969	30176.7	-0.42105	0.147276	-2.85891	0.00425098	0.0961973	Nrp2
ENSMUSG00000028420	1197.42	-0.634612	0.22186	-2.86042	0.00423085	0.0961973	Tmem38b
ENSMUSG00000037966	2062.92	-0.837674	0.292822	-2.86069	0.00422717	0.0961973	Ninj1
ENSMUSG00000051444	20.5048	1.01479	0.354651	2.86138	0.00421806	0.0961973	Bbs12
ENSMUSG00000073555	30.7048	-1.33694	0.467633	-2.85894	0.00425054	0.0961973	Gm4951
ENSMUSG00000066877	419.385	0.713359	0.249724	2.85659	0.00428217	0.0966593	Nck2
ENSMUSG00000022357	9.8275	-1.98793	0.696512	-2.85412	0.00431562	0.0972358	Klhl38
ENSMUSG00000031652	1354.39	-0.63947	0.224227	-2.85189	0.00434595	0.0975619	N4bp1
ENSMUSG00000048924	96.277	-0.867662	0.304186	-2.8524	0.004339	0.0975619	Ccdc125
ENSMUSG00000054072	43.6626	-1.06444	0.37368	-2.84852	0.00439229	0.0982436	Iigp1
ENSMUSG00000059713	729.608	0.40247	0.141282	2.8487	0.00438978	0.0982436	Rcan3
ENSMUSG00000024579	141.239	0.857906	0.301316	2.84719	0.00441065	0.0984751	Pcyox1l
ENSMUSG00000024892	199.931	-1.06557	0.374899	-2.84228	0.00447923	0.0991069	Pcx
ENSMUSG00000029426	4258.12	0.542868	0.190987	2.84243	0.00447717	0.0991069	Scarb2
ENSMUSG00000031480	44.961	1.3881	0.488227	2.84313	0.00446723	0.0991069	Thsd1
ENSMUSG00000039801	818.214	-2.45026	0.861483	-2.84423	0.00445186	0.0991069	Cplane1
ENSMUSG00000041633	275.071	1.1183	0.393219	2.84396	0.00445571	0.0991069	Kctd12b
ENSMUSG00000018476	132.005	-0.836787	0.294724	-2.83922	0.00452235	0.0997943	Kdm6b
ENSMUSG00000029063	3934.57	-0.855518	0.301352	-2.83893	0.00452652	0.0997943	Nadk
ENSMUSG00000003746	2419.06	0.496458	0.175027	2.83647	0.00456153	0.100268	Man1a
ENSMUSG00000022602	23.0132	0.853213	0.300822	2.83628	0.00456431	0.100268	Arc
ENSMUSG00000019832	2933.75	-0.532274	0.187747	-2.83507	0.00458161	0.100469	Rab32
ENSMUSG00000070427	70.5742	-0.931299	0.328776	-2.83263	0.00461671	0.100942	Il18bp
ENSMUSG00000056069	1944.63	0.433391	0.153155	2.82974	0.00465852	0.101432	Otulinl
ENSMUSG00000053007	948.964	-0.465396	0.164517	-2.82887	0.00467126	0.10153	Creb5
ENSMUSG00000037868	825.341	-1.27471	0.450703	-2.82827	0.00468005	0.101541	Egr2
ENSMUSG00000021375	658.284	0.349624	0.123645	2.82763	0.00468933	0.101543	Kif13a
ENSMUSG00000056091	2450.84	0.706751	0.249988	2.82714	0.00469663	0.101543	St3gal5
ENSMUSG00000027254	47.1225	1.29716	0.458967	2.82627	0.00470933	0.101639	Map1a
ENSMUSG00000023032	16.7119	2.39756	0.848923	2.82423	0.00473939	0.102109	Slc4a8
ENSMUSG00000038349	88.651	0.771326	0.273427	2.82096	0.00478799	0.102845	Plcl1
ENSMUSG00000039385	13.7425	-6.58042	2.33769	-2.81493	0.00487883	0.104563	Cdh6
ENSMUSG00000007617	330.254	0.300192	0.106694	2.81358	0.00489926	0.104819	Homer1
ENSMUSG00000010290	308.938	0.329589	0.117246	2.81108	0.00493761	0.104909	AI597479
ENSMUSG00000029470	2190.14	-0.466758	0.166025	-2.81137	0.00493318	0.104909	P2rx4
ENSMUSG00000043017	458.718	-1.22981	0.437341	-2.81201	0.00492331	0.104909	Ptgir
ENSMUSG00000071724	10.0758	1.62701	0.578456	2.81268	0.00491299	0.104909	Smpd5
ENSMUSG00000001138	461.192	0.432109	0.154071	2.8046	0.0050379	0.105968	Cnnm3
ENSMUSG00000023036	33.1963	-1.65529	0.590017	-2.80549	0.00502398	0.105968	Pcdhgc4
ENSMUSG00000025742	1441.14	0.315301	0.112448	2.80397	0.00504775	0.105968	Prps2
ENSMUSG00000028792	1590.4	-0.575844	0.205337	-2.80438	0.00504137	0.105968	Ak2
ENSMUSG00000038668	398.223	-1.05673	0.376662	-2.80553	0.00502345	0.105968	Lpar1
ENSMUSG00000045639	502.381	1.68304	0.599892	2.80558	0.00502262	0.105968	Zfp629
ENSMUSG00000071723	47.618	0.929607	0.331675	2.80277	0.00506659	0.106183	Gspt2
ENSMUSG00000031391	1572.82	0.911555	0.325431	2.80107	0.00509338	0.106563	L1cam
ENSMUSG00000026463	764.112	1.4703	0.525014	2.8005	0.00510241	0.10657	Atp2b4
ENSMUSG00000082229	25.2729	1.48739	0.531569	2.79811	0.00514025	0.107179	Nap1l2
ENSMUSG00000024986	505.009	0.638809	0.228468	2.79605	0.00517307	0.10768	Hhex
ENSMUSG00000030844	2017.52	0.587844	0.210328	2.79489	0.00519176	0.107887	Rgs10
ENSMUSG00000038594	246.899	-0.76306	0.273186	-2.79319	0.00521909	0.10809	Cep85l
ENSMUSG00000078515	3877.6	0.291666	0.104403	2.79366	0.00521153	0.10809	Ddi2
ENSMUSG00000020841	19068.7	0.451694	0.161757	2.79243	0.00523145	0.108164	Cpd
ENSMUSG00000058656	12.1167	-3.15228	1.12948	-2.79092	0.00525577	0.108302	Samd12
ENSMUSG00000023830	10706.1	-0.618624	0.221796	-2.78916	0.0052845	0.108712	Igf2r
ENSMUSG00000021281	11909.4	-0.726278	0.26059	-2.78705	0.00531905	0.10924	Tnfaip2
ENSMUSG00000032258	217.287	0.865341	0.310652	2.78556	0.00534351	0.10956	Lca5
ENSMUSG00000031792	534.57	-0.544814	0.195802	-2.78247	0.00539467	0.110256	Usb1
ENSMUSG00000038612	18423.4	-0.350124	0.125834	-2.78243	0.00539541	0.110256	Mcl1
ENSMUSG00000028383	507.518	0.504515	0.181487	2.7799	0.00543757	0.110565	Hsdl2
ENSMUSG00000037419	1702.76	0.618022	0.22236	2.77937	0.00544645	0.110565	Endod1
ENSMUSG00000041658	95.1069	1.38327	0.497684	2.77942	0.00544563	0.110565	Rragb
ENSMUSG00000048232	87.3245	0.663709	0.23867	2.78086	0.00542144	0.110565	Fbxo10
ENSMUSG00000029616	3740.02	0.247306	0.0890314	2.77774	0.00547388	0.110574	Erp29
ENSMUSG00000037306	2683.86	0.352239	0.126782	2.7783	0.00546445	0.110574	Man1c1
ENSMUSG00000067203	69.7552	-0.960893	0.345872	-2.77818	0.00546649	0.110574	H2-K2
ENSMUSG00000002289	79.344	0.849106	0.305979	2.77505	0.00551939	0.111129	Angptl4
ENSMUSG00000033066	2325.9	-1.17275	0.422606	-2.77505	0.00551935	0.111129	Gas7
ENSMUSG00000036206	254.135	-0.560295	0.202035	-2.77326	0.00554986	0.111559	Sh3bp4
ENSMUSG00000019966	1479.58	1.29116	0.465847	2.77164	0.00557742	0.111748	Kitl
ENSMUSG00000025006	91.9214	0.749102	0.270253	2.77185	0.00557385	0.111748	Sorbs1
ENSMUSG00000041762	358.062	0.819164	0.29567	2.77053	0.00559644	0.111947	Gpr155
ENSMUSG00000110344	59.9337	0.887505	0.320408	2.76993	0.00560691	0.111974	Gm45716
ENSMUSG00000001143	518.508	0.429063	0.155117	2.76607	0.00567362	0.112394	Lman2l
ENSMUSG00000004934	473.727	-0.356706	0.128923	-2.76682	0.00566065	0.112394	Pias4
ENSMUSG00000025630	3734.96	0.213563	0.0771856	2.76687	0.0056597	0.112394	Hprt
ENSMUSG00000079491	96.5874	-0.658723	0.238108	-2.76648	0.00566647	0.112394	H2-T10
ENSMUSG00000026489	257.232	-1.12796	0.408058	-2.7642	0.00570624	0.112859	Coq8a
ENSMUSG00000001627	8498.34	-0.703259	0.254553	-2.76272	0.00573214	0.113189	Ifrd1
ENSMUSG00000021477	25246.2	-0.473122	0.17139	-2.7605	0.00577123	0.113676	Ctsl
ENSMUSG00000039477	1097.16	0.455842	0.165144	2.76027	0.00577528	0.113676	Tnrc18
ENSMUSG00000019132	22618.6	0.255627	0.0927107	2.75725	0.00582894	0.114549	BC005537
ENSMUSG00000020773	234.873	0.602972	0.218831	2.75542	0.0058617	0.114968	Trim47
ENSMUSG00000025408	2847.17	-0.677742	0.246003	-2.75501	0.00586895	0.114968	Ddit3
ENSMUSG00000045287	36.8303	2.17785	0.791076	2.75302	0.00590476	0.115485	Rtn4rl1
ENSMUSG00000023025	3623.84	-0.233963	0.0850802	-2.74992	0.00596107	0.116217	Larp4
ENSMUSG00000031520	577.346	-1.15981	0.42192	-2.7489	0.00597965	0.116395	Vegfc
ENSMUSG00000071796	18.9961	-1.46363	0.532786	-2.74713	0.00601192	0.116838	6820431F20Rik
ENSMUSG00000021733	3801.95	-0.715555	0.260627	-2.74552	0.00604158	0.117045	Slc4a7
ENSMUSG00000005973	85.6906	-0.592744	0.216919	-2.73257	0.0062843	0.121365	Rcn1
ENSMUSG00000044551	25.0049	0.923735	0.338291	2.7306	0.006322	0.121711	9930012K11Rik
ENSMUSG00000038213	493.689	-0.446503	0.163598	-2.72927	0.00634739	0.122009	Tapbpl
ENSMUSG00000033446	299.07	0.736708	0.270036	2.72819	0.00636834	0.12222	Lpar6
ENSMUSG00000063568	135.408	0.597859	0.219362	2.72545	0.00642148	0.122857	Jazf1
ENSMUSG00000034673	663.889	0.357646	0.131324	2.72339	0.00646155	0.123432	Pbx2
ENSMUSG00000048058	371.366	-0.630863	0.231709	-2.72265	0.00647605	0.123517	Ldlrad3
ENSMUSG00000071793	638.126	-0.469612	0.17274	-2.71861	0.00655568	0.124842	2610005L07Rik
ENSMUSG00000019990	394.273	-0.799425	0.294849	-2.7113	0.00670193	0.125535	Pde7b
ENSMUSG00000024477	1900.75	-0.31075	0.114514	-2.71364	0.00665484	0.125535	Pggt1b
ENSMUSG00000026766	740.41	-0.330323	0.121802	-2.71197	0.00668847	0.125535	Mmadhc
ENSMUSG00000040888	271.951	-0.31872	0.117524	-2.71195	0.00668881	0.125535	Gfer
ENSMUSG00000046785	344.077	0.480384	0.177186	2.71118	0.00670432	0.125535	Epm2aip1
ENSMUSG00000049092	10.4777	1.47671	0.544129	2.7139	0.0066497	0.125535	Gpr137c
ENSMUSG00000037979	13.4779	1.46548	0.540962	2.70902	0.00674825	0.125783	Ccdc92
ENSMUSG00000072620	10565.1	-0.420067	0.155026	-2.70966	0.00673529	0.125783	Slfn2
ENSMUSG00000091337	3750.44	0.292117	0.107818	2.70935	0.00674159	0.125783	Eid1
ENSMUSG00000039774	297.418	0.92509	0.341761	2.70683	0.00679286	0.126423	Galnt12
ENSMUSG00000038042	92.707	0.741775	0.274201	2.70522	0.00682585	0.126654	Ptpdc1
ENSMUSG00000050212	21.0155	-1.19593	0.442003	-2.7057	0.00681609	0.126654	Eva1b
ENSMUSG00000021303	166.103	-1.667	0.616699	-2.7031	0.0068696	0.127242	Gng4
ENSMUSG00000061232	11944.3	-0.675326	0.249872	-2.70268	0.00687821	0.127242	H2-K1
ENSMUSG00000022313	354.572	-0.427067	0.158197	-2.69958	0.00694271	0.127822	Utp23
ENSMUSG00000022844	43.9442	0.730362	0.270465	2.70039	0.00692579	0.127822	Pdia5
ENSMUSG00000023827	730.785	-0.686092	0.254186	-2.69918	0.00695116	0.127822	Agpat4
ENSMUSG00000028476	21.3721	1.03962	0.385155	2.69922	0.00695027	0.127822	Reck
ENSMUSG00000037455	33.9934	1.51414	0.561402	2.69707	0.00699527	0.128442	Slc18b1
ENSMUSG00000038235	734.376	1.23981	0.459948	2.69555	0.0070273	0.128646	F11r
ENSMUSG00000078502	787.821	-0.780013	0.28933	-2.69592	0.00701939	0.128646	Gm13212
ENSMUSG00000020458	21454.1	0.326966	0.121444	2.69231	0.00709595	0.129536	Rtn4
ENSMUSG00000025265	8.53045	1.44066	0.535111	2.69226	0.00709699	0.129536	Fgd1
ENSMUSG00000021025	3703.51	-0.95029	0.353324	-2.68957	0.00715445	0.130391	Nfkbia
ENSMUSG00000005102	935.958	0.319651	0.118923	2.68788	0.00719065	0.130707	Eif2ak4
ENSMUSG00000033943	4415.79	-0.380984	0.141747	-2.68777	0.00719305	0.130707	Mga
ENSMUSG00000004044	59.0558	0.963743	0.359588	2.68013	0.00735929	0.133531	Cavin1
ENSMUSG00000040852	240.525	1.05237	0.392901	2.67845	0.00739646	0.133811	Plekhh2
ENSMUSG00000028037	340.037	-1.91087	0.714782	-2.67336	0.00750957	0.135486	Ifi44
ENSMUSG00000034926	1271.48	0.577418	0.215995	2.67329	0.00751108	0.135486	Dhcr24
ENSMUSG00000028926	4643.03	0.38536	0.144183	2.6727	0.00752425	0.135525	Cdk14
ENSMUSG00000022672	923.073	0.345187	0.129451	2.66653	0.0076638	0.137234	Prkdc
ENSMUSG00000026640	4034.65	-0.625445	0.234535	-2.66675	0.00765889	0.137234	Plxna2
ENSMUSG00000074361	75.2722	0.991015	0.371521	2.66745	0.00764288	0.137234	C5ar2
ENSMUSG00000047821	273.748	0.841922	0.315819	2.66584	0.00767963	0.137318	Trim16
ENSMUSG00000030403	3235.87	-0.598635	0.224682	-2.66437	0.00771336	0.137721	Vasp
ENSMUSG00000032010	357.351	0.678776	0.254919	2.66271	0.00775143	0.137801	Usp2
ENSMUSG00000056917	732.488	1.18262	0.444029	2.66338	0.00773608	0.137801	Sipa1
ENSMUSG00000033685	9999.24	0.404403	0.152051	2.65965	0.00782224	0.138859	Ucp2
ENSMUSG00000034336	11.3799	1.56878	0.590692	2.65583	0.00791131	0.140036	Ina
ENSMUSG00000043284	403.198	-0.422181	0.159027	-2.65478	0.00793598	0.140069	Tmem11
ENSMUSG00000114933	20.4029	0.911631	0.343374	2.65492	0.00793261	0.140069	Gm48040
ENSMUSG00000022299	668.627	-0.303572	0.114376	-2.65416	0.00795053	0.140125	Slc25a32
ENSMUSG00000022008	1516.77	-0.155653	0.0586641	-2.65329	0.00797116	0.140288	Gpalpp1
ENSMUSG00000000247	18.4674	1.14626	0.432211	2.65209	0.00799952	0.140586	Lhx2
ENSMUSG00000020407	20.1604	-1.3283	0.501012	-2.65124	0.00801969	0.140739	Upp1
ENSMUSG00000033900	17.884	2.71891	1.02718	2.64696	0.00812179	0.142126	Map9
ENSMUSG00000034413	569.961	0.53827	0.203343	2.64711	0.00811831	0.142126	Neurl1b
ENSMUSG00000066150	2332.93	-0.403094	0.152406	-2.64487	0.00817218	0.142804	Slc31a1
ENSMUSG00000028268	928.01	-1.15021	0.43505	-2.64386	0.00819677	0.143031	Gbp3
ENSMUSG00000042644	1902.27	0.620811	0.234919	2.64266	0.00822569	0.143332	Itpr3
ENSMUSG00000020937	27.7416	0.751396	0.284546	2.64068	0.00827393	0.143969	Plcd3
ENSMUSG00000041702	1312.46	-0.229212	0.0868278	-2.63984	0.0082945	0.144123	Btbd7
ENSMUSG00000003153	207.207	1.31708	0.49929	2.63792	0.00834175	0.144619	Slc2a3
ENSMUSG00000019857	367.992	0.406499	0.15425	2.63532	0.00840572	0.144619	Asf1a
ENSMUSG00000021699	134.679	0.725369	0.275267	2.63514	0.00841017	0.144619	Pde4d
ENSMUSG00000035232	393.156	0.579563	0.219724	2.63768	0.00834745	0.144619	Pdk3
ENSMUSG00000037348	520.319	0.511214	0.193958	2.63569	0.00839665	0.144619	Paqr7
ENSMUSG00000046324	1099.3	0.542443	0.205871	2.63486	0.00841712	0.144619	Ermp1
ENSMUSG00000050732	1696.6	-0.55697	0.211196	-2.63722	0.00835892	0.144619	Vamp8
ENSMUSG00000008540	463.404	-1.05289	0.399854	-2.63318	0.00845898	0.145136	Mgst1
ENSMUSG00000005465	40.0033	-0.976395	0.370978	-2.63195	0.00848965	0.145349	Il27ra
ENSMUSG00000058835	6442.47	-0.484995	0.184287	-2.63173	0.00849501	0.145349	Abi1
ENSMUSG00000035181	3914.09	0.493614	0.187642	2.63062	0.00852299	0.145625	Heatr5a
ENSMUSG00000027763	18772.4	0.384706	0.146319	2.62922	0.00855804	0.146021	Mbnl1
ENSMUSG00000014599	971.727	-0.950045	0.361697	-2.62663	0.00862355	0.146436	Csf1
ENSMUSG00000027466	707.237	0.413299	0.157322	2.62708	0.00861198	0.146436	Rbck1
ENSMUSG00000030269	1534.32	-0.50349	0.191706	-2.62637	0.00862999	0.146436	Mtmr14
ENSMUSG00000042684	82.7231	-0.601125	0.228824	-2.62702	0.00861362	0.146436	Npl
ENSMUSG00000036381	315.874	-0.923519	0.351775	-2.62531	0.00865694	0.146691	P2ry14
ENSMUSG00000024589	2003.07	-0.491075	0.187207	-2.62317	0.00871167	0.147415	Nedd4l
ENSMUSG00000003200	551.82	0.300297	0.114524	2.62213	0.00873817	0.147458	Sh3gl1
ENSMUSG00000028751	12.7636	-1.5331	0.585104	-2.62021	0.00878748	0.147885	Pla2g2e
ENSMUSG00000035064	268.652	0.863353	0.329829	2.61758	0.00885569	0.148829	Eef2k
ENSMUSG00000040712	1611.35	-0.41138	0.157358	-2.61429	0.00894118	0.150061	Camta2
ENSMUSG00000039953	139.763	0.754018	0.289303	2.60632	0.009152	0.153181	Clstn1
ENSMUSG00000027938	30.3996	-0.813135	0.312165	-2.60483	0.00919209	0.153399	Creb3l4
ENSMUSG00000028578	252.754	-0.262221	0.100678	-2.60456	0.00919914	0.153399	Caap1
ENSMUSG00000045294	1314.53	-0.45026	0.172881	-2.60444	0.00920242	0.153399	Insig1
ENSMUSG00000018405	158.07	1.08555	0.41714	2.60236	0.00925838	0.154123	Mrm1
ENSMUSG00000026249	226.698	-0.823334	0.316637	-2.60025	0.00931565	0.154757	Serpine2
ENSMUSG00000028599	11009.4	-0.483692	0.186033	-2.60003	0.00932163	0.154757	Tnfrsf1b
ENSMUSG00000069135	421.642	0.369282	0.142062	2.59944	0.00933758	0.154813	Fgfr1op
ENSMUSG00000060657	2008.9	0.346662	0.133518	2.59637	0.00942145	0.155993	Marf1
ENSMUSG00000020092	660.172	0.60453	0.233174	2.59261	0.00952495	0.156443	Pald1
ENSMUSG00000030691	1160.27	-0.705856	0.272196	-2.59319	0.009509	0.156443	Fchsd2
ENSMUSG00000036898	236.786	0.372866	0.143818	2.59263	0.00952446	0.156443	Zfp157
ENSMUSG00000035047	889.604	-0.357453	0.137981	-2.5906	0.00958101	0.157154	Kri1
ENSMUSG00000024750	6627.01	-0.585113	0.226101	-2.58784	0.00965809	0.158208	Zfand5
ENSMUSG00000030096	27037.1	0.303643	0.11753	2.58354	0.00977932	0.15998	Slc6a6
ENSMUSG00000052934	193.006	0.455613	0.176387	2.58303	0.00979381	0.160005	Fbxo31
ENSMUSG00000056501	1565.33	-0.666248	0.258082	-2.58153	0.00983634	0.160486	Cebpb
ENSMUSG00000004446	1186.27	-0.512456	0.198593	-2.58044	0.0098675	0.160782	Bid
ENSMUSG00000016253	484.398	0.443338	0.17189	2.57919	0.00990313	0.161148	Nelfcd
ENSMUSG00000024401	1022.47	-0.919851	0.357225	-2.57499	0.0100243	0.162904	Tnf
ENSMUSG00000058672	652.344	0.4026	0.156392	2.57431	0.0100441	0.163011	Tubb2a
ENSMUSG00000024620	11.1243	-1.63978	0.637311	-2.57296	0.0100833	0.163216	Pdgfrb
ENSMUSG00000038658	1356.94	-0.417864	0.162393	-2.57316	0.0100775	0.163216	Ric1
ENSMUSG00000054091	563.289	-0.376916	0.14656	-2.57176	0.0101184	0.16357	1810037I17Rik
ENSMUSG00000010342	8.45061	-2.45704	0.956331	-2.56924	0.0101923	0.163946	Tex14
ENSMUSG00000021241	178.718	-0.392667	0.15284	-2.56914	0.010195	0.163946	Isca2
ENSMUSG00000026536	1899.49	-0.903035	0.351381	-2.56996	0.0101711	0.163946	Ifi211
ENSMUSG00000032561	99.0761	-1.08061	0.420481	-2.56994	0.0101717	0.163946	Acpp
ENSMUSG00000021972	594.049	0.332936	0.129667	2.56763	0.0102396	0.164439	Hmbox1
ENSMUSG00000049950	89.568	-0.459129	0.178844	-2.5672	0.0102524	0.164439	Rpp38
ENSMUSG00000029725	62.3133	-0.668144	0.260346	-2.56637	0.0102769	0.164618	Ppp1r35
ENSMUSG00000006262	2148.91	-0.178301	0.0695519	-2.56357	0.01036	0.165702	Mob1b
ENSMUSG00000044162	3745.07	-0.648969	0.253188	-2.56319	0.0103715	0.165702	Tnip3
ENSMUSG00000018819	2859.53	2.0537	0.801529	2.56223	0.0104002	0.165945	Lsp1
ENSMUSG00000028437	1991.51	-0.387517	0.151288	-2.56145	0.0104236	0.166102	Ubap1
ENSMUSG00000015619	17.8433	-2.00361	0.782417	-2.5608	0.0104431	0.166198	Gata3
ENSMUSG00000015342	106.323	0.697551	0.272842	2.55661	0.0105698	0.16778	Xk
ENSMUSG00000037685	1439.5	0.49602	0.193989	2.55694	0.0105596	0.16778	Atp8a1
ENSMUSG00000036299	915.86	-0.244845	0.0958972	-2.5532	0.0106737	0.168993	BC031181
ENSMUSG00000053477	2054.22	0.37964	0.148678	2.55344	0.0106664	0.168993	Tcf4
ENSMUSG00000030084	8082.32	-0.734349	0.287919	-2.55054	0.0107555	0.169873	Plxna1
ENSMUSG00000032320	894.285	0.264	0.103509	2.5505	0.0107569	0.169873	Rcn2
ENSMUSG00000001946	11.4957	-2.94869	1.15767	-2.54708	0.0108628	0.171248	Esam
ENSMUSG00000035776	709.274	0.520336	0.204327	2.54659	0.0108782	0.171248	Cd99l2
ENSMUSG00000051379	632.88	-0.918773	0.36082	-2.54635	0.0108857	0.171248	Flrt3
ENSMUSG00000037148	2755.77	-0.242873	0.0956398	-2.53946	0.0111025	0.174436	Arhgap10
ENSMUSG00000070822	15.8088	-1.44701	0.570117	-2.53809	0.0111459	0.174893	Zscan18
ENSMUSG00000015672	565.185	-0.353036	0.139238	-2.53548	0.0112293	0.175979	Mrpl32
ENSMUSG00000048264	639.815	0.527659	0.208255	2.53372	0.011286	0.176642	Dip2c
ENSMUSG00000042207	477.54	-0.990345	0.391413	-2.53018	0.0114005	0.17798	Kdm5b
ENSMUSG00000039782	1131.31	0.641938	0.25401	2.52722	0.011497	0.179033	Cpeb2
ENSMUSG00000058624	1327.61	-1.63713	0.647757	-2.52738	0.0114916	0.179033	Gda
ENSMUSG00000042992	77.5743	0.462459	0.183083	2.52596	0.0115384	0.17945	Borcs5
ENSMUSG00000037003	51.4582	1.96846	0.77974	2.52451	0.0115859	0.179962	Tns2
ENSMUSG00000017631	10549.6	-0.272128	0.107888	-2.52231	0.0116586	0.180863	Abr
ENSMUSG00000025026	1142.42	0.388293	0.154007	2.52127	0.0116931	0.181084	Add3
ENSMUSG00000030123	6513.63	-0.566188	0.224589	-2.521	0.0117023	0.181084	Plxnd1
ENSMUSG00000057469	1042.14	0.358879	0.142383	2.52051	0.0117184	0.181105	E2f6
ENSMUSG00000020388	114.838	-1.1805	0.468532	-2.51956	0.01175	0.181139	Pdlim4
ENSMUSG00000029869	28.2787	1.61206	0.63972	2.51995	0.0117372	0.181139	Ephb6
ENSMUSG00000039713	46.641	1.59595	0.633686	2.51852	0.0117848	0.181447	Plekhg5
ENSMUSG00000028465	18801.9	0.325413	0.129247	2.51777	0.01181	0.181608	Tln1
ENSMUSG00000027787	1371.57	-0.293567	0.116717	-2.5152	0.0118965	0.18271	Nmd3
ENSMUSG00000031684	871.346	0.874265	0.347788	2.51379	0.0119443	0.183215	Slc10a7
ENSMUSG00000032577	888.874	-0.300392	0.119527	-2.51318	0.011965	0.183304	Mapkapk3
ENSMUSG00000013275	174.391	0.402641	0.16028	2.51211	0.0120012	0.183631	Slc41a1
ENSMUSG00000021203	52.1968	-1.2369	0.492539	-2.51127	0.0120299	0.183723	Otub2
ENSMUSG00000026204	267.593	-1.19296	0.475082	-2.51105	0.0120371	0.183723	Ptprn
ENSMUSG00000028551	1131.71	0.431887	0.17204	2.51038	0.01206	0.183845	Cdkn2c
ENSMUSG00000032741	2450.66	0.406111	0.161843	2.50929	0.0120973	0.184185	Tpcn1
ENSMUSG00000025245	941.496	-0.545064	0.21735	-2.50777	0.0121495	0.184295	Lztfl1
ENSMUSG00000026700	64.8973	-1.24887	0.497942	-2.50806	0.0121397	0.184295	Tnfsf4
ENSMUSG00000033793	3613.76	-0.469833	0.187331	-2.50804	0.0121403	0.184295	Atp6v1h
ENSMUSG00000031711	665.046	-0.242408	0.0967826	-2.50467	0.0122566	0.185691	Zfp330
ENSMUSG00000021236	805.417	0.439911	0.175719	2.5035	0.0122973	0.186078	Entpd5
ENSMUSG00000003070	55.7955	-1.1846	0.473661	-2.50095	0.0123861	0.187191	Efna2
ENSMUSG00000064267	3176.52	-0.800091	0.320102	-2.49949	0.0124372	0.187734	Hvcn1
ENSMUSG00000038301	4877.05	-0.410301	0.164214	-2.49857	0.0124695	0.18799	Snx10
ENSMUSG00000050549	504.131	-0.498247	0.199535	-2.49704	0.0125235	0.188573	Fam241a
ENSMUSG00000033088	536.929	-0.333711	0.133719	-2.49561	0.012574	0.18909	Triobp
ENSMUSG00000052056	787.367	0.474169	0.190072	2.49468	0.0126072	0.189139	Zfp217
ENSMUSG00000024955	59.237	0.870454	0.349021	2.49399	0.0126316	0.189275	Esrra
ENSMUSG00000055407	133.937	-1.27367	0.510869	-2.49315	0.0126617	0.189494	Map6
ENSMUSG00000035547	1186.79	0.825466	0.331187	2.49245	0.0126866	0.189637	Capn5
ENSMUSG00000021248	8090.91	0.205832	0.0825998	2.49192	0.0127055	0.189689	Tmed10
ENSMUSG00000071454	163.415	-0.687673	0.276082	-2.49083	0.0127445	0.190039	Dtnb
ENSMUSG00000057895	31.7026	-0.767554	0.308352	-2.48921	0.0128027	0.190676	Zfp105
ENSMUSG00000062127	2785.47	0.432777	0.174639	2.47813	0.0132073	0.19631	Cttnbp2nl
ENSMUSG00000008305	1171.85	0.38678	0.15624	2.47555	0.0133033	0.197415	Tle1
ENSMUSG00000015839	7397.92	-0.397709	0.160723	-2.4745	0.0133422	0.197754	Nfe2l2
ENSMUSG00000022807	1156.44	0.276368	0.111783	2.47236	0.0134224	0.198703	Osbpl11
ENSMUSG00000002814	556.936	0.417255	0.168834	2.47139	0.0134588	0.199003	Top3a
ENSMUSG00000025498	902.448	-1.0901	0.441436	-2.46944	0.0135325	0.199135	Irf7
ENSMUSG00000026688	751.899	0.528844	0.21413	2.46973	0.0135217	0.199135	Mgst3
ENSMUSG00000043811	37.7038	-1.19873	0.485221	-2.47049	0.0134928	0.199135	Rtn4r
ENSMUSG00000048497	253.505	0.607654	0.246007	2.47006	0.0135089	0.199135	Mmgt2
ENSMUSG00000022912	1099.08	0.552296	0.223803	2.46777	0.0135956	0.199348	Pros1
ENSMUSG00000031897	549.456	-0.566564	0.229561	-2.46803	0.0135859	0.199348	Psmb10
ENSMUSG00000032449	1614.27	-0.208851	0.0846298	-2.46782	0.0135939	0.199348	Slc25a36
ENSMUSG00000020910	230.362	-0.360289	0.146103	-2.46599	0.0136637	0.200108	Adprm
ENSMUSG00000033880	10190.3	-0.711462	0.28861	-2.46513	0.0136962	0.20025	Lgals3bp
ENSMUSG00000059495	794.426	-0.812022	0.329437	-2.46488	0.013706	0.20025	Arhgef12
ENSMUSG00000037905	831.175	0.474952	0.192827	2.4631	0.013774	0.201005	Bri3bp
ENSMUSG00000005362	1086.65	-0.283039	0.115069	-2.45973	0.013904	0.202241	Crbn
ENSMUSG00000040435	2146.06	-0.842557	0.342547	-2.45969	0.0139059	0.202241	Ppp1r15a
ENSMUSG00000033684	356.762	0.490737	0.199627	2.45827	0.0139607	0.202529	Qsox1
ENSMUSG00000049076	4083.51	-0.210673	0.0856949	-2.45841	0.0139554	0.202529	Acap2
ENSMUSG00000024953	2347.62	-0.851127	0.346508	-2.4563	0.0140376	0.202845	Prdx5
ENSMUSG00000041328	2011.18	-0.370578	0.150885	-2.45602	0.0140485	0.202845	Pcf11
ENSMUSG00000045312	16279.3	-0.717549	0.292086	-2.45664	0.0140245	0.202845	Lhfpl2
ENSMUSG00000096433	601.873	-0.365911	0.148957	-2.45649	0.0140301	0.202845	Zfp994
ENSMUSG00000023169	4156.98	0.270417	0.110166	2.45462	0.0141033	0.203218	Slc38a1
ENSMUSG00000038456	358.559	-0.752751	0.30668	-2.45452	0.0141073	0.203218	Dennd2a
ENSMUSG00000079418	514.378	-0.494425	0.201514	-2.45355	0.0141454	0.203528	Atg4a
ENSMUSG00000028634	2198.79	-0.627379	0.255888	-2.45178	0.0142152	0.204294	Hivep3
ENSMUSG00000023951	374.824	-0.630276	0.257276	-2.44981	0.0142934	0.204461	Vegfa
ENSMUSG00000036052	251.096	-0.622408	0.254045	-2.44999	0.0142859	0.204461	Dnajb5
ENSMUSG00000039611	33.0564	2.24964	0.918076	2.45038	0.0142705	0.204461	Tmem246
ENSMUSG00000042686	9.27402	1.68219	0.686429	2.45064	0.0142604	0.204461	Jph1
ENSMUSG00000027076	155.141	-0.40707	0.166351	-2.44705	0.0144031	0.205792	Timm10
ENSMUSG00000039081	353.843	-0.606249	0.247852	-2.44602	0.0144445	0.205905	Zfp503
ENSMUSG00000040511	732.091	-0.548308	0.224154	-2.44612	0.0144404	0.205905	Pvr
ENSMUSG00000044501	466.745	-0.369457	0.151139	-2.44449	0.0145057	0.206538	Zfp758
ENSMUSG00000031783	512.21	-0.364886	0.149429	-2.44188	0.0146112	0.207559	Polr2c
ENSMUSG00000038065	223.609	-1.51048	0.618521	-2.44209	0.0146024	0.207559	Mturn
ENSMUSG00000113640	11.0517	-2.09529	0.858225	-2.44142	0.0146296	0.207581	Adat3
ENSMUSG00000020923	2169.72	0.288793	0.118435	2.43841	0.014752	0.20788	Ubtf
ENSMUSG00000026737	3516.13	0.535889	0.219765	2.43847	0.0147496	0.20788	Pip4k2a
ENSMUSG00000028064	218.448	-1.23092	0.504693	-2.43895	0.01473	0.20788	Sema4a
ENSMUSG00000035329	992.58	0.303849	0.124545	2.43968	0.0147004	0.20788	Fbxo33
ENSMUSG00000035671	723.604	-0.561862	0.230297	-2.43972	0.0146985	0.20788	Zswim4
ENSMUSG00000068115	118.142	0.772746	0.316827	2.43901	0.0147274	0.20788	Ninl
ENSMUSG00000034761	521.425	0.289632	0.118916	2.4356	0.0148673	0.209265	Map4k5
ENSMUSG00000000811	200.194	-0.547778	0.224996	-2.43461	0.0149077	0.209574	Txnrd3
ENSMUSG00000078941	685.794	-0.562249	0.230976	-2.43423	0.0149233	0.209574	Ak6
ENSMUSG00000037341	283.464	0.853701	0.350772	2.43378	0.0149422	0.209599	Slc9a7
ENSMUSG00000024672	5419.11	-0.421703	0.173315	-2.43315	0.0149679	0.209721	Ms4a7
ENSMUSG00000026788	581.606	-0.285146	0.117314	-2.43061	0.0150733	0.210571	Zbtb43
ENSMUSG00000074211	97.476	-0.538078	0.221335	-2.43105	0.0150551	0.210571	Sdhaf1
ENSMUSG00000036057	2191.89	-0.300967	0.123862	-2.42986	0.0151045	0.210675	Ptpn23
ENSMUSG00000023066	444.782	0.583304	0.240346	2.42693	0.015227	0.211313	Rttn
ENSMUSG00000027035	3898.4	-0.659028	0.27161	-2.42638	0.0152504	0.211313	Cers6
ENSMUSG00000039016	232.291	-0.373131	0.153772	-2.42652	0.0152445	0.211313	Timm8b
ENSMUSG00000039747	2498.58	-0.717132	0.295389	-2.42776	0.0151926	0.211313	Orai2
ENSMUSG00000047604	115.045	0.491307	0.202421	2.42716	0.0152177	0.211313	Frat2
ENSMUSG00000031628	851.921	0.326436	0.134588	2.42545	0.0152894	0.211337	Casp3
ENSMUSG00000050945	103.749	-0.354678	0.146475	-2.42142	0.01546	0.213216	Zfp438
ENSMUSG00000049422	104.33	-0.81016	0.334742	-2.42025	0.0155099	0.213434	Chchd10
ENSMUSG00000063171	47.9141	0.579609	0.239485	2.42023	0.0155105	0.213434	Rps4l
ENSMUSG00000027514	261.085	-1.28289	0.530279	-2.41927	0.0155516	0.213697	Zbp1
ENSMUSG00000029298	657.059	-0.715077	0.29581	-2.41735	0.0156339	0.213697	Gbp9
ENSMUSG00000041607	1592.2	0.300496	0.124251	2.41846	0.0155864	0.213697	Mbp
ENSMUSG00000069206	558.86	-0.410967	0.17	-2.41745	0.0156296	0.213697	Zfp874a
ENSMUSG00000073139	442.901	0.246168	0.101776	2.41871	0.0155755	0.213697	Tmem185a
ENSMUSG00000027962	352.247	-1.33256	0.551388	-2.41675	0.01566	0.213817	Vcam1
ENSMUSG00000020886	382.554	0.598218	0.247663	2.41546	0.0157155	0.2141	Dlg4
ENSMUSG00000041733	405.522	-0.163651	0.0678085	-2.41343	0.015803	0.214867	Coq5
ENSMUSG00000054604	4332.53	-0.239497	0.0992386	-2.41335	0.0158068	0.214867	Cggbp1
ENSMUSG00000031367	2313.01	0.479546	0.198789	2.41233	0.0158509	0.214992	Ap1s2
ENSMUSG00000041975	266.614	0.267219	0.110756	2.41268	0.0158357	0.214992	Mettl8
ENSMUSG00000021109	5084.18	-0.378121	0.157262	-2.4044	0.016199	0.219472	Hif1a
ENSMUSG00000026110	2104.11	0.376932	0.156826	2.4035	0.0162389	0.219528	Mgat4a
ENSMUSG00000052534	452.738	-0.941955	0.392026	-2.40279	0.0162707	0.219716	Pbx1
ENSMUSG00000054409	39.6875	0.787512	0.327822	2.40226	0.0162942	0.219793	Tmem74
ENSMUSG00000029402	211.824	-0.379728	0.158147	-2.40111	0.0163454	0.220018	Snrnp35
ENSMUSG00000035640	26.7161	1.33567	0.556278	2.40108	0.0163466	0.220018	Cbarp
ENSMUSG00000040165	46.0115	-0.612813	0.255529	-2.39822	0.016475	0.221504	Cd209c
ENSMUSG00000020250	9017.43	-0.368214	0.153644	-2.39653	0.016551	0.222283	Txnrd1
ENSMUSG00000022707	967.56	-0.827664	0.345444	-2.39594	0.0165778	0.2223	Gbe1
ENSMUSG00000025246	2618.01	0.160592	0.0670446	2.3953	0.0166066	0.2223	Tbl1x
ENSMUSG00000028414	786.696	-0.414755	0.173137	-2.39553	0.0165963	0.2223	Fktn
ENSMUSG00000039357	349.648	0.324628	0.135701	2.39223	0.0167463	0.223927	Fut11
ENSMUSG00000029380	42.2741	-1.37262	0.574024	-2.39123	0.0167921	0.224296	Cxcl1
ENSMUSG00000036599	490.236	0.391642	0.163909	2.38938	0.0168768	0.225182	Chst12
ENSMUSG00000020712	17.0425	-1.23028	0.515052	-2.38864	0.0169108	0.225376	Tcam1
ENSMUSG00000036249	524.411	0.444312	0.186039	2.38827	0.0169279	0.225376	Rbm43
ENSMUSG00000025980	6423.11	-0.434128	0.181982	-2.38555	0.0170536	0.226803	Hspd1
ENSMUSG00000032202	138.919	0.871458	0.365393	2.38499	0.0170796	0.226904	Rab27a
ENSMUSG00000020032	193.776	-0.771972	0.323737	-2.38456	0.0170994	0.226922	Nuak1
ENSMUSG00000000751	3366.3	0.405279	0.170254	2.38044	0.017292	0.228858	Rpa1
ENSMUSG00000024530	18.0709	0.819014	0.344088	2.38025	0.0173011	0.228858	Prelid3a
ENSMUSG00000042211	1524.15	-0.225851	0.0950015	-2.37735	0.0174377	0.230356	Fbxo38
ENSMUSG00000055480	52.1411	-0.791446	0.332953	-2.37705	0.0174518	0.230356	Zfp458
ENSMUSG00000045205	1554.8	0.189841	0.0799432	2.3747	0.0175631	0.231329	Dpy19l4
ENSMUSG00000026749	992.934	0.598738	0.252275	2.37335	0.0176275	0.231773	Nek6
ENSMUSG00000035783	13.4583	-1.3003	0.54791	-2.37321	0.0176345	0.231773	Acta2
ENSMUSG00000045038	84.0784	0.713648	0.301083	2.37027	0.0177752	0.233373	Prkce
ENSMUSG00000055809	66.171	-0.914121	0.386201	-2.36695	0.0179351	0.235077	Dnaaf3
ENSMUSG00000050148	1127.69	0.293107	0.123863	2.36638	0.0179628	0.235083	Ubqln2
ENSMUSG00000021701	6785.46	-0.678056	0.286751	-2.36462	0.0180486	0.235455	Plk2
ENSMUSG00000035697	2634.71	0.362121	0.153123	2.36491	0.0180343	0.235455	Arhgap45
ENSMUSG00000060206	584.413	-0.971572	0.410768	-2.36526	0.0180175	0.235455	Zfp462
ENSMUSG00000031232	3195.73	0.269595	0.114064	2.36354	0.0181012	0.235891	Magt1
ENSMUSG00000047139	876.815	0.791144	0.335091	2.36098	0.0182265	0.237273	Cd24a
ENSMUSG00000030847	1010.2	0.388473	0.16481	2.35709	0.0184188	0.239522	Bag3
ENSMUSG00000021703	341.949	0.496235	0.211038	2.3514	0.0187029	0.242907	Serinc5
ENSMUSG00000041879	2402.2	0.376297	0.160052	2.35109	0.0187186	0.242907	Ipo9
ENSMUSG00000006215	594.673	-0.468589	0.199356	-2.35052	0.0187472	0.243023	Zbtb17
ENSMUSG00000001270	4129.16	0.553427	0.235668	2.34834	0.0188575	0.243426	Ckb
ENSMUSG00000020806	936.543	-0.522372	0.22244	-2.34838	0.0188554	0.243426	Rhbdf2
ENSMUSG00000027134	197.147	0.737519	0.314039	2.3485	0.0188493	0.243426	Lpcat4
ENSMUSG00000032786	1902.62	-0.800032	0.340742	-2.34791	0.018879	0.243448	Alas1
ENSMUSG00000022540	184.361	0.838554	0.35723	2.34738	0.0189059	0.24354	Rogdi
ENSMUSG00000020057	1613.49	-0.460578	0.196579	-2.34297	0.0191309	0.245666	Dram1
ENSMUSG00000047749	81.1405	0.726923	0.310211	2.34332	0.0191132	0.245666	Zc3hav1l
ENSMUSG00000007812	1661.72	-0.396829	0.169571	-2.3402	0.0192736	0.247241	Zfp655
ENSMUSG00000057363	961.194	0.299442	0.128031	2.33883	0.0193444	0.247375	Uxs1
ENSMUSG00000069294	75.3265	0.441234	0.188625	2.33922	0.0193243	0.247375	Vmn1r197
ENSMUSG00000029787	1548.48	-0.262773	0.112507	-2.33561	0.0195115	0.248813	Avl9
ENSMUSG00000033157	473.955	-0.538939	0.230772	-2.33537	0.0195241	0.248813	Abhd10
ENSMUSG00000070407	21.8596	1.42622	0.610772	2.33511	0.0195377	0.248813	Hs3st3b1
ENSMUSG00000022601	968.336	-0.347983	0.149093	-2.33399	0.019596	0.249297	Zbtb11
ENSMUSG00000102428	32.4495	0.891792	0.382267	2.33291	0.0196531	0.249765	Pcdhga12
ENSMUSG00000016028	15.0054	-2.02941	0.870481	-2.33137	0.0197337	0.250348	Celsr1
ENSMUSG00000020520	942.695	0.312252	0.133941	2.33126	0.0197397	0.250348	Galnt10
ENSMUSG00000090946	1601.62	-0.295564	0.126909	-2.32894	0.0198621	0.25142	Ccdc71l
ENSMUSG00000079363	47.3911	-1.08246	0.465106	-2.32735	0.0199469	0.252196	Gbp4
ENSMUSG00000021598	364.221	-0.251075	0.107945	-2.32595	0.020021	0.252796	Med10
ENSMUSG00000032340	368.742	0.744322	0.320098	2.3253	0.020056	0.252796	Neo1
ENSMUSG00000032393	3275.19	0.0953815	0.0410167	2.32543	0.0200489	0.252796	Dpp8
ENSMUSG00000030342	9966.88	0.345186	0.14849	2.32463	0.0200915	0.252984	Cd9
ENSMUSG00000038188	327.534	-1.02628	0.441805	-2.32293	0.0201827	0.253873	Scarf1
ENSMUSG00000081455	16.4222	-1.76351	0.759846	-2.32088	0.0202935	0.255005	Hmgb1-ps3
ENSMUSG00000018417	514.916	-1.06977	0.461566	-2.31771	0.0204653	0.256903	Myo1b
ENSMUSG00000028461	229.19	0.342512	0.14789	2.31599	0.0205586	0.257286	Ccdc107
ENSMUSG00000033960	137.667	-0.503557	0.217425	-2.31601	0.020558	0.257286	Jcad
ENSMUSG00000037921	355.111	-0.857603	0.370185	-2.31669	0.0205209	0.257286	Ddx60
ENSMUSG00000036553	1636.8	-0.652683	0.281928	-2.31507	0.0206088	0.257599	Sh3tc1
ENSMUSG00000038068	1337.05	0.789168	0.340927	2.31477	0.0206255	0.257599	Rnf144b
ENSMUSG00000054640	1416.71	0.401997	0.173955	2.31092	0.0208373	0.25998	Slc8a1
ENSMUSG00000031024	202.343	-0.722513	0.312739	-2.31027	0.0208732	0.260164	St5
ENSMUSG00000021978	1536.04	0.627829	0.271868	2.30932	0.020926	0.260296	Extl3
ENSMUSG00000036402	3201.98	-0.387632	0.167856	-2.30932	0.0209261	0.260296	Gng12
ENSMUSG00000039891	84.232	-0.82542	0.357681	-2.3077	0.0210159	0.260886	Txlnb
ENSMUSG00000054843	226.794	-0.822943	0.356604	-2.30772	0.0210147	0.260886	Atrnl1
ENSMUSG00000030126	664.823	-0.494705	0.214551	-2.30576	0.0211239	0.26192	Tmcc1
ENSMUSG00000031951	44.9011	0.692727	0.300475	2.30544	0.0211418	0.26192	Tmem231
ENSMUSG00000003119	1737.05	-0.29902	0.12995	-2.30103	0.0213898	0.263489	Cdk12
ENSMUSG00000010406	354.748	-0.530772	0.230642	-2.30128	0.021376	0.263489	Mrpl52
ENSMUSG00000024926	754.818	-0.394636	0.171486	-2.30128	0.0213759	0.263489	Kat5
ENSMUSG00000031434	65.8362	1.09899	0.477349	2.30227	0.02132	0.263489	Morc4
ENSMUSG00000049327	2980.24	-0.688617	0.299093	-2.30235	0.0213153	0.263489	Kmt5a
ENSMUSG00000070639	1667.93	0.258844	0.112497	2.30091	0.021397	0.263489	Lrrc8b
ENSMUSG00000015605	333.524	-0.378654	0.164745	-2.29842	0.0215379	0.263679	Srf
ENSMUSG00000032374	159.528	1.11307	0.484153	2.299	0.0215049	0.263679	Plod2
ENSMUSG00000041797	161.031	0.557609	0.242548	2.29896	0.021507	0.263679	Abca9
ENSMUSG00000042377	11.2198	-1.71515	0.745772	-2.29983	0.021458	0.263679	Fam83g
ENSMUSG00000063873	259.531	0.788701	0.342981	2.29955	0.0214736	0.263679	Slc24a3
ENSMUSG00000098505	41.9482	0.554343	0.24119	2.29837	0.021541	0.263679	Gm14496
ENSMUSG00000030671	309.605	0.83986	0.36572	2.29646	0.0216498	0.264319	Pde3b
ENSMUSG00000047793	24.444	-1.70159	0.740992	-2.29637	0.0216547	0.264319	Sned1
ENSMUSG00000050947	212.4	0.635615	0.276798	2.29632	0.0216577	0.264319	Amigo1
ENSMUSG00000066637	106.082	-0.467558	0.203686	-2.29549	0.0217051	0.264635	Ttc32
ENSMUSG00000006517	226.436	-0.593751	0.258743	-2.29475	0.0217472	0.264885	Mvd
ENSMUSG00000044350	1380.75	-0.670104	0.292254	-2.29288	0.0218548	0.265932	Lacc1
ENSMUSG00000061731	1503.54	-0.549947	0.239948	-2.29194	0.0219092	0.266331	Ext1
ENSMUSG00000028207	4538.48	0.478276	0.208747	2.29117	0.0219536	0.266344	Asph
ENSMUSG00000095403	116.462	-0.501866	0.21901	-2.29152	0.0219335	0.266344	Gm21092
ENSMUSG00000015094	30.8298	-1.00659	0.439408	-2.29078	0.0219764	0.266358	Npdc1
ENSMUSG00000031578	1253.68	-0.318812	0.139325	-2.28826	0.0221224	0.2676	Mak16
ENSMUSG00000040270	94.8314	1.23351	0.538993	2.28855	0.0221055	0.2676	Bach2
ENSMUSG00000035629	886.77	0.530806	0.232033	2.28764	0.0221587	0.267776	Rubcn
ENSMUSG00000020070	459.374	-0.671377	0.293663	-2.28621	0.0222419	0.267786	Rufy2
ENSMUSG00000020385	980.238	-0.348067	0.152185	-2.28714	0.0221879	0.267786	Clk4
ENSMUSG00000030035	144.801	0.590636	0.258356	2.28613	0.0222466	0.267786	Wbp1
ENSMUSG00000058093	703.304	-0.347864	0.152127	-2.28666	0.0222155	0.267786	Zfp729b
ENSMUSG00000038894	229.654	-0.600366	0.262672	-2.28561	0.022277	0.267891	Irs2
ENSMUSG00000040128	2647.46	-0.574648	0.251532	-2.28459	0.0223369	0.268328	Pnrc1
ENSMUSG00000058586	186.858	-0.730082	0.31962	-2.28422	0.0223588	0.268328	Serhl
ENSMUSG00000031107	175.117	-0.379724	0.166336	-2.28287	0.0224382	0.268628	Rbmx2
ENSMUSG00000032745	2481.18	-0.286827	0.125652	-2.28271	0.0224475	0.268628	Gpbp1
ENSMUSG00000019838	5700.57	-0.39583	0.173629	-2.27975	0.0226224	0.269149	Slc16a10
ENSMUSG00000030199	1480.8	-0.309486	0.135736	-2.28006	0.0226042	0.269149	Etv6
ENSMUSG00000038467	3402.83	-0.298684	0.130993	-2.28015	0.0225987	0.269149	Chmp4b
ENSMUSG00000041439	2219.49	0.82774	0.362901	2.2809	0.0225545	0.269149	Mfsd6
ENSMUSG00000059355	376.45	0.299982	0.131541	2.28052	0.0225766	0.269149	Wdr83os
ENSMUSG00000014592	76.3288	0.469642	0.206207	2.27752	0.022755	0.269827	Camta1
ENSMUSG00000028426	6656.79	-0.293726	0.128926	-2.27825	0.0227115	0.269827	Rad23b
ENSMUSG00000043036	17.7126	1.19744	0.52575	2.27759	0.0227511	0.269827	Ccdc63
ENSMUSG00000070738	3448.74	0.387895	0.170329	2.27732	0.022767	0.269827	Dgkd
[truncated: 11,205 more rows]
