# Supplementary material for: TBK1-associated adapters TANK and AZI2 protect mice against TNF-induced cell death and severe autoinflammatory diseases
Source: Nat Commun. 2024 Nov 19;15:10013. doi: 10.1038/s41467-024-54399-4 (PMC11576971; doi:10.1038/s41467-024-54399-4)
Supplement: Supplementary file 6 — Supplementary Dataset 2 [file 41467_2024_54399_MOESM6_ESM.xlsx]

## Sheet: 1. Reagents
Table 1. List of commercial reagents used in this study
Primary Wester blot antibodies	Company	Cat. Number	Dillution
Rabbit monoclonal anti-Phospho-TBK1/NAK (Ser172), clone D52C2	Cell Signaling Technology	5483S	1000x
Rabbit polyclonal anti-TBK1/NAK	Cell Signaling Technology	3013S	1000x
Rabbit monoclonal anti-Phospho-IKKα/β, clone 16A6	Cell Signaling Technology	2697S	500x
Rabbit polyclonal anti-TANK	Cell Signaling Technology	2141S	500x
Rabbit monoclonal anti-DYKDDDDK Tag, clone D6W5B	Cell Signaling Technology	14793S	1000x
Rabbit monoclonal anti-Phospho-NF-κB p105 (Ser932), clone 18E6	Cell Signaling Technology	4806S	1000x
Mouse monoclonal anti-Phospho-p38 MAPK (Thr180/Tyr182), clone 28B10	Cell Signaling Technology	9216S	2000x
Mouse monoclonal anti-β-Actin, clone 8H10D10	Cell Signaling Technology	3700S	1000x
Rabbit monoclonal anti-Phospho-SAPK/JNK (Thr183/Tyr185), clone 98F2	Cell Signaling Technology	4671S	1000x
Mouse monoclonal anti-Phospho-IκBα, clone 5A5	Cell Signaling Technology	9246S	1000x
Rabbit polyclonal anti-IκBα	Cell Signaling Technology	9242S	1000x
Rabbit monoclonal anti-RIP, clone D94C12	Cell Signaling Technology	3493S	1000x
Rabbit monoclonal anti-Phospho-RIP (Ser166), clone E7G6O	Cell Signaling Technology	53286S	1000x
Rabbit polyclonal anti-Cleaved Caspase-8 (Asp387)	Cell Signaling Technology	9429S	1000x
Rabbit polyclonal anti-IKKγ, FL-419	Santa Cruz Biotechnology	sc-8330	1000x
Mouse monoclonal anti-A20/TNFAIP3, clone A-12	Santa Cruz Biotechnology	sc-166692	1000x
Rabbit monoclonal anti-AZI2, clone EPR14698	Abcam	ab192253	500x
Mouse monoclonal anti-RIP, clone 38	BD Biosciences	610459	1000x
Mouse monoclonal anti-FLAG, clone M2	Merck	F3165	1000x
Secondary Wester blot antibodies	Company	Cat. Number	Dillution
Donkey Anti-Rabbit IgG (H+L) - HRP	Jackson Immunoresearch	711-035-152	20 000x
Goat Anti-Mouse IgG1 - HRP	Jackson Immunoresearch	115-035-205	20 000x
Goat Anti-Mouse IgG2a - HRP	Jackson Immunoresearch	115-035-206	20 000x
Goat Anti-Mouse IgG2b - HRP	Jackson Immunoresearch	115-035-207	20 000x
Goat Anti-Rabbit IgG Fc fragment specific HRP	Jackson Immunoresearch	111-035-046	20 000x
Fluorescently labeled antibodies	Company	Cat. Number	Dillution
PE anti-mouse CD19 (IgG2a, κ), clone 6D5	Biolegend	115507	200x
BV 421 anti-mouse IgM (IgG2a, κ), clone RMM-1	Biolegend	406517	200x
PerCP/Cy5.5 anti-mouse IgD (IgG2a, κ), clone 11-26c.2a	Biolegend	405709	200x
APC anti-mouse CD23 (IgG2a, κ), clone B3B4	Biolegend	101619	200x
PE/Cy7 anti-mouse CD1d (IgG2b, κ), clone 1B1	Biolegend	123523	200x
FITC anti-mouse CD3 (IgG2b, κ), clone 17A2	Biolegend	100203	100x
FITC anti-mouse CD19 (IgG2a, κ), clone 1D3/CD19	Biolegend	152404	200x
FITC anti-mouse NK-1.1 (IgG2a, κ), clone PK136	Biolegend	108705	200x
BV 421 anti-mouse/human CD11b (IgG2b, κ), clone M1/70	Biolegend	101235	200x
AF700 anti-mouse CD11c (Armenian Hamster IgG), clone N418	Biolegend	117319	200x
PE/Cy7 anti-mouse Ly-6C (IgG2c, κ), clone HK1.4	Biolegend	128017	200x
AF647 anti-mouse Ly-6G (IgG2a, κ), clone 1A8	Biolegend	127609	200x
AF 488 anti-mouse F4/80 (IgG2a, κ), clone BM8	Biolegend	123119	200x
Viability - Near-IR fluorescent reactive dye (LIVE/DEAD™ Fixable Near-IR Dead Cell Stain Kit)	Invitrogen	L10119
Inhibitors	Company	Cat. Number	Dillution
Z-VAD-FMK	Merck	627610	1000x
7-Cl-O-Nec-1	Merck	5042970001	2500x
TPCA-1	Merck	T1452	1000x
Cell culture	Company	Cat. Number
Dulbecco’s Modified Eagle’s Medium (DMEM)	Merck	D6429
Fetal Bovine Serum (South America), Heat Inactivated	Biosera	FB-1001H/500
Penicillin-Streptomycin Solution 100X	Biosera	XC-A4122/100
Trypsin – EDTA 10X	Biosera	XC-T1717/100
MEM Non-essential Amino Acid Solution (100×)	Merck	M7145
Recombinant Murine Macrophage Colony Stimulating Factor (M-CSF)	Peprotech	315-02
Recombinant protein isolation and exogenous protein expression	Company	Cat. Number
PEI Prime™ linear polyethylenimine	Merck	919012
His GraviTrap™ TALON®	Cytiva	GE29-0005-94
Sodium phosphate monobasic dihydrate (NaH2PO4 * 2H2O)	Merck	71505
Imidazole (C₃H₄N₂)	VWR	0527-100G
Amicon® Ultra Centrifugal Filter, 10 kDa MWCO	Merck	UFC801008
Lipofectamine™ 2000 Transfection Reagent	Invitrogen	11668019
Syringe filters, Acrodisc®, Supor® membrane	VWR	514-4131
Analysis of signaling pathways and immunoprecipitation	Company	Cat. Number
2-Chloroacetamide (ClAA)	Merck	C0267
Trizma® base (Tris base)	Merck	T6066
Potassium chloride (KCl)	Merck	P3911
Ethylenediaminetetraacetic acid (EDTA) disodium dihydrate (EDTA.2Na * 2H2O)	VWR	33600.3
cOmplete™, EDTA-free Protease Inhibitor Cocktail	Roche	5056489001
PhosSTOP™	Roche	4906837001
n-Dodecyl-β-D-Maltoside (DDM)	Thermo Fisher Scientific	89903
Dithiothreitol (DTT)	Thermo Fisher Scientific	R0861
Sodium dodecyl sulfate (SDS)	VWR Chemicals	444464T
ANTI-FLAG® M2 Affinity Gel	Merck	A2220
Protein A/G PLUS-Agarose	Santa Cruz Biotechnology	sc-2003
Cell death dyes	Company	Cat. Number
Incucyte® Cytotox Red Dye	Sartorius	4632
YOYO™-3 Iodide (612/631)	Thermo Fisher Scientific	Y3606
Propidium iodide (PI)	Thermo Fisher Scientific	P4170
PCR	Company	Cat. Number
Phusion™ High-Fidelity DNA Polymerase	Thermo Fisher Scientific	M0530L
Taq DNA polymerase (Combi PPP Master Mix)	Top-Bio	C210
Assays for measuring the concentration of cytokines and antibody isotypes	Company	Cat. Number
Bio-Plex Pro™ Mouse Cytokine Th17 Panel A 6-Plex	Bio-Rad	M6000007NY
ProcartaPlex™ Mouse Antibody Isotyping Panel 1, 7plex	Invitrogen	EPX070-20815-901
Histology	Company	Cat. Number
Hematoxylin H	BioGnost	HEMH-OT-2.5l
Eosin Y	Carl Roth	X883.2
Congo Red Staining Kit	Roche	860-026
Picrosirius red (Direct Red 80)	Merck	365548
Weigert’s Iron Hematoxylin Set	Merck	HT1079-1SET
Paraplast X-tra®	Leica Biosystems	X882.1
TUNEL Assay Kit HRP-DAB	Abcam	AB206386
General reagents	Company	Cat. Number
Glycerol	Merck	G2025
Sodium chloride (NaCl)	Merck	S9888
Ethanol	VWR Chemicals	20821-321
Formaldehyde solution	VWR Chemicals	20909.3
Sodium azide (NaN3)	Merck	S2002
Ammonium chloride (NH4Cl)	Penta chemicals	16050-31000
Potassium bicarbonate (KHCO3)	Penta chemicals	15300-31000
EDTA disodium salt (EDTA-Na₂)	Carl Roth	8040
Sequencing primers	Company	Sequence
U6 FWD	Merck	GAGGGCCTATTTCCCATGATTCC
pBabe Seq FWD	Merck	CCCCTTGAACCTCCTCTTTC
pBabe Seq REV	Merck	ACTTTCCACACCTGGTTGCT

## Sheet: 2. Mice
Table 2. The lists of the CRISPR/Cas9 targeting sites, sequences of mutated alleles, and genotyping primers for the mouse strains employed in this study.
Preparation of Tank KO	Sequence
sgRNA targetting site 1 (PAM motif in bold and underlined)	ACAAAGAATACGCGAGCAACAGG
sgRNA targetting site 2 (PAM motif in bold and underlined)	GTGATTTCAGCCTGTCAATTAGG
Tank KO#1 (strain A6)
Sequence of Tank WT#1 allele	…ACAAAGAATACGCGAGCAACAGGAACAGCTGTCATTTCAACAAAACCTAATTGACAGGCTG…
Sequence of Tank KO#1 allele (34 bp deletion)	…ACAAAGAATACGCGAGC----------------------------------TGACAGGCTG…
Genotyping Tank WT#1-specific Forward	CAGGAACAGCTGTCATTTCAA
Genotyping Tank KO#1-specific Forward	ACAAAGAATACGCGAGCTGAC
Genotyping Tank Common#1 Reverse	TCCACTTCCTCATTTCCTACAA
Aminoacid sequence TANK KO#1 (bold and underlined - shared with WT)	…NYEQRIRE78LTG-
Tank KO#2 (strain A7)
Sequence of Tank WT#2 allele	…TCTCATTTCAACAAAACCTAATTGACAGGCTGAAATCACAGCTACTTC…
Sequence of Tank KO#2 allele (28 bp deletion)	…TCTCATTTCA----------------------------CAGCTACTTC…
Genotyping Tank Common#2 Forward	TTACCTGGCTGGGATAGGAA
Genotyping Tank KO#2-specific Reverse	CCACGAGAAGTAGCTGTGAAATG
Genotyping Tank WT#2-specific Reverse	TCAGCCTGTCAATTAGGTTTTG
Aminoacid sequence TANK KO#2 (bold and underlined shared with WT)	…EQQEQLSF85HSYFSWILVEITVMAMYLCLKTVTEGR-
Preparation of Azi2 KO	Sequence
sgRNA targetting site 1 (PAM motif in bold and underlined)	GGCCTATCATGCATATCGTGAGG
sgRNA targetting site 2 (PAM motif in bold and underlined)	GGGCCGAGAACAAGTGAATAAGG
Azi2 KO#1 (strain B3)
Sequence of Azi2 WT#1 allele	…GAACAAGTGAATAAGGCCTATCATGCATATCGTGAGGTTTGCATTGATAGAGAC…
Sequence of Azi2 KO#1 allele (9bp change and 25bp deletion)	…GAACAAGTGATATAAGGCA-------------------------TGATAGAGAC…
Genotyping Azi2 WT#1-specific Forward	TCATGCATATCGTGAGGTTTG
Genotyping Azi2 KO#1-specific Forward	CGAGAACAAGTGATATAAGGCATGA
Genotyping Azi2 Common#1 Reverse	AAGCAACAACCTTGTCGTGA
Aminoacid sequence AZI2 KO#1 (bold and underlined shared with WT)	…SSVGREQV90I-
Preparation of Azi2 KO#2 (strain B5)
Sequence of Azi2 WT#2 allele	…TGGGCCGAGAACAAGTGAATAAGGCCTATCATGCATATCGTGAGGTTTGCATTGATAGAGACAATCTGAAGAACCA…
Sequence of Azi2 KO#2 allele (1bp deletion)	…TGGGCCGAGAACAAGTG-ATAAGGCCTATCATGCATATCGTGAGGTTTGCATTGATAGAGACAATCTGAAGAACCA…
Genotyping Azi2 Common#2 Forward	AAAAATTGTGCGTCAATGAAA
Genotyping Azi2 KO#2-specific Reverse	TGCATGATAGGCCTTATCAC
Genotyping Azi2 WT#2-Reverse	ATGCATGATAGGCCTTATTCA
Aminoacid sequence AZI2 KO#2 (bold and underlined shared with WT)	…VGREQV90IRPIMHIVRFALIETI-
Preparation of Ripk1 D138N	Sequence
sgRNA targetting site (PAM motif in bold and underlined)	TGACAAAGGTGTGATACACAAGG
Repair template (introduced changes in red)	ATAGAAGGCATGTGCTACTTACATGACAAAGGTGTGATACACAAGaatCTtAAGCCTGAGAATATCCTCGTTGATCGTGACTTTCACATTAAGGTA
Genotyping Ripk1 Common Forward	CTCTCATCCCACCCTCATGA
Genotyping Ripk1 WT-specific Reverse	GGATATTCTCAGGCTTCAGGTC
Genotyping Ripk1 KD-specific Reverse	CGAGGATATTCTCAGGCTTaAGaTt
Preparation of Tnfrsf1a KO	Sequence
sgRNA targetting site 1 (PAM motif in bold and underlined)	GTAATTCTGGGAAGCCGTAAAGG
sgRNA targetting site 2 (PAM motif in bold and underlined)	CACTCAGGTAGCGTTGGAACTGG
Sequence of Tnfrsf1 WT allele (sequence deleted in red, exons are underlined)	…GAACCTACTTGGTGAGTGACTGTCCGAGCCCAGGGCGGGATACAGTCTGCAGGGAGTGTGAAAAGGGCACCTTTACGGCTTCCCAGAATTACCTCAGGCAGTGTCTCAGTTGCAAGACATGTCGGAAAGGTAAGCCTTGGGATTGGGCCAGGGCTATAGAAGGTGCATGGTGTGTGAAGACGTGCGAACATGTGTGTGTGTCCGTGGGTGTTGGCCAGGAGGTCAGGATTTCGAATCTGCTCGTGAGTGTGGCGGTAGTATGCATGCGTGCACATGCAAGCTCGGGCCTGTGTGCGTAGGAGGAGTGTCTGTTACAAAGACGAATGCCATGTGGCAGAGCCAGGGGGCGTCAAGATTTGTGTGGGAAAAGGGATGTGAGACTCACACACCATTTCCTT…
Sequence of Tnfrsf1 KO allele	…GAACCTACTTGGTGAGTGACTGTCCGAGCCCAGGGCGGGATACAGTCTGCAGGGAGTGTGAAAAGGGCACCAACGCTACCTGAGTGAGACACACTTCCAGTGCGTGGACTGCAGCCCCTGCTTCAACGGCACCGTGACAATCCCCT
Genotyping Tnfrsf1a Forward	CGGCTTCTTTTGCTTGTTTC
Genotyping Tnfrsf1a WT-specific Reverse	ACTCCTCCTACGCACACAGG
Genotyping Tnfrsf1a KO-specific Reverse	TGTGGGAAAGCGGTTAAGAC
Aminoacid sequence TNFRSF1A KO (bold and underlined shared with WT)	…CEKGT88NAT-

## Sheet: 3. Cell lines KO
Table 3. The list of the CRIPSR/Cas targeting sites to obtain cell lines deficient in indicated proteins
Cells	Genotype	Cell line number	CRISPR/Cas9 targeting sequence (PAM bold and underlined, added G at 5'end is bold)
ST2	Tank KO	#15-3	GTGATTTCAGCCTGTCAATTAGG
ST2	Azi2 KO	#26-3	GCTGCAGAAGGCCAGACAGACGG
ST2	Tank/Azi2 DKO #1	#B2-10 (based on 26-3)	GAAATCACAGCTACTTCTCGTGG
ST2	Tank/Azi2 DKO #2	#B2-7 (based on 26-3)	GAAATCACAGCTACTTCTCGTGG
ST2	Nemo KO	#2-1	GTGCATTTCCAGGTCAGCCAGCGG
ST2	A20 KO	#2-7	GCTCGTGGCTCTGAAAACCAATGG
HeLa	A20 KO	#1-3	GCTTGTGGCGCTGAAAACGAACGG
HeLa	NEMO KO	#C1-1	GGCAGCAGATCAGGACGTACTGG
HeLa	TANK/AZI2 DKO #1	#1-1	GCAGAGAATACGTGAACAACAGG for TANK and GAAGAAGAAACAAGTTCCGTGGG for AZI2

## Sheet: 4. Recombinant proteins
Table 4. The aminoacid sequences of recombinant proteins prepared in this work.
Name	Sequence
His-mTNF (AA80-235)	MPLLLLLPLLWAGALAMRGSHHHHHHGSLRSSSQNSSDKPVAHVVANHQVEEQLEWLSQRANALLANGMDLKDNQLVVPADGLYLVYSQVLFKGQGCPDYVLLTHTVSRFAISYQEKVNLLSAVKSPCPKDTPEGAELKPWYEPIYLGGVFQLEKGDQLSAEVNLPKYLDFAESGQVYFGVIAL
SF-mTNF (AA80-235)	MPLLLLLPLLWAGALAMRGSHHHHHHGSSAWSHPQFEKGGGSGGGSGGSAWSHPQFEKGGSADYKDDDDKGAGSTGGTLRSSSQNSSDKPVAHVVANHQVEEQLEWLSQRANALLANGMDLKDNQLVVPADGLYLVYSQVLFKGQGCPDYVLLTHTVSRFAISYQEKVNLLSAVKSPCPKDTPEGAELKPWYEPIYLGGVFQLEKGDQLSAEVNLPKYLDFAESGQVYFGVIAL
SF-hTNF (AA77-233)	MPLLLLLPLLWAGALAMRGSHHHHHHGSSAWSHPQFEKGGGSGGGSGGSAWSHPQFEKGGSADYKDDDDKGAGSTGGTVRSSSRTPSDKPVAHVVANPQAEGQLQWLNRRANALLANGVELRDNQLVVPSEGLYLIYSQVLFKGQGCPSTHVLLTHTISRIAVSYQTKVNLLSAIKSPCQRETPEGAEAKPWYEPIYLGGVFQLEKGDRLSAEINRPDYLDFAESGQVYFGIIAL
