# Supplementary material for: TBK1-associated adapters TANK and AZI2 protect mice against TNF-induced cell death and severe autoinflammatory diseases
Source: Nat Commun. 2024 Nov 19;15:10013. doi: 10.1038/s41467-024-54399-4 (PMC11576971; doi:10.1038/s41467-024-54399-4)
Supplement: Supplementary file 7 — Source Data [file 41467_2024_54399_MOESM7_ESM.xlsx]

## Sheet: Fig. 1
Figure 1A					Figure 1B
					Immunoblot staining	Cell line	Time (min)	Immunoblot staining Adjusted Volume (A.U.) - Exp. 1	Normalization to WT max (%) - Exp. 1	Immunoblot staining Adjusted Volume (A.U.) - Exp. 2	Normalization to WT max (%) - Exp. 2	Immunoblot staining Adjusted Volume (A.U.) - Exp. 3	Normalization to WT max (%) - Exp. 3
					P-TBK1	WT	0	31844	0.393037	114390	1.3956	31328	0.484486
					P-TBK1	WT	15	8102038	100	8196493	100	6466231	100
					P-TBK1	TankKO	15	774447	9.55867	1078676	13.1602	877876	13.5763
					P-TBK1	Azi2KO	15	7104279	87.6851	8442106	102.997	4874935	75.3907
					P-TBK1	Tank/Azi2DKO	15	50037	0.617585	46996	0.573367	48864	0.75568
					TBK1	WT	0	755118	6.94551	8536677	86.7379	298464	14.6086
					TBK1	WT	15	10872030	100	9841926	100	2043066	100
					TBK1	TankKO	15	1345851	12.379	3081915	31.3141	454708	22.2562
					TBK1	Azi2KO	15	5636046	51.8399	8541857	86.7905	927849	45.4145
					TBK1	Tank/Azi2DKO	15	325909	2.99768	1316312	13.3745	330784	16.1906
					Densitometry for all immunoblot stainings normalized to maximum of WT
					Graphs plotted using GraphPad Prism v10.2.3
					Figure 1D
					Immunoblot staining	Cell line	Time (min)	Immunoblot staining Adjusted Volume (A.U.) - Exp. 1	Actin Adjusted Volume (A.U.) - Exp. 1	Normalization to Actin - Exp. 1	Normalization to WT max (%) - Exp. 1	Immunoblot staining Adjusted Volume (A.U.) - Exp. 2	Actin Adjusted Volume (A.U.) - Exp. 2	Normalization to Actin - Exp. 2	Normalization to WT max (%) - Exp. 2	Immunoblot staining Adjusted Volume (A.U.) - Exp. 3	Actin Adjusted Volume (A.U.) - Exp. 3	Normalization to Actin - Exp. 3	Normalization to WT max (%) - Exp. 3	AUC - Exp. 1	AUC - Exp. 2	AUC - Exp. 3
					P-TBK1	WT	0	10713520	12977964	0.825516	46.3269	1969817	19107354	0.103092	19.5193	467236	25535744	0.0182973	11.9518	2425	1941	2137
					P-TBK1	WT	15	26717268	14993369	1.78194	100	7185920	19540432	0.367746	69.6286	3393286	22164828	0.153093	100
					P-TBK1	WT	30	16540929	12057786	1.3718	76.9838	7620990	14429478	0.528154	100	2761791	24737943	0.111642	72.9241
					P-TBK1	TankKO	0	2278024	22222046	0.102512	5.75283	1249600	14697916	0.0850189	16.0974	562341	22741278	0.0247278	16.1521	806.4	1317	1414
					P-TBK1	TankKO	15	17285060	29525986	0.585419	32.8529	5038181	16215460	0.310702	58.828	1985272	23170617	0.0856806	55.9663
					P-TBK1	TankKO	30	18775572	29213730	0.642697	36.0673	3324620	15059874	0.22076	41.7984	2185798	23618137	0.0925474	60.4517
					P-TBK1	Azi2KO	0	1785744	25906260	0.068931	3.86831	186810	16386888	0.0114	2.15845	281618	24453670	0.0115164	7.52247	1267	1071	2379
					P-TBK1	Azi2KO	15	26241750	23595280	1.11216	62.413	3866751	19149147	0.201928	38.2328	3490395	20812666	0.167705	109.545
					P-TBK1	Azi2KO	30	19762736	27600052	0.71604	40.1832	7392947	21827568	0.338698	64.1286	3633280	26192804	0.138713	90.6068
					P-TBK1	Tank/Azi2DKO	0	2070748	28356276	0.0730261	4.09813	259920	19724358	0.0131776	2.49503	356823	25100314	0.0142159	9.28576	490.6	826.9	874.4
					P-TBK1	Tank/Azi2DKO	15	7979433	29074485	0.274448	15.4016	2664960	17406000	0.153106	28.9888	1068483	22187508	0.048157	31.456
					P-TBK1	Tank/Azi2DKO	30	8649025	15909280	0.543647	30.5087	5539968	21070931	0.26292	49.7809	1688790	24849840	0.0679598	44.3911
					P-IKKα/β	WT	0	78048	9417492	0.00828756	13.3766	50198	11509122	0.00436158	12.9593	84018	7165014	0.0117261	19.2081	1744	1895	1892
					P-IKKα/β	WT	15	643985	10394320	0.0619555	100	385016	11439779	0.0336559	100	436415	7148715	0.061048	100
					P-IKKα/β	WT	30	115500	9730240	0.0118702	19.1593	107274	8826685	0.0121534	36.1107	162184	8030880	0.020195	33.0806
					P-IKKα/β	TankKO	0	124690	10641582	0.0117172	18.9124	73815	10086216	0.0073184	21.7448	71097	7753824	0.00916928	15.0198	6442	7994	4362
					P-IKKα/β	TankKO	15	2383360	10930836	0.21804	351.93	1284920	9374568	0.137064	407.252	1132348	7884396	0.143619	235.256
					P-IKKα/β	TankKO	30	943240	11183004	0.0843459	136.139	436527	9870256	0.0442265	131.408	481518	8206419	0.0586758	96.1141
					P-IKKα/β	Azi2KO	0	102638	11174940	0.00918466	14.8246	22230	9926510	0.00223946	6.65398	42276	6888564	0.00613713	10.0529	2783	3889	3442
					P-IKKα/β	Azi2KO	15	980515	10441640	0.0939043	151.567	712949	10845116	0.0657392	195.327	1134880	8980654	0.126369	207
					P-IKKα/β	Azi2KO	30	339986	10344423	0.0328666	53.0487	255559	10337895	0.0247206	73.451	191710	8993802	0.0213158	34.9164
					P-IKKα/β	Tank/Azi2DKO	0	57636	12638220	0.00456045	7.36085	15327	10616991	0.00144363	4.28938	32550	10495068	0.00310146	5.08035	5728	10059	12549
					P-IKKα/β	Tank/Azi2DKO	15	2469810	12814688	0.192733	311.083	2048397	11973870	0.171072	508.298	4643145	10782994	0.430599	705.344
					P-IKKα/β	Tank/Azi2DKO	30	999703	12024804	0.0831367	134.188	763698	11528429	0.0662448	196.83	1540330	9799725	0.157181	257.471
					P-IkBα	WT	0	73834	4694600	0.0157274	2.13081	120324	19107354	0.00629726	1.69135	34817	7165014	0.00485931	0.695282	958.9	832.7	854.7
					P-IkBα	WT	15	633477	6672480	0.0949388	12.8626	339364	19540432	0.0173673	4.66459	331483	7148715	0.0463696	6.63468
					P-IkBα	WT	30	4111653	5570609	0.738098	100	5372402	14429478	0.372321	100	5612763	8030880	0.698898	100
					P-IkBα	TankKO	0	68856	5735703	0.0120048	1.62645	86032	14697916	0.00585335	1.57212	60162	7753824	0.00775901	1.11018	2417	1797	1409
					P-IkBα	TankKO	15	1012245	6308611	0.160454	21.7389	776758	16215460	0.0479023	12.8659	463556	7884396	0.0587941	8.41241
					P-IkBα	TankKO	30	13924512	6805227	2.04615	277.219	11901360	15059874	0.79027	212.255	9749736	8206419	1.18806	169.991
					P-IkBα	Azi2KO	0	93951	6119292	0.0153532	2.08011	104120	16386888	0.00635386	1.70655	68339	6888564	0.00992065	1.41947	1200	1053	882.5
					P-IkBα	Azi2KO	15	480624	7740106	0.0620953	8.41288	497002	19149147	0.0259543	6.97093	391904	8980654	0.0436387	6.24393
					P-IkBα	Azi2KO	30	8683200	8339448	1.04122	141.068	10134768	21827568	0.46431	124.707	6522120	8993802	0.725179	103.76
					P-IkBα	Tank/Azi2DKO	0	377715	8541897	0.0442191	5.99096	220557	19724358	0.011182	3.00331	75739	10495068	0.00721663	1.03257	2269	1808	2507
					P-IkBα	Tank/Azi2DKO	15	1916616	7852800	0.244068	33.0672	1425734	17406000	0.0819105	21.9999	1829646	10782994	0.169679	24.2781
					P-IkBα	Tank/Azi2DKO	30	13448508	7908320	1.70055	230.397	15225440	21070931	0.72258	194.074	19495512	9799725	1.98939	284.647
					IkBα	WT	0	17375054	15290078	1.13636	100	6627195	19107354	0.34684	100	13653145	26779496	0.509836	100	959.2	1384	1047
					IkBα	WT	15	407250	12269168	0.033193	2.92099	365884	19540432	0.0187245	5.39859	745365	20830887	0.0357817	7.01828
Figure 1C					IkBα	WT	30	3207288	12799251	0.250584	22.0514	3690412	14429478	0.255755	73.7386	4221288	32445006	0.130106	25.5192
					IkBα	TankKO	0	15893262	11997461	1.32472	116.575	12927432	14697916	0.879542	253.587	12957399	30719871	0.421792	82.731	1071	2596	903.9
					IkBα	TankKO	15	234274	11681187	0.0200557	1.7649	335480	16215460	0.0206889	5.96497	682898	30940131	0.0220716	4.32916
					IkBα	TankKO	30	3976518	15453606	0.25732	22.6442	4214160	15059874	0.279827	80.679	3681020	24785792	0.148513	29.1296
					IkBα	Azi2KO	0	22003380	16371476	1.34401	118.273	13451895	16386888	0.820894	236.678	12994746	23832900	0.545244	106.945	1056	2365	1106
					IkBα	Azi2KO	15	438440	12644960	0.0346731	3.05124	532701	19149147	0.0278185	8.02056	719172	23713885	0.030327	5.94839
					IkBα	Azi2KO	30	2413710	12904257	0.187048	16.4602	4742360	21827568	0.217265	62.6412	3739109	25599546	0.146062	28.6487
					IkBα	Tank/Azi2DKO	0	10215450	11827242	0.863722	76.0077	12968960	19724358	0.65751	189.572	10730326	27852302	0.385258	75.5651	667	1578	712.4
					IkBα	Tank/Azi2DKO	15	152840	10676568	0.0143155	1.25976	162811	17406000	0.00935373	2.69684	713748	27755388	0.0257157	5.04391
					IkBα	Tank/Azi2DKO	30	1606206	13588584	0.118203	10.4018	1124343	21070931	0.0533599	15.3846	1398223	29368227	0.0476101	9.33831
					Densitometry for all immunoblot stainings normalized to ACTIN, normalized to maximum of WT
					Statistical analysis performed and graphs plotted using GraphPad Prism v10.2.3
					Figure 1F
					Immunoblot staining	Cell line	Time (h)	Condition	Immunoblot staining Adjusted Volume (A.U.) - Exp. 1	Actin Adjusted Volume (A.U.) - Exp. 1	Total RIPK1 Adjusted Volume (A.U.) - Exp. 1	Normalization to Actin - Exp. 1	Normalization to Total RIPK1 - Exp. 1	Normalization to WT TNF (%) - Exp. 1	Immunoblot staining Adjusted Volume (A.U.) - Exp. 2	Actin Adjusted Volume (A.U.) - Exp. 2	Total RIPK1 Adjusted Volume (A.U.) - Exp. 2	Normalization to Actin - Exp. 2	Normalization to Total RIPK1 - Exp. 2	Normalization to WT TNF (%) - Exp. 2	Immunoblot staining Adjusted Volume (A.U.) - Exp. 3	Actin Adjusted Volume (A.U.) - Exp. 3	Total RIPK1 Adjusted Volume (A.U.) - Exp. 3	Normalization to Actin - Exp. 3	Normalization to Total RIPK1 - Exp. 3	Normalization to WT TNF (%) - Exp. 3
					P-RIPK1	WT	24	Untreated	287040		10402784		0.0275926	19.288	226860		11355083		0.0199787	7.86041	522102		10578528		0.0493549	13.8287
					P-RIPK1	WT	24	TNF	1463584		10230848		0.143056	100	3300990		12987388		0.254169	100	3224837		9035648		0.356902	100
					P-RIPK1	WT	24	TNF + zVAD	2984160		10430752		0.286093	199.986	5643120		13127291		0.429877	169.13	3560598		11427264		0.311588	87.3036
					P-RIPK1	Tank/Azi2DKO	24	Untreated	265216		12575776		0.0210894	14.7421	262200		13901237		0.0188616	7.4209	131967		12397088		0.010645	2.98261
					P-RIPK1	Tank/Azi2DKO	24	TNF	3300576		8383360		0.393706	275.211	4075500		12353376		0.32991	129.799	2805314		5842272		0.480175	134.54
					P-RIPK1	Tank/Azi2DKO	24	TNF + zVAD	7541152		8270464		0.911817	637.385	10435170		12734056		0.819469	322.411	8680403		5965472		1.45511	407.706
					Cleaved Caspase-8	WT	24	Untreated	120510	11734082		0.0102701		1.17886	86506	36969443		0.00233993		3.99518	130496	6232120		0.0209393		6.36407
					Cleaved Caspase-8	WT	24	TNF	6422910	7372620		0.871184		100	1946780	33239171		0.0585688		100	2236128	6796262		0.329023		100
					Cleaved Caspase-8	WT	24	TNF + zVAD	4001465	6903413		0.579636		66.5342	48032	33373076		0.00143924		2.45735	865120	7614630		0.113613		34.5304
					Cleaved Caspase-8	Tank/Azi2DKO	24	Untreated	788255	7506172		0.105014		12.0542	66267	34743249		0.00190733		3.25657	1608864	11214402		0.143464		43.603
					Cleaved Caspase-8	Tank/Azi2DKO	24	TNF	13818350	6206812		2.22632		255.551	3022937	32265540		0.0936893		159.964	6513824	6815916		0.955678		290.459
					Cleaved Caspase-8	Tank/Azi2DKO	24	TNF + zVAD	9930570	6534480		1.51972		174.443	1076922	32349416		0.0332903		56.8396	1142976	8299104		0.137723		41.8581
					P-RIPK1 densitometry normalized to RIPK1 (IP fraction), normalized to WT TNF; Cleaved Caspase-8 densitometry normalized to Actin, normalized to WT TNF
					Graphs plotted using GraphPad Prism v10.2.3
					Figure 1G
					Condition	Time (h)	Mean % of cell death experiment 1	Mean % of cell death experiment 2	Mean % of cell death experiment 3	Mean % of cell death experiment 4	Mean % of cell death experiment 5	Mean % of cell death experiment 6	AUC - Exp. 1	AUC - Exp. 2	AUC - Exp. 3	AUC - Exp. 4	AUC - Exp. 5	AUC - Exp. 6
					WT	0	6.13717	10.4103	6.84517	2.687	3.7815	5.55667	289.3	534.1	148.6	223.6	276.4	319.9
					WT	2	6.13267	10.1378	6.334	2.98167	3.51663	4.76383
					WT	4	6.335	10.0222	6.21167	2.95933	3.9115	4.75717
					WT	6	5.8475	9.73333	5.36717	4.30733	3.97587	5.3835
					WT	8	5.7835	9.3775	4.53783	3.42733	4.54919	6.429
					WT	10	5.33983	8.88767	4.3785	4.14233	4.58456	6.83933
					WT	12	4.99633	9.54333	4.10767	3.85417	4.82356	7.4055
					WT	14	5.49233	11.6405	4.29583	4.46333	5.80369	7.81867
					WT	16	6.68333	12.7117	3.943	3.5925	6.26125	7.32167
					WT	18	5.94167	12.866	3.96333	4.28767	6.56156	8.11667
					WT	20	6.70733	12.7783	3.5805	4.02367	6.7345	6.98267
					WT	22	6.881	13.6095	2.74883	4.664	7.00025	7.49217
					WT	24	6.49717	13.9292	2.98117	4.883	7.17781	7.4575
					WT	26	7.13767	12.7897	2.56217	5.82867	7.35906	7.958
					WT	28	6.45317	12.414	2.20067	5.063	6.61481	7.53633
					WT	30	6.281	12.146	2.46	5.71417	6.482	6.78983
					WT	32	5.61083	12.3697	2.17383	5.19467	6.50113	6.74683
					WT	34	5.91033	12.2415	1.71683	5.43367	6.11637	6.4995
					WT	36	6.04567	11.199	1.479	5.09717	6.56344	6.39233
					WT	38	5.75017	10.734	1.36083	5.4845	6.27231	6.57933
					WT	40	5.93033	10.2333	1.201	5.3955	6.36813	6.57133
					WT	42	6.00833	9.56983	1.0795	5.269	5.63581	6.49517
Figure 1E					WT	44	5.8085	9.65917	0.830167	5.78683	5.6305	5.97483
					WT	46	5.411	8.88983	0.947833	5.50783	5.28619	5.89983
					WT	48	5.18517	8.72917	0.878167	6.23817	5.16688	5.91167
					WT + TNF	0	5.93917	10.7667	6.06533	4.76183	3.38813	4.677	387	534.9	191.9	276.3	415.6	347.6
					WT + TNF	2	5.07583	10.8978	5.5385	4.19033	4.03175	5.23383
					WT + TNF	4	5.85533	10.109	5.55867	5.0555	4.29925	5.01967
					WT + TNF	6	5.5175	9.94567	5.10867	4.9305	5.13131	5.6765
					WT + TNF	8	6.42917	11.0767	4.809	4.57917	5.88894	7.0965
					WT + TNF	10	6.72967	11.2163	5.374	4.13717	6.79106	8.27933
					WT + TNF	12	7.1075	12.1233	5.007	4.87317	6.94531	7.77883
					WT + TNF	14	7.94967	12.4653	4.98917	5.14133	7.60831	8.04683
					WT + TNF	16	9.235	12.507	4.7925	6.24417	8.97719	7.96567
					WT + TNF	18	9.01083	12.4702	4.82967	5.62417	9.25	7.658
					WT + TNF	20	9.27333	12.2552	5.05733	5.85067	10.2642	7.05517
					WT + TNF	22	8.587	11.7347	4.62467	6.5135	10.4862	7.11067
					WT + TNF	24	9.3015	11.6412	4.26267	6.25067	10.4624	8.02683
					WT + TNF	26	8.509	10.8578	4.06567	5.41017	10.636	8.05317
					WT + TNF	28	8.79533	10.793	3.491	7.186	10.3824	7.31233
					WT + TNF	30	7.99017	11.2092	3.9595	7.0445	10.251	7.53433
					WT + TNF	32	8.7825	10.9793	3.3115	6.59833	9.67319	7.99683
					WT + TNF	34	9.12817	11.3052	2.72667	5.99567	9.95706	7.72783
					WT + TNF	36	8.801	10.4712	2.76967	5.867	10.0057	7.22317
					WT + TNF	38	8.55017	10.5892	2.52483	5.6525	9.17669	7.57583
					WT + TNF	40	8.4045	10.0848	1.9305	6.1565	9.31775	7.112
					WT + TNF	42	8.0045	10.2297	2.43967	6.50767	9.95481	6.85083
					WT + TNF	44	9.74483	10.4803	2.12317	6.65117	10.1006	7.64067
					WT + TNF	46	9.15483	11.4913	2.3405	6.22833	10.8946	7.64183
					WT + TNF	48	9.224	10.239	2.57783	6.175	11.2231	7.64667
					Tank/Azi2DKO	0	4.92017	5.17433	4.77033	7.51	6.155	8.77067	158	180.4	154.4	229.4	185.2	217.5
					Tank/Azi2DKO	2	4.43683	4.849	4.46617	7.038	5.35967	7.3055
					Tank/Azi2DKO	4	3.87217	3.78367	5.108	7.38733	4.797	7.12233
					Tank/Azi2DKO	6	3.21383	4.73	4.89517	6.27617	4.95967	7.62983
					Tank/Azi2DKO	8	3.8865	4.0635	4.19783	6.11833	4.927	8.0035
					Tank/Azi2DKO	10	3.09767	4.01617	5.06533	5.58567	3.83333	6.27283
					Tank/Azi2DKO	12	3.52917	3.93117	4.18883	4.1275	3.56567	6.07333
					Tank/Azi2DKO	14	3.525	3.19867	3.3035	4.99767	4.21067	6.1115
					Tank/Azi2DKO	16	3.97733	3.7945	3.68917	4.327	3.591	5.0045
					Tank/Azi2DKO	18	3.04	3.25033	3.72733	5.59467	4.10783	4.82
					Tank/Azi2DKO	20	3.702	3.92367	3.14667	5.0845	3.558	5.63183
					Tank/Azi2DKO	22	3.18517	3.50617	3.55817	4.35833	3.07217	3.6065
					Tank/Azi2DKO	24	3.8015	3.34417	2.76483	5.06367	3.44867	4.25017
					Tank/Azi2DKO	26	3.18333	3.34167	3.32917	4.55967	4.01867	3.89283
					Tank/Azi2DKO	28	3.2745	3.59133	2.3685	4.405	3.21083	3.837
					Tank/Azi2DKO	30	2.86633	3.85567	2.77333	3.74933	3.73633	3.05217
					Tank/Azi2DKO	32	2.85633	3.788	2.538	3.80733	3.86733	3.19333
					Tank/Azi2DKO	34	3.16983	3.5325	1.9585	4.411	3.66333	2.594
					Tank/Azi2DKO	36	3.083	3.9095	2.37	3.573	4.04317	3.02
					Tank/Azi2DKO	38	2.5475	3.4755	2.35967	3.80267	3.0455	2.47733
					Tank/Azi2DKO	40	2.706	3.8505	2.1465	3.3215	3.3055	2.44217
					Tank/Azi2DKO	42	3.00517	3.66217	2.20583	4.0685	2.9835	1.921
					Tank/Azi2DKO	44	2.4995	3.29367	1.8935	3.76833	3.15517	2.21883
					Tank/Azi2DKO	46	2.55733	3.0875	1.84167	3.64217	3.49483	2.54567
					Tank/Azi2DKO	48	3.06717	3.689	1.81533	3.7195	3.1325	2.65917
					Tank/Azi2DKO + TNF	0	4.94583	6.99883	5.26483	5.11367	6.86783	7.58183	712.1	752.8	827.9	520.7	538.7	412.1
					Tank/Azi2DKO + TNF	2	5.51117	6.09133	5.25967	6.87283	6.50333	7.45183
					Tank/Azi2DKO + TNF	4	6.72017	6.29333	7.42717	7.26983	7.62817	7.23883
					Tank/Azi2DKO + TNF	6	7.57683	9.901	9.53267	6.98217	7.04333	6.98967
					Tank/Azi2DKO + TNF	8	8.5505	9.7105	10.761	5.31383	7.662	6.323
					Tank/Azi2DKO + TNF	10	10.3015	11.1248	12.7302	5.38133	9.00633	6.18083
					Tank/Azi2DKO + TNF	12	10.5898	11.8282	13.0985	7.82567	7.77883	7.62817
					Tank/Azi2DKO + TNF	14	12.015	13.6343	15.0408	8.142	8.084	7.33833
					Tank/Azi2DKO + TNF	16	12.5267	12.3972	14.8345	5.93667	8.46333	8.17017
					Tank/Azi2DKO + TNF	18	11.8665	14.1828	17.4628	7.30667	8.41683	7.01633
					Tank/Azi2DKO + TNF	20	13.4158	15.5443	16.3608	9.0475	11.1285	6.7865
					Tank/Azi2DKO + TNF	22	14.3487	14.9062	17.1355	9.14483	11.2942	7.16683
					Tank/Azi2DKO + TNF	24	15.5047	15.576	18.9677	8.63733	10.993	7.1895
					Tank/Azi2DKO + TNF	26	16.3618	16.6365	20.7225	9.96283	9.71517	7.647
					Tank/Azi2DKO + TNF	28	17.4397	16.1393	21.2712	11.7925	12.8272	6.78883
					Tank/Azi2DKO + TNF	30	18.4002	17.1175	22.1028	11.8668	12.9605	8.57933
					Tank/Azi2DKO + TNF	32	18.128	18.8225	22.2688	13.6073	11.6973	8.67417
					Tank/Azi2DKO + TNF	34	19.4767	19.8093	21.3765	14.709	11.9248	8.704
					Tank/Azi2DKO + TNF	36	19.7178	19.5157	22.1143	14.0203	13.0205	10.5275
					Tank/Azi2DKO + TNF	38	18.8255	21.0273	24.0513	15.638	14.0142	10.7647
					Tank/Azi2DKO + TNF	40	20.92	22.7477	21.9442	15.5718	14.8543	10.4817
					Tank/Azi2DKO + TNF	42	21.0603	21.9783	22.1052	15.6162	15.362	11.5483
					Tank/Azi2DKO + TNF	44	21.3405	22.8147	21.7363	16.9947	16.3583	12.1733
					Tank/Azi2DKO + TNF	46	21.6093	23.0098	21.5608	20.3933	19.1372	13.4445
					Tank/Azi2DKO + TNF	48	22.7882	24.2172	22.9382	19.55	20.0387	14.9257
					Means for each experiment calculated using ≥ 3 technical replicates
					Statistical analysis performed and graphs plotted using GraphPad Prism v10.2.3
					Figure 1H
					Condition	Time (h)	Mean % of cell death experiment 1	Mean % of cell death experiment 2	Mean % of cell death experiment 3	Mean % of cell death experiment 4	Mean % of cell death experiment 5	Mean % of cell death experiment 6
					WT	48	0.623333	2.15567	3.65644	3.12562	9.79631	13.7768
					WT + TNF	48	2.2005	3.672	4.97044	5.39138	7.88375	7.78444
					WT + TNF + zVAD	48	1.65267	4.59267	5.3535	5.91413	7.97375	8.16044
					WT + TNF + Nec-1s	48	2.26483	2.59067	4.35275	4.353	8.20975	6.03294
					WT+ TNF + zVAD + Nec-1s	48	1.56833	3.55367	5.04806	4.609	10.2238	6.75094
					Tank/Azi2DKO	48	2.503	3.61717	3.37219	1.47881	3.39494	1.51875
					Tank/Azi2DKO + TNF	48	16.2377	20.1437	20.8295	19.95	22.3269	12.6862
					Tank/Azi2DKO + TNF + zVAD	48	10.2902	11.1135	9.65719	12.1191	11.2179	6.28106
					Tank/Azi2DKO + TNF + Nec-1s	48	7.28167	10.7283	12.4827	7.47575	13.8419	7.50325
					Tank/Azi2DKO + TNF + zVAD + Nec-1s	48	4.70033	6.50133	7.13413	3.44663	8.37181	5.65763
					Calculations based on data from Fig. 1G and Supplementary Fig. 1D
					Means for each experiment calculated using ≥ 3 technical replicates
					Statistical analysis performed and graphs plotted using GraphPad Prism v10.2.3

## Sheet: Suppl. Fig. 1
Supplementary Figure 1A					Supplementary Figure 1B
					Immunoblot staining	Cell line	Time (min)	Immunoblot staining Adjusted Volume (A.U.) - Exp. 1	Actin Adjusted Volume (A.U.) - Exp. 1	Normalization to Actin - Exp. 1	Normalization to WT max (%) - Exp. 1	Immunoblot staining Adjusted Volume (A.U.) - Exp. 2	Actin Adjusted Volume (A.U.) - Exp. 2	Normalization to Actin - Exp. 2	Normalization to WT max (%) - Exp. 2	Immunoblot staining Adjusted Volume (A.U.) - Exp. 3	Actin Adjusted Volume (A.U.) - Exp. 3	Normalization to Actin - Exp. 3	Normalization to WT max (%) - Exp. 3	AUC - Exp. 1	AUC - Exp. 2	AUC - Exp. 3
					P-TBK1	WT	0	2821875	18616752	0.151577	21.0756	2046528	12243042	0.167158	21.7243	1657539	36186332	0.0458057	16.1565	3888	3177	3234
					P-TBK1	WT	5	9173010	16563414	0.553812	77.0029	5863912	12610616	0.464998	60.4322	8049924	40235503	0.20007	70.5685
					P-TBK1	WT	10	8535415	16413401	0.520027	72.3055	5874225	11811870	0.497315	64.6322	10515852	37091400	0.283512	100
					P-TBK1	WT	15	12197445	16959536	0.719209	100	6414172	13796520	0.464912	60.421	7984743	36471222	0.218933	77.2217
					P-TBK1	WT	30	10294808	16006584	0.643161	89.4262	10713468	13923462	0.769454	100	7190170	36084640	0.199258	70.2822
					P-TBK1	WT	45	10144999	14146836	0.717121	99.7098	5888571	14601006	0.403299	52.4136	6064648	31180110	0.194504	68.6051
					P-TBK1	Tank/Azi2DKO	0	890799	15490035	0.0575079	7.99599	32538	17042400	0.00190924	0.248129	417276	29075776	0.0143513	5.06198	1403	593.5	1476
					P-TBK1	Tank/Azi2DKO	5	3623375	15919193	0.22761	31.6473	1639512	17389554	0.0942814	12.253	1474640	29435200	0.0500978	17.6705
					P-TBK1	Tank/Azi2DKO	10	3003288	15756174	0.19061	26.5028	1092250	16234440	0.0672798	8.74383	2588224	30258896	0.085536	30.1702
					P-TBK1	Tank/Azi2DKO	15	2517830	14535892	0.173215	24.0841	803396	16056953	0.0500342	6.50255	3116724	32737607	0.0952032	33.58
					P-TBK1	Tank/Azi2DKO	30	4195660	16065676	0.261157	36.3117	3241476	17823828	0.181862	23.6352	3838716	34804080	0.110295	38.9031
					P-TBK1	Tank/Azi2DKO	45	4675125	15910252	0.293844	40.8565	1236724	17640672	0.0701064	9.11118	4604652	39994553	0.115132	40.6092
					P-IKKα/β	WT	0	45320	9572058	0.00473461	0.703098	1163778	25977497	0.0447995	5.6086	186618	11545070	0.0161643	1.78825	1152	1385	1455
					P-IKKα/β	WT	5	4509365	9193926	0.490472	72.8359	20658330	25862880	0.798764	100	10388972	12648172	0.821381	90.8689
					P-IKKα/β	WT	10	5360145	7959904	0.673393	100	16154352	21655865	0.745957	93.389	13099591	14491989	0.903919	100
					P-IKKα/β	WT	15	1337976	8642214	0.154819	22.9908	3715944	28491918	0.130421	16.3279	3293589	13360178	0.246523	27.2727
					P-IKKα/β	WT	30	45628	9306318	0.00490291	0.72809	1974480	30477440	0.064785	8.11065	1197135	10945320	0.109374	12.1
					P-IKKα/β	WT	45	329724	8050686	0.040956	6.08204	3345056	26377244	0.126816	15.8765	525920	10309164	0.0510148	5.64373
					P-IKKα/β	Tank/Azi2DKO	0	52675	7861476	0.0067004	0.99502	900550	19369212	0.0464939	5.82073	37088	9098040	0.00407648	0.450978	2618	3021	2063
					P-IKKα/β	Tank/Azi2DKO	5	5715353	7471044	0.765001	113.604	27137239	24638768	1.1014	137.889	3567892	8715369	0.409379	45.2894
					P-IKKα/β	Tank/Azi2DKO	10	5475260	8237636	0.664664	98.7037	33917295	30693898	1.10502	138.341	11919024	9513152	1.2529	138.607
					P-IKKα/β	Tank/Azi2DKO	15	3911270	7576800	0.516217	76.659	18536919	30350112	0.610769	76.4643	4195476	10257072	0.409033	45.251
					P-IKKα/β	Tank/Azi2DKO	30	2050000	8377424	0.244705	36.3391	10536576	29379124	0.358642	44.8996	3427632	10562328	0.324515	35.9009
					P-IKKα/β	Tank/Azi2DKO	45	1862640	8564850	0.217475	32.2954	6534200	32759848	0.199458	24.9708	2184936	12008406	0.181951	20.1291
					P-p105	WT	0	65142	11420816	0.0057038	0.861661	270305	8897458	0.03038	3.60486	179795	11108475	0.0161854	1.30538	1213	1415	1281
					P-p105	WT	5	4003329	12442626	0.321743	48.6051	8710555	10335840	0.842753	100	12539411	10113256	1.2399	100
					P-p105	WT	10	7493475	11320240	0.661954	100	7564480	12400560	0.610011	72.3832	9491092	10737531	0.883918	71.2895
					P-p105	WT	15	3225288	12135098	0.265782	40.1511	3738350	12136652	0.308022	36.5495	2782208	11537564	0.241143	19.4486
					P-p105	WT	30	253737	12702243	0.0199758	3.0177	642285	9832326	0.0653238	7.75124	1642430	11096946	0.148007	11.9371
					P-p105	WT	45	229614	12402664	0.0185133	2.79676	782460	11137148	0.0702568	8.33658	1081399	13815186	0.0782761	6.31311
					P-p105	Tank/Azi2DKO	0	43824	12295752	0.00356416	0.53843	60970	8970390	0.00679681	0.806501	44104	9666640	0.0045625	0.367973	2121	1554	1579
					P-p105	Tank/Azi2DKO	5	5201328	11944720	0.43545	65.7825	4907458	9678900	0.507026	60.1631	4003405	8602497	0.465377	37.5335
					P-p105	Tank/Azi2DKO	10	5640162	13048823	0.432235	65.2969	7337268	12135718	0.604601	71.7412	8078280	10147830	0.79606	64.2036
					P-p105	Tank/Azi2DKO	15	7100670	12598782	0.5636	85.1419	3428355	11735240	0.292142	34.6652	6920865	9575304	0.722783	58.2937
					P-p105	Tank/Azi2DKO	30	2446236	11618213	0.210552	31.8076	2248536	8593335	0.26166	31.0483	2776813	8936577	0.310724	25.0605
					P-p105	Tank/Azi2DKO	45	1464540	12200760	0.120037	18.1337	819078	9087540	0.090132	10.695	1648548	9032760	0.182508	14.7196
					P-IkBα	WT	0	13930	18616752	0.000748251	0.0994808	8190	12243042	0.000668951	0.0962351	165353	36186332	0.00456949	1.3239	745.9	686.8	891.2
					P-IkBα	WT	5	12458277	16563414	0.752156	100	8765916	12610616	0.695122	100	13887438	40235503	0.345154	100
					P-IkBα	WT	10	1967754	16413401	0.119887	15.9391	1343020	11811870	0.113701	16.357	863265	37091400	0.023274	6.74308
					P-IkBα	WT	15	239464	16959536	0.0141197	1.87723	25655	13796520	0.00185953	0.267511	158064	36471222	0.00433394	1.25565
					P-IkBα	WT	30	363564	16006584	0.0227134	3.01977	111475	13923462	0.00800627	1.15178	1440160	36084640	0.0399106	11.5631
					P-IkBα	WT	45	1445824	14146836	0.102201	13.5878	1148070	14601006	0.0786295	11.3116	2413086	31180110	0.0773918	22.4224
					P-IkBα	Tank/Azi2DKO	0	3535	15490035	0.000228211	0.0303409	805	17042400	4.72351e-05	0.00679523	18611	29075776	0.000640086	0.18545	1293	712.5	1106
					P-IkBα	Tank/Azi2DKO	5	13447629	15919193	0.844743	112.31	7735875	17389554	0.444858	63.9971	7604712	29435200	0.258354	74.8519
					P-IkBα	Tank/Azi2DKO	10	2638506	15756174	0.167459	22.2638	1347115	16234440	0.0829788	11.9373	1551240	30258896	0.0512656	14.853
					P-IkBα	Tank/Azi2DKO	15	390780	14535892	0.0268838	3.57423	9835	16056953	0.000612507	0.0881151	347814	32737607	0.0106243	3.07813
					P-IkBα	Tank/Azi2DKO	30	2034774	16065676	0.126653	16.8387	1284210	17823828	0.0720502	10.3651	3204435	34804080	0.0920707	26.6753
					P-IkBα	Tank/Azi2DKO	45	5287842	15910252	0.332354	44.1869	2884557	17640672	0.163517	23.5236	4167840	39994553	0.10421	30.1924
					IkBα	WT	0	8159869	9572058	0.852468	100	8792196	8683920	1.01247	75.067	7472790	11545070	0.647271	100	1593	1578	1220
					IkBα	WT	5	3062782	9193926	0.333131	39.0784	2395482	7709000	0.310738	23.0389	1521292	12648172	0.120278	18.5823
					IkBα	WT	10	677198	7959904	0.0850762	9.97999	732374	9245043	0.079218	5.87343	383448	14491989	0.0264593	4.08782
					IkBα	WT	15	418304	8642214	0.0484024	5.67792	589520	9676075	0.0609255	4.51717	350883	13360178	0.0262633	4.05755
					IkBα	WT	30	2213800	9306318	0.237881	27.905	4333434	10686606	0.405501	30.0649	1742774	10945320	0.159225	24.5995
					IkBα	WT	45	5693076	8050686	0.707154	82.9538	10362968	7683368	1.34875	100	3977844	10309164	0.385855	59.6126
					IkBα	Tank/Azi2DKO	0	7848200	7861476	0.998311	117.108	13209560	9395778	1.4059	104.237	4449900	9098040	0.489105	75.5642	1056	1182	1163
					IkBα	Tank/Azi2DKO	5	2345640	7471044	0.313964	36.83	3202488	8392085	0.381608	28.2934	1784115	8715369	0.204709	31.6265
					IkBα	Tank/Azi2DKO	10	711994	8237636	0.0864318	10.139	1004948	11160478	0.0900452	6.67618	624880	9513152	0.0656859	10.1481
					IkBα	Tank/Azi2DKO	15	211880	7576800	0.0279643	3.2804	400340	8466900	0.0472829	3.50568	408525	10257072	0.0398286	6.15331
					IkBα	Tank/Azi2DKO	30	938520	8377424	0.11203	13.1418	2523690	9366561	0.269436	19.9767	1521912	10562328	0.144089	22.2609
					IkBα	Tank/Azi2DKO	45	2900608	8564850	0.338664	39.7275	8443386	11398534	0.740743	54.9206	3829031	12008406	0.318863	49.2626
					TBK1	WT	0	8298668	11420816	0.726627	100	6829914	8897458	0.767625	100	7323965	11754480	0.623079	74.9084	3217	2544	3772
					TBK1	WT	5	7904120	12442626	0.635245	87.4239	4561064	10335840	0.441286	57.4872	6678468	10817640	0.617368	74.2219
					TBK1	WT	10	5706072	11320240	0.504059	69.3698	4207092	12400560	0.339266	44.1969	8437330	11196383	0.753576	90.5973
					TBK1	WT	15	6034680	12135098	0.497291	68.4384	4926246	12136652	0.405898	52.8771	8516068	10238280	0.831787	100
					TBK1	WT	30	5690637	12702243	0.448003	61.6551	4379462	9832326	0.445415	58.025	6599814	10926174	0.604037	72.6192
					TBK1	WT	45	6899131	12402664	0.556262	76.554	4402554	11137148	0.395304	51.4969	6935526	9309747	0.744975	89.5632
					TBK1	Tank/Azi2DKO	0	5751684	12295752	0.467778	64.3767	4630994	8970390	0.516253	67.2533	5619782	8879816	0.632871	76.0858	2351	2987	3867
					TBK1	Tank/Azi2DKO	5	5005952	11944720	0.419093	57.6766	4770760	9678900	0.492903	64.2114	5700396	8863600	0.643124	77.3184
					TBK1	Tank/Azi2DKO	10	6801088	13048823	0.521203	71.7292	7015680	12135718	0.578102	75.3104	7084935	9908404	0.715043	85.9647
					TBK1	Tank/Azi2DKO	15	5174964	12598782	0.410751	56.5285	4904913	11735240	0.417964	54.449	7727265	9348574	0.826572	99.373
					TBK1	Tank/Azi2DKO	30	3833208	11618213	0.329931	45.4058	4459600	8593335	0.51896	67.6059	6999160	10284075	0.680582	81.8217
					TBK1	Tank/Azi2DKO	45	3511966	12200760	0.287848	39.6143	5234306	9087540	0.575987	75.0349	8175054	11521850	0.709526	85.3014
					Densitometry for all immunoblot stainings normalized to ACTIN, normalized to maximum of WT
					Statistical analysis performed and graphs plotted using GraphPad Prism v10.2.3
Supplementary Figure 1C
Immunoblot staining	Cell line	Time (min)	Normalization to Actin - Exp. 1 (Fig. 1C-D)	Normalization to Actin - Exp. 2 (Fig. 1C-D)	Normalization to Actin - Exp. 3 (Fig. 1C-D)	Normalization to Actin - Exp. 1 (Fig. S1A-B)	Normalization to Actin - Exp. 2 (Fig. S1A-B)	Normalization to Actin - Exp. 3 (Fig. S1A-B)	Normalization to unstimulated - Exp. 1 (Fig. 1C-D)	Normalization to unstimulated - Exp. 2 (Fig. 1C-D)	Normalization to unstimulated - Exp. 3 (Fig. 1C-D)	Normalization to unstimulated - Exp. 1 (Fig. S1A-B)	Normalization to unstimulated - Exp. 2 (Fig. S1A-B)	Normalization to unstimulated - Exp. 3 (Fig. S1A-B)
IkBα	WT	0	1.08407	0.34684	0.509836	0.852468	1.01247	0.647271	1	1	1	1	1	1
IkBα	WT	15	0.033193	0.0187245	0.0357817	0.0484024	0.0609255	0.0262633	0.0306188	0.0539859	0.0701828	0.0567792	0.0601752	0.0405755
IkBα	WT	30	0.250584	0.255755	0.130106	0.237881	0.405501	0.159225	0.231151	0.737386	0.255192	0.27905	0.400508	0.245995
IkBα	Tank/Azi2DKO	0	0.863722	0.65751	0.385258	0.998311	1.4059	0.489105	1	1	1	1	1	1
IkBα	Tank/Azi2DKO	15	0.0143155	0.00935373	0.0257157	0.0279643	0.0472829	0.0398286	0.0165742	0.014226	0.0667492	0.0280116	0.0336317	0.0814316
IkBα	Tank/Azi2DKO	30	0.118203	0.0533599	0.0476101	0.11203	0.269436	0.144089	0.136853	0.0811545	0.12358	0.112219	0.191646	0.294596
Calculations based on data from Fig. 1C-D and Supplementary Fig. 1A-B
Densitometry for all immunoblot stainings normalized to ACTIN, normalized to unstimulated cells
Statistical analysis performed and graphs plotted using GraphPad Prism v10.2.3
Supplementary Figure 1D
Condition	Time (h)	Mean % of cell death experiment 1	Mean % of cell death experiment 2	Mean % of cell death experiment 3	Mean % of cell death experiment 4	Mean % of cell death experiment 5	Mean % of cell death experiment 6	AUC - Exp. 1	AUC - Exp. 2	AUC - Exp. 3	AUC - Exp. 4	AUC - Exp. 5	AUC - Exp. 6	Condition	Time (h)	Mean % of cell death experiment 1	Mean % of cell death experiment 2	Mean % of cell death experiment 3	Mean % of cell death experiment 4	Mean % of cell death experiment 5	Mean % of cell death experiment 6	AUC - Exp. 1	AUC - Exp. 2	AUC - Exp. 3	AUC - Exp. 4	AUC - Exp. 5	AUC - Exp. 6
WT	0	4.1575	6.04217	2.57931	2.51931	5.09306	7.56438	103.1	183.7	184.9	176.3	465.2	735.4	Tank/Azi2DKO	0	7.5765	5.36417	3.89106	2.54481	3.14744	2.30737	196.6	186.8	149.7	78.83	152.4	73.17
WT	2	4.3875	5.4215	2.87637	2.63656	5.22	8.38							Tank/Azi2DKO	2	4.64433	3.892	2.99006	1.91613	2.83506	1.669
WT	4	3.47317	5.12817	3.33881	2.83787	5.58875	8.85519							Tank/Azi2DKO	4	5.39533	3.97017	3.44112	2.01781	2.91594	1.87106
WT	6	3.5855	4.9805	3.40906	2.74844	6.41306	10.5819							Tank/Azi2DKO	6	5.08167	3.99033	2.88444	1.75713	3.10363	1.725
WT	8	3.416	4.96633	3.08275	2.59125	7.2745	11.8452							Tank/Azi2DKO	8	4.45567	4.129	3.06019	1.65625	3.48706	1.7495
WT	10	2.74583	4.662	3.16312	2.94762	7.99819	12.8603							Tank/Azi2DKO	10	5.21783	4.032	3.24487	1.71594	2.82406	1.52925
WT	12	2.83583	4.6285	3.18681	3.08281	9.418	14.8077							Tank/Azi2DKO	12	4.77	3.6805	2.90569	1.85819	3.12144	1.76319
WT	14	2.91717	3.9185	3.49081	3.50706	9.57512	15.8252							Tank/Azi2DKO	14	4.45483	3.30217	3.24581	1.69875	2.91012	1.67162
WT	16	2.44583	4.06883	3.48731	3.99694	10.5034	16.9827							Tank/Azi2DKO	16	4.42867	3.48067	3.06588	1.82225	2.87231	1.60506
WT	18	2.08633	4.5675	4.06269	4.26625	10.9287	18.1686							Tank/Azi2DKO	18	3.74133	4.06217	3.28069	1.82825	3.30406	1.35238
WT	20	2.3865	3.99883	4.17956	4.06687	11.313	18.2199							Tank/Azi2DKO	20	3.69467	4.49683	2.991	1.82281	3.18187	1.50125
WT	22	2.15733	3.73133	4.13319	4.09631	11.2451	18.7431							Tank/Azi2DKO	22	4.734	4.564	3.07181	1.72562	3.06906	1.45094
WT	24	1.7815	3.605	4.52712	3.87056	11.5514	18.0397							Tank/Azi2DKO	24	4.296	3.45533	3.043	1.84719	3.46287	1.45219
WT	26	2.09883	4.0305	4.47163	4.35444	11.3093	18.4354							Tank/Azi2DKO	26	4.1755	3.6365	3.23088	1.56537	3.10794	1.68725
WT	28	1.7625	3.63867	4.73487	4.19925	11.7848	18.3355							Tank/Azi2DKO	28	4.45467	3.75117	2.98419	1.4755	3.28231	1.47856
WT	30	1.83917	3.52283	4.19394	4.49344	10.9444	17.7728							Tank/Azi2DKO	30	3.7445	3.6835	3.11769	1.49569	3.13537	1.50406
WT	32	1.6285	3.164	4.49456	4.14919	10.9378	16.8965							Tank/Azi2DKO	32	4.332	4.09017	2.99156	1.50344	3.18025	1.48375
WT	34	1.28	3.12067	4.327	4.23406	10.4292	15.8636							Tank/Azi2DKO	34	3.42733	3.4935	3.0915	1.39019	3.23019	1.46237
WT	36	1.37833	3.21583	4.45919	4.38187	10.6094	17.2312							Tank/Azi2DKO	36	3.60217	4.06317	2.82919	1.45481	3.28613	1.1385
WT	38	1.17783	2.87967	4.36675	4.02594	10.8114	16.7931							Tank/Azi2DKO	38	3.55683	4.30633	3.05687	1.27106	3.18056	1.14538
WT	40	1.0675	3.11883	4.1005	3.89256	10.9246	16.4919							Tank/Azi2DKO	40	3.07633	3.62167	3.01669	1.26638	3.38356	1.37488
WT	42	0.926833	2.83383	3.93725	4.11337	10.3841	15.821							Tank/Azi2DKO	42	2.5995	3.94317	3.02181	1.28125	3.42081	1.39381
WT	44	0.937667	2.22683	3.82044	3.41375	10.1908	15.3808							Tank/Azi2DKO	44	3.036	3.84433	3.17531	1.47794	3.24131	1.27194
WT	46	0.856167	2.32767	3.46381	3.40219	9.81719	14.6799							Tank/Azi2DKO	46	2.34517	3.43617	3.48488	1.55706	3.38025	1.38944
WT	48	0.623333	2.15567	3.65644	3.12562	9.79631	13.7768							Tank/Azi2DKO	48	2.503	3.61717	3.37219	1.47881	3.39494	1.51875
WT + TNF	0	3.56667	6.71517	2.56219	2.3305	5.7365	6.25081	106.2	225.3	215.7	222.9	406.7	464.8	Tank/Azi2DKO + TNF	0	6.04483	5.94217	3.14988	4.561	3.80944	2.728	551.1	708.3	771.5	691.1	793.8	318.7
WT + TNF	2	3.44733	5.7455	2.74638	2.60962	5.23513	6.95494							Tank/Azi2DKO + TNF	2	6.37483	4.73533	4.69512	4.35996	4.89125	2.08956
WT + TNF	4	3.202	4.786	3.05694	2.93081	5.9825	7.10706							Tank/Azi2DKO + TNF	4	6.77133	8.2085	6.452	5.95308	8.48375	2.53362
WT + TNF	6	3.249	5.08117	2.94844	3.41606	6.236	8.028							Tank/Azi2DKO + TNF	6	7.7685	9.72283	8.79019	7.06375	10.1459	3.54731
WT + TNF	8	2.58767	5.48	3.38344	3.22894	7.04375	9.00188							Tank/Azi2DKO + TNF	8	7.427	11.0472	10.6442	7.30354	10.8509	3.99544
WT + TNF	10	2.1975	5.29283	3.16006	3.92387	7.89631	10.3417							Tank/Azi2DKO + TNF	10	8.87683	11.2553	11.8486	9.435	12.767	4.61475
WT + TNF	12	2.31583	6.01817	3.50225	4.04394	8.73694	12.0446							Tank/Azi2DKO + TNF	12	9.796	11.4053	13.1565	9.52662	14.3958	4.44987
WT + TNF	14	2.29633	5.549	3.57181	4.33587	10.1621	12.1038							Tank/Azi2DKO + TNF	14	10.1735	11.7775	15.1824	9.1245	14.4977	4.41606
WT + TNF	16	2.278	4.8455	4.17594	4.54419	9.81087	12.406							Tank/Azi2DKO + TNF	16	11.9042	12.8882	15.9513	18.6616	15.9002	4.93088
WT + TNF	18	2.11683	5.29317	4.79269	4.63906	10.4583	12.3424							Tank/Azi2DKO + TNF	18	10.9583	14.5723	16.5306	19.7812	16.0173	4.79581
WT + TNF	20	2.46833	4.8555	4.9565	5.29969	10.1412	12.4859							Tank/Azi2DKO + TNF	20	11.637	13.5868	17.0854	18.1036	16.5332	5.345
WT + TNF	22	2.099	4.98	4.93481	5.15175	10.1156	12.3469							Tank/Azi2DKO + TNF	22	10.5088	14.2437	17.873	16.2919	17.8286	4.96644
WT + TNF	24	2.22383	4.62083	4.98538	5.1365	10.0717	11.4146							Tank/Azi2DKO + TNF	24	10.7137	15.4868	18.0587	17.5171	18.8657	5.97363
WT + TNF	26	2.0965	4.59583	5.34956	5.29769	9.47681	10.8699							Tank/Azi2DKO + TNF	26	12.145	15.952	18.8746	18.9031	18.9196	6.10156
WT + TNF	28	2.08917	4.14667	5.12494	5.01719	9.15094	10.3989							Tank/Azi2DKO + TNF	28	13.0093	13.9883	19.6146	18.3215	18.8603	6.86606
WT + TNF	30	1.73667	4.41317	5.03	5.48888	8.78138	9.85644							Tank/Azi2DKO + TNF	30	13.7762	16.9765	19.2601	16.4121	18.9081	7.28575
WT + TNF	32	1.46983	3.87517	5.29975	5.67869	8.78869	9.60731							Tank/Azi2DKO + TNF	32	13.8663	17.367	19.3856	16.8142	20.3618	7.74006
WT + TNF	34	1.61433	3.85933	5.21988	5.0155	8.77456	9.13994							Tank/Azi2DKO + TNF	34	13.4192	17.8008	19.889	16.7134	19.9847	7.9875
WT + TNF	36	1.71233	4.00817	5.10487	5.46556	8.52988	8.88087							Tank/Azi2DKO + TNF	36	14.1697	17.9017	19.6603	16.5855	20.0259	8.47475
WT + TNF	38	1.71933	3.90817	5.16806	5.31394	8.08575	8.58644							Tank/Azi2DKO + TNF	38	13.676	20.1882	19.3768	16.0259	20.5428	9.45144
WT + TNF	40	1.81117	4.54883	5.32381	5.23975	8.57462	7.9675							Tank/Azi2DKO + TNF	40	14.3322	21.65	20.2728	16.6051	19.9837	10.4062
WT + TNF	42	1.77117	3.7375	5.48944	5.1485	8.18669	7.88338							Tank/Azi2DKO + TNF	42	13.8693	19.6368	19.4518	16.4978	21.8716	11.2965
WT + TNF	44	1.833	3.911	5.4015	5.13031	8.24206	7.69075							Tank/Azi2DKO + TNF	44	14.9223	20.823	20.5828	17.6283	21.1699	11.6999
WT + TNF	46	1.8865	3.88833	5.34306	5.50819	8.04012	7.90406							Tank/Azi2DKO + TNF	46	14.3073	19.9112	21.1004	19.6552	22.0067	12.6775
WT + TNF	48	2.2005	3.672	4.97044	5.39138	7.88375	7.78444							Tank/Azi2DKO + TNF	48	16.2377	20.1437	20.8295	19.95	22.3269	12.6862
WT + TNF + zVAD	0	4.34733	5.93617	3.24494	2.77156	4.57806	6.84319	139.7	328.4	298.1	335.1	473.8	563.6	Tank/Azi2DKO + TNF + zVAD	0	7.82133	6.13267	3.36394	5.76438	3.71319	2.67406	578.7	631.8	435.9	326.1	465.8	189.4
WT + TNF + zVAD	2	4.08333	5.18783	2.48819	3.42044	4.63475	7.32231							Tank/Azi2DKO + TNF + zVAD	2	5.17033	6.75	3.83462	4.84208	3.80656	2.22887
WT + TNF + zVAD	4	4.62733	7.52783	4.057	5.416	6.39956	8.11375							Tank/Azi2DKO + TNF + zVAD	4	8.4105	11.884	6.91975	4.56813	6.38275	2.28887
WT + TNF + zVAD	6	4.44183	9.22483	5.60619	6.74875	7.15144	11.1389							Tank/Azi2DKO + TNF + zVAD	6	9.03033	12.4268	7.93537	4.46608	7.53381	2.91806
WT + TNF + zVAD	8	3.63033	9.57517	6.70613	7.73181	8.78594	12.6236							Tank/Azi2DKO + TNF + zVAD	8	9.85567	13.7755	8.95513	5.25783	8.36187	3.49512
WT + TNF + zVAD	10	3.76733	10.7348	7.365	8.5995	10.0837	14.1384							Tank/Azi2DKO + TNF + zVAD	10	12.4568	15.7228	9.63831	4.648	9.37344	3.55106
WT + TNF + zVAD	12	3.47483	9.58783	6.85381	8.56106	12.9294	15.7376							Tank/Azi2DKO + TNF + zVAD	12	11.1052	13.612	10.0433	5.19963	10.1994	3.82356
WT + TNF + zVAD	14	3.96483	8.689	7.04544	8.72331	13.2924	16.2963							Tank/Azi2DKO + TNF + zVAD	14	12.4443	15.0808	10.6131	5.44325	10.7662	3.62844
WT + TNF + zVAD	16	2.96917	8.74883	6.90137	8.8845	13.1273	16.0131							Tank/Azi2DKO + TNF + zVAD	16	14.3505	15.5448	10.1786	5.75342	11.1228	3.44881
WT + TNF + zVAD	18	3.21067	7.65217	7.44937	8.14069	12.8265	16.4486							Tank/Azi2DKO + TNF + zVAD	18	14.9742	16.3828	10.3447	6.30938	10.6145	3.22594
WT + TNF + zVAD	20	2.8525	7.44783	7.432	8.37456	13.0769	15.17							Tank/Azi2DKO + TNF + zVAD	20	15.0582	17.2917	10.2457	6.64571	10.0697	4.07381
WT + TNF + zVAD	22	3.17033	7.61717	7.23688	7.97456	12.5674	14.5593							Tank/Azi2DKO + TNF + zVAD	22	15.3423	16.4657	9.99494	6.55808	10.4998	3.51644
WT + TNF + zVAD	24	2.68817	6.672	6.20331	7.71812	11.9138	13.8205							Tank/Azi2DKO + TNF + zVAD	24	13.8573	15.9718	9.77913	5.98321	11.1856	3.89581
WT + TNF + zVAD	26	2.87117	6.5915	6.48119	7.608	11.2499	13.4032							Tank/Azi2DKO + TNF + zVAD	26	14.2185	14.7235	9.52994	6.54679	10.5919	3.76256
WT + TNF + zVAD	28	2.4275	6.6235	6.50512	7.32812	10.7478	12.3343							Tank/Azi2DKO + TNF + zVAD	28	14.617	14.3453	9.69594	6.70446	10.4791	4.23212
WT + TNF + zVAD	30	2.39783	6.4025	7.06937	6.99694	10.8353	11.9006							Tank/Azi2DKO + TNF + zVAD	30	12.699	13.9143	9.26975	6.56458	10.6831	4.03475
WT + TNF + zVAD	32	2.24867	5.73233	6.66606	6.97769	9.65994	11.0677							Tank/Azi2DKO + TNF + zVAD	32	13.8033	13.1802	9.23606	6.90325	10.2332	4.1515
WT + TNF + zVAD	34	1.831	5.00433	6.56406	7.14081	9.03056	10.9684							Tank/Azi2DKO + TNF + zVAD	34	12.6797	12.124	9.87844	7.06579	10.4566	4.17369
WT + TNF + zVAD	36	2.02567	5.43633	6.07413	6.96156	9.02269	9.77319							Tank/Azi2DKO + TNF + zVAD	36	12.6635	12.1852	9.64631	7.50054	10.5403	4.19106
WT + TNF + zVAD	38	2.3125	5.0715	6.29	6.13025	9.17975	9.40019							Tank/Azi2DKO + TNF + zVAD	38	12.6012	12.1578	9.28369	8.06633	10.434	4.41856
WT + TNF + zVAD	40	2.128	4.75833	5.93494	6.32925	8.883	8.78738							Tank/Azi2DKO + TNF + zVAD	40	11.8548	11.3433	9.20894	8.68358	10.0429	5.09638
WT + TNF + zVAD	42	1.92667	5.45733	6.11212	6.05075	8.64188	8.72213							Tank/Azi2DKO + TNF + zVAD	42	11.848	10.38	8.78475	8.61283	10.524	5.07613
WT + TNF + zVAD	44	1.92033	4.7	6.00994	5.91294	8.11644	8.42938							Tank/Azi2DKO + TNF + zVAD	44	10.8888	11.1392	9.08212	10.61	10.2906	5.25288
WT + TNF + zVAD	46	1.89317	4.51133	5.71687	5.49719	8.48281	8.14606							Tank/Azi2DKO + TNF + zVAD	46	10.3747	10.8683	9.32931	11.1866	11.2409	5.76237
WT + TNF + zVAD	48	1.65267	4.59267	5.3535	5.91413	7.97375	8.16044							Tank/Azi2DKO + TNF + zVAD	48	10.2902	11.1135	9.65719	12.1191	11.2179	6.28106
WT + TNF + Nec-1s	0	5.05417	6.1995	2.55812	2.74019	5.81075	6.93412	123.1	195.4	186.2	194.1	476.8	390.6	Tank/Azi2DKO + TNF + Nec-1s	0	7.20233	6.81267	3.874	7.40933	3.82287	3.41838	299.1	340.2	307.5	263.2	362.9	170.1
WT + TNF + Nec-1s	2	4.20983	5.12667	2.31069	2.7015	5.31994	7.10487							Tank/Azi2DKO + TNF + Nec-1s	2	6.51067	5.87333	3.42006	5.10004	3.44231	2.57488
WT + TNF + Nec-1s	4	4.00633	4.58333	3.0475	2.83244	5.98212	7.46275							Tank/Azi2DKO + TNF + Nec-1s	4	6.02167	4.22133	2.98481	4.75054	3.74306	2.18412
WT + TNF + Nec-1s	6	3.38483	4.16733	3.03662	3.16506	7.08838	7.92662							Tank/Azi2DKO + TNF + Nec-1s	6	5.53067	4.82333	3.39744	5.77579	4.34731	2.44794
WT + TNF + Nec-1s	8	3.48367	4.41933	3.33256	2.80956	8.43069	8.43037							Tank/Azi2DKO + TNF + Nec-1s	8	5.60383	3.848	3.3585	5.94333	4.83094	2.55213
WT + TNF + Nec-1s	10	3.185	5.13383	3.24794	3.08744	9.52187	9.21138							Tank/Azi2DKO + TNF + Nec-1s	10	5.42683	5.235	3.79756	5.50858	4.29587	2.48644
WT + TNF + Nec-1s	12	3.06267	4.801	2.97419	3.50369	11.0766	10.0732							Tank/Azi2DKO + TNF + Nec-1s	12	6.07783	5.5355	4.36031	5.65617	4.622	2.30369
WT + TNF + Nec-1s	14	2.889	4.58183	3.20938	3.58094	12.0079	9.97581							Tank/Azi2DKO + TNF + Nec-1s	14	5.35883	4.7855	4.13294	5.649	4.74488	2.31575
WT + TNF + Nec-1s	16	2.60917	4.50367	3.51012	3.65738	12.7046	10.2401							Tank/Azi2DKO + TNF + Nec-1s	16	6.19467	5.8415	4.41844	5.77517	5.50988	2.57225
WT + TNF + Nec-1s	18	2.796	5.25083	3.54544	4.24388	13.3422	10.267							Tank/Azi2DKO + TNF + Nec-1s	18	5.895	5.5425	4.84994	5.59942	5.56969	2.4345
WT + TNF + Nec-1s	20	2.72067	4.51917	3.99912	4.02256	12.9746	10.0398							Tank/Azi2DKO + TNF + Nec-1s	20	5.68967	5.60217	5.167	5.48854	6.3755	2.32231
WT + TNF + Nec-1s	22	2.54933	4.5115	4.21669	4.59081	11.5074	9.38756							Tank/Azi2DKO + TNF + Nec-1s	22	5.83867	6.69	5.19437	5.21446	6.35137	2.70775
WT + TNF + Nec-1s	24	2.40417	4.57267	4.33731	4.52762	12.2937	9.29425							Tank/Azi2DKO + TNF + Nec-1s	24	5.81033	8.0785	6.24819	4.57392	6.67169	2.74475
WT + TNF + Nec-1s	26	2.18883	4.25383	4.23588	4.73319	11.7866	8.44475							Tank/Azi2DKO + TNF + Nec-1s	26	5.81333	6.62	6.06794	5.33425	6.5905	2.68756
WT + TNF + Nec-1s	28	2.34517	3.999	4.21	4.85938	10.8287	8.42362							Tank/Azi2DKO + TNF + Nec-1s	28	6.227	7.31933	6.11506	4.70858	7.42275	3.18431
WT + TNF + Nec-1s	30	1.88033	3.657	4.54812	4.52394	10.1992	8.128							Tank/Azi2DKO + TNF + Nec-1s	30	6.24217	9.1995	7.55506	5.12646	8.57644	3.39006
WT + TNF + Nec-1s	32	2.12117	3.50483	4.56388	4.85538	10.1116	7.67181							Tank/Azi2DKO + TNF + Nec-1s	32	6.38167	8.54933	7.38931	4.85904	9.23169	3.44519
WT + TNF + Nec-1s	34	1.80967	3.281	4.66737	4.65475	9.941	7.44725							Tank/Azi2DKO + TNF + Nec-1s	34	6.55617	8.34183	7.72762	4.68433	9.56569	3.86813
WT + TNF + Nec-1s	36	2.03917	3.20917	4.64744	4.74087	10.1143	7.13375							Tank/Azi2DKO + TNF + Nec-1s	36	6.65517	8.58817	8.65906	5.90888	9.844	4.30606
WT + TNF + Nec-1s	38	1.70433	3.08767	4.52363	4.58038	9.884	6.94819							Tank/Azi2DKO + TNF + Nec-1s	38	6.44217	8.8885	9.20175	4.85862	11.1391	4.4725
WT + TNF + Nec-1s	40	1.47683	3.31733	4.39588	4.6435	9.70738	6.55912							Tank/Azi2DKO + TNF + Nec-1s	40	7.27333	8.72767	8.91444	5.26042	11.4257	5.42687
WT + TNF + Nec-1s	42	1.76917	3.096	4.28488	4.5445	9.015	6.37763							Tank/Azi2DKO + TNF + Nec-1s	42	6.65017	9.19317	9.99919	5.68938	12.0328	5.66925
WT + TNF + Nec-1s	44	1.79933	3.048	4.55638	4.38831	8.83375	6.42406							Tank/Azi2DKO + TNF + Nec-1s	44	6.6425	9.32667	10.9699	5.81379	12.8449	6.49706
WT + TNF + Nec-1s	46	1.43533	2.6695	4.22888	4.24619	8.70975	5.83188							Tank/Azi2DKO + TNF + Nec-1s	46	7.46117	10.5025	11.6479	6.88621	13.4224	6.99238
WT + TNF + Nec-1s	48	2.26483	2.59067	4.35275	4.353	8.20975	6.03294							Tank/Azi2DKO + TNF + Nec-1s	48	7.28167	10.7283	12.4827	7.47575	13.8419	7.50325
WT + TNF + zVAD + Nec-1s	0	5.56517	5.2165	2.94088	3.21219	5.31675	6.83781	137.8	241.9	214.1	220.7	503.4	410	Tank/Azi2DKO + TNF + zVAD + Nec-1s	0	8.1265	5.704	3.29769	2.19663	3.88344	4.52862	259.1	237.6	187.7	126	219.2	132.7
WT + TNF + zVAD + Nec-1s	2	4.78333	5.7165	2.82319	3.017	4.673	6.30556							Tank/Azi2DKO + TNF + zVAD + Nec-1s	2	6.02667	4.0255	2.51394	2.47487	2.63631	2.726
WT + TNF + zVAD + Nec-1s	4	4.077	5.737	3.393	3.05475	5.49669	6.80813							Tank/Azi2DKO + TNF + zVAD + Nec-1s	4	5.65767	3.28583	2.60663	2.26887	2.86294	2.62369
WT + TNF + zVAD + Nec-1s	6	3.87083	4.85033	3.21894	3.355	6.46106	7.15269							Tank/Azi2DKO + TNF + zVAD + Nec-1s	6	5.8715	4.19517	2.64275	2.44762	3.39206	2.61881
WT + TNF + zVAD + Nec-1s	8	4.3775	5.78117	3.46413	3.24412	7.585	8.04475							Tank/Azi2DKO + TNF + zVAD + Nec-1s	8	5.124	3.61233	2.72656	2.75263	3.42937	2.30969
WT + TNF + zVAD + Nec-1s	10	3.45417	5.45117	3.35431	3.38825	8.75287	8.43956							Tank/Azi2DKO + TNF + zVAD + Nec-1s	10	5.02583	4.16067	2.75325	2.5735	3.5555	2.04937
WT + TNF + zVAD + Nec-1s	12	3.464	5.49583	3.46931	3.49906	9.68587	9.96781							Tank/Azi2DKO + TNF + zVAD + Nec-1s	12	4.78767	5.0185	2.93231	2.33887	3.43675	2.57463
WT + TNF + zVAD + Nec-1s	14	3.47633	5.92533	3.5775	3.58475	10.829	10.2764							Tank/Azi2DKO + TNF + zVAD + Nec-1s	14	5.20783	3.95	3.23644	2.66138	3.23756	2.49288
WT + TNF + zVAD + Nec-1s	16	3.35817	5.83717	3.84313	4.08725	11.9142	10.8343							Tank/Azi2DKO + TNF + zVAD + Nec-1s	16	6.57367	5.07267	3.266	2.87925	3.24525	2.60344
WT + TNF + zVAD + Nec-1s	18	3.20017	5.65083	4.14431	4.60844	12.384	10.2523							Tank/Azi2DKO + TNF + zVAD + Nec-1s	18	5.57633	5.993	3.20788	2.77663	3.78613	2.23431
WT + TNF + zVAD + Nec-1s	20	2.90317	5.2825	4.8875	4.65419	12.9731	10.7261							Tank/Azi2DKO + TNF + zVAD + Nec-1s	20	5.5275	5.71117	3.52906	2.73675	3.80119	2.44963
WT + TNF + zVAD + Nec-1s	22	3.20517	5.1725	4.99488	4.9635	13.2931	10.5928							Tank/Azi2DKO + TNF + zVAD + Nec-1s	22	5.64783	5.86933	3.32175	2.61212	4.32931	2.25344
WT + TNF + zVAD + Nec-1s	24	2.89883	5.26617	4.8925	5.12219	13.1012	10.1582							Tank/Azi2DKO + TNF + zVAD + Nec-1s	24	6.29967	5.91567	3.47419	2.20625	4.19475	1.93994
WT + TNF + zVAD + Nec-1s	26	2.93583	5.16267	4.9035	5.09275	12.9785	9.84831							Tank/Azi2DKO + TNF + zVAD + Nec-1s	26	5.9675	4.81217	3.48456	2.65437	4.15819	2.37044
WT + TNF + zVAD + Nec-1s	28	2.35133	5.21117	5.23094	5.47425	12.975	9.00481							Tank/Azi2DKO + TNF + zVAD + Nec-1s	28	5.56133	4.90833	4.02575	2.72063	4.47387	2.00719
WT + TNF + zVAD + Nec-1s	30	2.44717	5.21483	5.24994	5.59844	12.236	9.03313							Tank/Azi2DKO + TNF + zVAD + Nec-1s	30	5.04933	5.07633	3.94244	2.47713	4.7785	2.403
WT + TNF + zVAD + Nec-1s	32	2.31183	4.739	5.02231	5.43619	11.2712	8.55106							Tank/Azi2DKO + TNF + zVAD + Nec-1s	32	5.97033	4.9885	4.39294	2.2365	5.26719	2.16606
WT + TNF + zVAD + Nec-1s	34	1.92767	4.87417	5.11206	5.70887	11.5123	8.34313							Tank/Azi2DKO + TNF + zVAD + Nec-1s	34	5.3615	4.63733	4.505	2.4025	5.12275	2.32781
WT + TNF + zVAD + Nec-1s	36	2.01633	4.5935	5.3935	5.93425	11.097	8.42019							Tank/Azi2DKO + TNF + zVAD + Nec-1s	36	5.226	5.21533	4.60681	2.74512	5.472	2.42019
WT + TNF + zVAD + Nec-1s	38	1.57567	4.84333	5.65369	5.66425	11.3071	7.55456							Tank/Azi2DKO + TNF + zVAD + Nec-1s	38	5.0415	5.2775	4.59456	2.46387	5.59094	2.91944
WT + TNF + zVAD + Nec-1s	40	1.66483	4.4055	5.20512	5.43044	11.3385	7.03875							Tank/Azi2DKO + TNF + zVAD + Nec-1s	40	5.08833	4.7525	5.06637	2.69475	5.93888	3.17106
WT + TNF + zVAD + Nec-1s	42	1.74167	3.753	5.40269	5.24975	11.2216	7.31156							Tank/Azi2DKO + TNF + zVAD + Nec-1s	42	4.23383	5.18017	5.30844	2.69588	6.34144	3.55325
WT + TNF + zVAD + Nec-1s	44	1.5395	3.98617	4.69712	4.97756	10.6589	7.02544							Tank/Azi2DKO + TNF + zVAD + Nec-1s	44	4.33767	5.4695	5.98656	3.0195	6.88125	4.15287
WT + TNF + zVAD + Nec-1s	46	1.75	3.59517	5.10206	5.30694	10.2063	6.53613							Tank/Azi2DKO + TNF + zVAD + Nec-1s	46	3.9635	5.576	6.5295	3.35137	7.54725	4.88369
WT + TNF + zVAD + Nec-1s	48	1.56833	3.55367	5.04806	4.609	10.2238	6.75094							Tank/Azi2DKO + TNF + zVAD + Nec-1s	48	4.70033	6.50133	7.13413	3.44663	8.37181	5.65763
Means for each experiment calculated using ≥ 3 technical replicates
Statistical analysis performed and graphs plotted using GraphPad Prism v10.2.3
Supplementary Figure 1E
Condition	Time (h)	% of PI + dead cells experiment 1	% of PI + dead cells experiment 2	% of PI + dead cells experiment 3	% of PI + dead cells experiment 4	% of PI + dead cells experiment 5
WT	24	4.47	2.45	3.03	2.26	1.75
WT + TNF	24	4.63	7.02	6.84	3.93	4.21
WT + TNF + zVAD	24	4.89	4.56	5.33	3.64	5.72
WT + TNF + Nec-1s	24	6.22	2.52	5.22	2.59	2.79
WT+ TNF + zVAD + Nec-1s	24	4.42	1.47	4.25	2.87	3.48
Tank/Azi2DKO	24	1.62	3.16	3.17	2.27	2.4
Tank/Azi2DKO + TNF	24	20.5	27.5	29.8	23.6	47.2
Tank/Azi2DKO + TNF + zVAD	24	8.92	9.73	10.7	9.78	13.4
Tank/Azi2DKO + TNF + Nec-1s	24	11	11.1	10.1	9.11	20.6
Tank/Azi2DKO + TNF + zVAD + Nec-1s	24	4.02	4.01	5.64	3.42	9.15
Flow cytometry measurments analyzed using FlowJo software v10.10.0
Statistical analysis performed and graphs plotted using GraphPad Prism v10.2.3
Supplementary Figure 1F
Condition	Time (h)	Mean % of cell death experiment 1	Mean % of cell death experiment 2	Mean % of cell death experiment 3	Mean % of cell death experiment 4	Mean % of cell death experiment 5	Mean % of cell death experiment 6	Mean % of cell death experiment 7	Mean % of cell death experiment 8	AUC - Exp. 1	AUC - Exp. 2	AUC - Exp. 3	AUC - Exp. 4	AUC - Exp. 5	AUC - Exp. 6	AUC - Exp. 7	AUC - Exp. 8
WT	0	2.87083	3.24083	2.5475	3.0175	1.65583	1.86833	2.00167	1.76417	142.8	138.1	115.8	133.2	109.9	109.8	110.3	114.2
WT	2	3.19917	3.155	2.71417	3.58333	1.84917	1.9875	2.2625	1.505
WT	4	3.1475	3.145	2.265	2.6725	1.69583	1.71	2.10333	1.4775
WT	6	2.815	2.84333	2.1925	2.60667	1.6125	1.92917	1.7225	1.425
WT	8	2.93917	2.77833	2.05167	3.02083	1.62917	1.80083	1.81833	1.49917
WT	10	2.575	2.61917	1.7725	2.64917	1.62083	1.89167	1.61333	1.7125
WT	12	2.81333	2.46	2.02917	2.48583	1.76333	1.74917	1.4675	1.73917
WT	14	2.40417	2.57917	2.07833	2.53833	1.92583	1.82417	1.83917	1.8075
WT	16	2.87	2.83667	1.93667	2.54667	1.84917	2.35167	2.345	2.0675
WT	18	2.71917	2.6625	2.27583	2.9225	2.28583	2.0775	2.44833	2.29083
WT	20	2.75167	2.94667	2.41333	2.46833	2.29833	2.12333	2.3475	2.41417
WT	22	3.11833	2.9975	2.4975	2.81	2.425	2.32	2.47083	2.36583
WT	24	3.18667	3.22583	2.64667	2.84417	2.87	2.17583	2.53917	2.475
WT	26	3.40333	2.78333	2.5775	2.79667	2.56333	2.46	2.69417	2.73333
WT	28	3.03667	3.00417	2.55833	2.825	2.61167	2.42583	2.46583	3.05833
WT	30	3.02083	2.765	2.51083	2.90583	2.7575	2.80167	2.565	2.94667
WT	32	3.3675	2.9375	2.60417	3.025	2.775	2.65917	2.6925	2.88
WT	34	3.14167	3.05	2.57583	2.75	2.735	2.66	2.52167	3.04
WT	36	3.14917	3.03667	2.76833	2.87833	2.69167	2.5875	2.54333	3.01333
WT	38	3.0025	3.02333	2.64917	2.8675	2.72417	2.70167	2.56083	2.99417
WT	40	3.03083	2.91583	2.63667	2.77917	2.5875	2.71667	2.65417	2.79417
WT	42	3.11417	2.83667	2.60833	2.8	2.54833	2.59583	2.4375	2.94417
WT	44	2.93	2.875	2.55	2.61	2.63833	2.585	2.56333	2.76667
WT	46	2.8175	2.63667	2.55833	2.43667	2.4625	2.66167	2.375	2.83667
WT	48	2.86	2.68083	2.26417	2.51833	2.36083	2.3875	2.24167	2.85083
WT + TNF	0	2.8975	3.06	3.10417	3.2325	2.18833	1.99833	2.4725	2.29667	149.2	140.5	146.5	149.1	142.9	136.1	150.1	138.4
WT + TNF	2	3.11167	2.875	2.97417	2.77667	2.065	1.79083	2.3175	2.24333
WT + TNF	4	3.19917	2.82833	2.975	2.53333	1.78167	1.80917	2.3475	1.97083
WT + TNF	6	2.75667	2.65	2.54667	2.47333	1.74333	1.885	2.20333	2.4475
WT + TNF	8	2.84333	2.86	2.6275	2.59583	2.05167	1.80833	1.91333	2.24333
WT + TNF	10	2.40417	2.46583	2.74167	2.6925	2.03583	2.20583	2.5075	2.56
WT + TNF	12	2.8825	2.5975	2.69167	3.15083	2.29333	2.5925	2.59667	2.32083
WT + TNF	14	2.90417	2.875	2.67333	2.91667	2.56667	2.2625	2.89667	2.65917
WT + TNF	16	3.44583	2.71333	2.7825	2.77417	2.65417	2.72583	2.94333	2.62333
WT + TNF	18	3.40167	2.6825	3.15917	2.9975	2.82	2.87583	2.62583	2.90333
WT + TNF	20	3.35083	2.52917	2.93333	3.10417	2.6575	2.96333	2.925	2.9975
WT + TNF	22	3.20667	3.02083	3.01417	3.27083	3.22667	2.73833	2.82583	2.79333
WT + TNF	24	2.97833	2.75583	2.835	2.99917	2.79417	3.05333	2.87583	2.7275
WT + TNF	26	2.75917	2.81583	2.7325	2.98583	2.83833	2.915	2.90167	2.8575
WT + TNF	28	2.57667	2.82417	2.86	3.065	3.04583	2.68917	2.6225	3.00167
WT + TNF	30	2.98917	2.83417	2.84167	2.82083	2.93917	2.755	2.935	2.98667
WT + TNF	32	3.24333	3.08167	3.05917	2.95167	3.06167	2.8425	3.2275	3.05833
WT + TNF	34	3.09917	2.92167	3.04833	3.22167	3.45583	3.32417	3.34917	3.07667
WT + TNF	36	3.13667	2.9875	3.07583	2.92167	3.51083	3.255	3.81	3.0775
WT + TNF	38	3.10417	2.99333	3.25	3.47417	3.55083	3.46833	3.71667	3.29917
WT + TNF	40	3.24333	3.22333	3.39833	3.51167	3.685	3.38833	3.77	3.17833
WT + TNF	42	3.39167	3.375	3.725	3.57917	3.88167	3.7875	4.12417	3.61917
WT + TNF	44	3.4425	3.47583	3.61167	3.82	4.39333	3.87083	4.48083	3.54
WT + TNF	46	3.72	3.49	4.01917	4.14083	4.66833	3.8075	5.2325	3.82583
WT + TNF	48	3.9025	3.72	4.2675	4.3275	5.26167	4.44083	5.3525	4.1175
WT + TNF + TPCA-1	0	3.02167	2.9825	2.87	3.1	2.64833	2.31833	2.195	2.66333	2058	1954	1556	1427	1114	1267	880.2	1393
WT + TNF + TPCA-1	2	4.15583	4.07583	3.64083	4.22833	1.65167	1.9	1.67	1.75
WT + TNF + TPCA-1	4	9.56083	9.46833	7.875	8.94667	1.52	1.91833	1.64583	2.30167
WT + TNF + TPCA-1	6	12.4492	14.6917	10.7342	13.1533	1.76333	1.74333	1.26	2.26167
WT + TNF + TPCA-1	8	18.3033	19.5967	14.4083	17.0142	1.91417	2.05667	1.785	2.61083
WT + TNF + TPCA-1	10	21.7308	23.7275	19.3875	19.4942	2.365	2.17333	1.72917	3.6375
WT + TNF + TPCA-1	12	25.7733	27.0983	22.9267	22.9667	3.2325	3.39083	2.285	5.00917
WT + TNF + TPCA-1	14	30.3292	31.2742	25.6233	25.9583	3.89833	5.24417	3.21167	6.60917
WT + TNF + TPCA-1	16	33.8275	34.7267	27.8458	26.815	6.72	8.45667	5.505	10.1458
WT + TNF + TPCA-1	18	37.7633	37.05	30.1042	27.6608	9.28	11.5208	7.14667	14.1017
WT + TNF + TPCA-1	20	39.81	38.8317	30.1475	29.1075	13.3733	15.285	9.51083	19.0158
WT + TNF + TPCA-1	22	42.8958	41.18	31.375	30.1458	17.2817	19.4783	11.7833	24.1808
WT + TNF + TPCA-1	24	45.5808	43.1792	33.305	31.0433	22.0842	25.8892	15.1058	28.0717
WT + TNF + TPCA-1	26	49.8042	46.7942	35.3917	31.1875	25.9442	29.575	18.0925	34.0567
WT + TNF + TPCA-1	28	53.2117	47.8258	37.51	33.7725	29.5675	34.2458	22.1083	38.0025
WT + TNF + TPCA-1	30	54.1108	49.3975	39.7267	35.0575	31.8983	38.8575	26.2358	42.0475
WT + TNF + TPCA-1	32	58.4283	52.2033	41.2683	35.7542	36.3258	43.585	30.6575	46.4292
WT + TNF + TPCA-1	34	60.3858	53.8458	43.7	39.5233	39.6592	45.3708	31.2508	48.735
WT + TNF + TPCA-1	36	60.2158	54.7375	44.3783	37.8967	43.4158	47.71	33.8608	52.11
WT + TNF + TPCA-1	38	62.6933	58.08	47.2967	42.2317	44.4633	50.8008	36.2775	54.3908
WT + TNF + TPCA-1	40	64.4633	59.9133	48.66	41.325	45.9392	50.4092	37.2058	54.3083
WT + TNF + TPCA-1	42	65.2275	63.5825	48.845	44.345	48.3	53.5858	39.2158	57.9833
WT + TNF + TPCA-1	44	69.6067	64.1775	51.805	43.8733	48.9567	55.4667	39.3558	59.11
WT + TNF + TPCA-1	46	70.9383	66.8283	54.2775	46.3392	50.28	55.3633	41.4208	59.0433
WT + TNF + TPCA-1	48	72.1658	66.61	52.9225	47.7567	51.4883	56.6367	41.37	58.9442
Tank/Azi2DKO	0	3.44333	2.64083	2.21083	2.18667	2.80917	2.2775	2.3375	3.2425	103.2	102.8	96.13	100.7	93.84	84.53	98.54	100.3
Tank/Azi2DKO	2	3.00333	2.34667	1.94833	2.19667	1.93167	1.58917	1.67333	2.24917
Tank/Azi2DKO	4	2.8475	2.14667	2.36583	2.13583	1.825	1.65083	1.6625	2.1275
Tank/Azi2DKO	6	2.43	1.9025	1.88417	2.07083	1.77417	1.56417	1.72833	1.49833
Tank/Azi2DKO	8	2.51167	2.06083	2.26333	1.77	1.58583	1.46417	1.91167	1.62083
Tank/Azi2DKO	10	1.98	1.94667	1.84167	1.60167	1.50417	1.28667	1.55417	1.70667
Tank/Azi2DKO	12	1.75583	1.69917	1.98333	1.50833	1.49833	1.15	1.475	1.46667
Tank/Azi2DKO	14	1.825	2.16417	2.04917	1.51083	1.32833	1.23083	1.76583	1.85833
Tank/Azi2DKO	16	1.63417	1.9825	1.79667	1.71	1.49	1.33833	1.645	2.1075
Tank/Azi2DKO	18	1.87417	2.03333	1.54167	1.94917	1.72083	1.805	1.87667	1.72417
Tank/Azi2DKO	20	1.84417	2.03417	1.86333	1.75667	1.78167	1.71667	1.7525	2.28167
Tank/Azi2DKO	22	1.95833	2.01	1.73583	1.8325	1.725	1.42833	1.9125	2.23667
Tank/Azi2DKO	24	2.00667	2.05167	1.68917	1.865	1.77917	1.49917	1.90333	2.10417
Tank/Azi2DKO	26	1.9575	2.0375	1.57417	2.18	1.67917	1.66417	1.98	1.9925
Tank/Azi2DKO	28	1.90667	1.91167	1.85917	1.85417	1.82833	1.8225	1.795	1.72833
Tank/Azi2DKO	30	1.96333	1.97583	1.71583	1.71167	1.81167	2.0075	1.91833	1.80583
Tank/Azi2DKO	32	1.85667	2.02167	2.0875	2.17833	2.03	1.74083	1.89917	1.98583
Tank/Azi2DKO	34	1.8525	2.21	2.09583	2.23583	1.9925	1.99083	2.14667	2.05833
Tank/Azi2DKO	36	2.15167	2.16	2.02833	2.29583	2.2675	1.9825	2.32167	2.1775
Tank/Azi2DKO	38	2.13833	2.24333	1.81583	2.395	2.37917	2.22	2.5675	2.29417
Tank/Azi2DKO	40	1.93833	2.1525	2.33417	2.26333	2.29833	2.18583	2.5475	2.26583
Tank/Azi2DKO	42	2.2875	2.41417	2.0675	2.73833	2.36833	2.0975	2.7225	2.47333
Tank/Azi2DKO	44	2.36333	2.41167	2.435	2.78417	2.4825	2.23583	2.7625	2.5075
Tank/Azi2DKO	46	2.5525	2.75583	2.53333	3.11	2.94667	2.1725	2.99	2.7225
Tank/Azi2DKO	48	2.52417	2.825	2.90167	3.19583	2.97167	2.57	3.18167	3.0225
Tank/Azi2DKO + TNF	0	2.9775	2.96583	2.835	2.61	3.2925	2.08917	2.985	2.34833	488.5	489.1	525.9	542.2	526.5	491.9	521.6	509.6
Tank/Azi2DKO + TNF	2	3.28417	2.91583	2.9175	3.30667	3.30583	2.645	3.02667	2.7475
Tank/Azi2DKO + TNF	4	3.87833	3.89917	4.59	4.10667	4.3825	4.16167	4.1575	4.25583
Tank/Azi2DKO + TNF	6	4.12333	4.33167	4.58417	5.0475	5.15167	5.635	4.32167	5.38917
Tank/Azi2DKO + TNF	8	5.04833	4.42917	4.915	5.54167	6.32333	6.00083	5.03333	6.52083
Tank/Azi2DKO + TNF	10	5.68917	5.78	5.54833	7.395	7.47333	6.97167	6.37417	7.38083
Tank/Azi2DKO + TNF	12	7.37	7.48333	7.12833	8.11833	8.04583	8.13583	6.835	8.61083
Tank/Azi2DKO + TNF	14	8.46167	7.94917	8.59167	8.505	8.49917	8.005	8.10667	8.63583
Tank/Azi2DKO + TNF	16	8.69667	9.29583	9.17583	9.70417	10.0842	9.1325	9.06417	9.98583
Tank/Azi2DKO + TNF	18	9.775	9.62333	9.8575	9.95	10.0525	9.6975	9.995	10.2917
Tank/Azi2DKO + TNF	20	9.76083	10.2717	10.3267	10.78	10.2942	10.2208	9.94583	10.5633
Tank/Azi2DKO + TNF	22	10.0575	10.5508	11.3742	11.8167	11.4	10.5533	11.2342	11.2283
Tank/Azi2DKO + TNF	24	10.4258	11.445	11.805	12.1558	11.6675	10.9092	11.5008	11.7525
Tank/Azi2DKO + TNF	26	11.7958	11.7242	12.2892	12.4925	12.4842	12.0342	12.69	11.6008
Tank/Azi2DKO + TNF	28	11.9858	12.05	13.1533	13.155	13.245	11.6625	12.6625	12.4717
Tank/Azi2DKO + TNF	30	12.8325	12.9533	13.6158	14.8717	13.3308	12.9408	13.1617	12.6758
Tank/Azi2DKO + TNF	32	13.0033	12.8075	14.5967	14.9867	13.5475	13.0617	14.0633	13.7358
Tank/Azi2DKO + TNF	34	13.3675	13.2767	15.0092	14.8492	14.1208	12.6458	13.665	13.495
Tank/Azi2DKO + TNF	36	14.2633	13.55	14.9408	15.0717	14.4033	12.4683	14.4275	13.725
Tank/Azi2DKO + TNF	38	13.1325	13.685	15.1842	15.3358	13.9075	13.5267	15.0492	13.625
Tank/Azi2DKO + TNF	40	14.2517	14.0908	15.3008	15.195	14.9875	13.4408	15.6242	13.3717
Tank/Azi2DKO + TNF	42	13.8908	14.0383	15.4308	15.4392	15.3758	14.0142	16.4875	14.0842
Tank/Azi2DKO + TNF	44	15.2225	14.5167	16.4933	16.1783	15.5792	14.1883	16.3708	14.5817
Tank/Azi2DKO + TNF	46	14.5817	14.5117	16.1383	16.885	16.0775	15.325	17.2617	15.2342
Tank/Azi2DKO + TNF	48	15.6933	15.8175	17.1625	17.77	15.6808	15.0775	16.5025	15.3492
Tank/Azi2DKO + TNF + TPCA-1	0	3.41417	2.51417	3.8475	3.10083	2.855	1.95	2.54167	2.87167	3196	3096	2927	2830	1837	1663	1652	1881
Tank/Azi2DKO + TNF + TPCA-1	2	14.0325	10.5967	10.9167	11.015	2.24167	2.335	2.85667	2.0475
Tank/Azi2DKO + TNF + TPCA-1	4	18.7225	15.73	16.2017	16.1133	1.94583	2.60333	2.33167	2.19
Tank/Azi2DKO + TNF + TPCA-1	6	25.2167	21.7908	21.3558	20.8583	2.735	3.015	2.84917	2.80167
Tank/Azi2DKO + TNF + TPCA-1	8	36.2933	31.1992	29.72	28.4692	3.48417	3.73333	3.35083	3.56083
Tank/Azi2DKO + TNF + TPCA-1	10	48.18	42.4592	41.8	38.1125	5.2775	4.7325	5.1975	6.0775
Tank/Azi2DKO + TNF + TPCA-1	12	57.2033	55.1583	51.0633	46.7708	8.67417	7.25417	7.94667	8.66167
Tank/Azi2DKO + TNF + TPCA-1	14	64.7508	63.6392	58.5892	56.2792	12.8442	9.82583	11.0575	13.4942
Tank/Azi2DKO + TNF + TPCA-1	16	69.0508	69.11	62.6708	61.3183	18.34	15.4708	14.9925	19.8042
Tank/Azi2DKO + TNF + TPCA-1	18	73.585	72.7192	66.0467	65.3158	25.32	20.85	20.67	25.7483
Tank/Azi2DKO + TNF + TPCA-1	20	76.2817	75.8308	69.9175	67.335	32.0567	26.47	27.0983	33.9058
Tank/Azi2DKO + TNF + TPCA-1	22	78.3267	75.6617	72.6367	69.4292	37.5892	32.6833	34.0608	40.4175
Tank/Azi2DKO + TNF + TPCA-1	24	79.5808	77.9108	72.6858	70.6842	43.3017	38.98	38.7467	46.0392
Tank/Azi2DKO + TNF + TPCA-1	26	80.2483	79.0975	74.6317	72.15	49.0033	42.2325	42.345	50.1
Tank/Azi2DKO + TNF + TPCA-1	28	81.2942	79.0825	74.7875	71.8442	53.8067	48.4083	46.8142	53.5792
Tank/Azi2DKO + TNF + TPCA-1	30	82.3908	78.9383	76.1275	73.1825	56.4567	50.405	50.4625	56.6433
Tank/Azi2DKO + TNF + TPCA-1	32	81.7108	79.5383	75.0775	75.1125	58.1675	54.4408	53.9617	60.5642
Tank/Azi2DKO + TNF + TPCA-1	34	81.325	80.5767	77.1192	75.0758	60.6142	56.095	55.5483	62.4017
Tank/Azi2DKO + TNF + TPCA-1	36	83.9442	79.855	75.8575	73.7783	64.69	58.3075	59.0525	64.8917
Tank/Azi2DKO + TNF + TPCA-1	38	85.0275	81.32	77.2258	75.4442	65.6183	61.0458	60.2933	67.3617
Tank/Azi2DKO + TNF + TPCA-1	40	83.3508	82.605	78.1975	75.8183	68.4475	62.0383	61.3008	68.5233
Tank/Azi2DKO + TNF + TPCA-1	42	84.155	83.1975	79.7492	75.6617	68.1075	64.2717	62.6133	69.9883
Tank/Azi2DKO + TNF + TPCA-1	44	84.7708	83.4933	78.9	76.4625	70.7733	64.4533	63.4725	71.1492
Tank/Azi2DKO + TNF + TPCA-1	46	84.7442	84.2192	80.3542	78.2317	71.4242	66.4475	64.9167	72.4142
Tank/Azi2DKO + TNF + TPCA-1	48	84.6142	85.6558	79.785	78.1308	72.7817	68.3675	66.0342	73.3892
Means for each experiment calculated using ≥ 3 technical replicates
Statistical analysis performed and graphs plotted using GraphPad Prism v10.2.3
Supplementary Figure 1G			Supplementary Figure 1H
			Immunoblot staining	Cell line	Time (min)	Immunoblot staining Adjusted Volume (A.U.) - Exp. 1	Actin Adjusted Volume (A.U.) - Exp. 1	Normalization to Actin - Exp. 1	Normalization to WT max (%) - Exp. 1	Immunoblot staining Adjusted Volume (A.U.) - Exp. 2	Actin Adjusted Volume (A.U.) - Exp. 2	Normalization to Actin - Exp. 2	Normalization to WT max (%) - Exp. 2	Immunoblot staining Adjusted Volume (A.U.) - Exp. 3	Actin Adjusted Volume (A.U.) - Exp. 3	Normalization to Actin - Exp. 3	Normalization to WT max (%) - Exp. 3	Immunoblot staining Adjusted Volume (A.U.) - Exp. 4	Actin Adjusted Volume (A.U.) - Exp. 4	Normalization to Actin - Exp. 4	Normalization to WT max (%) - Exp. 4	AUC - Exp. 1	AUC - Exp. 2	AUC - Exp. 3	AUC - Exp. 4
			P-TBK1	WT	0	1499453	16118584	0.0930263	12.5426	1860180	29415932	0.0632372	13.2418	1375697	20193684	0.0681251	8.92631	1562472	9369050	0.16677	12.2765	2930	3579	2819	2568
			P-TBK1	WT	5	5201065	14871930	0.349724	47.1528	7006902	24904712	0.281348	58.9143	7900632	16924628	0.466813	61.1656	5554574	11143482	0.498459	36.6934
			P-TBK1	WT	10	8960512	15226375	0.588486	79.345	8939189	22597542	0.395582	82.8349	11752032	15398480	0.763194	100	10241049	10585869	0.967426	71.2157
			P-TBK1	WT	15	11278513	15206695	0.741681	100	10594277	22184393	0.477555	100	9102185	15131280	0.601548	78.8197	13614240	10021924	1.35845	100
			P-TBK1	WT	30	7439516	16596800	0.44825	60.4371	8674562	22427164	0.386788	80.9934	6694410	16549883	0.404499	53.0008	6310498	10287186	0.613433	45.157
			P-TBK1	WT	45	5597912	15754988	0.35531	47.9061	7868312	19843098	0.396526	83.0325	6410250	15459829	0.414639	54.3294	5981276	10297273	0.58086	42.7592
			P-TBK1	Tank/Azi2DKO	0	1178114	16920700	0.0696256	9.38754	1385320	22914806	0.0604552	12.6593	1303547	16436982	0.0793057	10.3913	2047173	9180597	0.222989	16.415	1258	1115	2457	1311
			P-TBK1	Tank/Azi2DKO	5	1923046	16134976	0.119185	16.0696	4246809	25851384	0.164278	34.3997	4294183	17651715	0.243273	31.8756	3425941	9348240	0.36648	26.9779
			P-TBK1	Tank/Azi2DKO	10	3283440	15275616	0.214946	28.981	4023096	23193847	0.173455	36.3215	6092383	16053058	0.379515	49.7272	5344020	11188490	0.477635	35.1604
			P-TBK1	Tank/Azi2DKO	15	3768821	16764496	0.22481	30.3108	2589594	23648858	0.109502	22.9297	7625404	16769000	0.454732	59.5828	5173700	10132699	0.510594	37.5867
			P-TBK1	Tank/Azi2DKO	30	3661546	15242160	0.240225	32.3893	2500092	24149747	0.103525	21.678	8968097	16522713	0.542774	71.1187	4485039	12494856	0.358951	26.4236
			P-TBK1	Tank/Azi2DKO	45	3653882	16760905	0.218	29.3927	3244058	29003644	0.11185	23.4214	7242534	19729707	0.367088	48.0989	3942995	11612666	0.339543	24.9949
			P-IKKα/β	WT	0	1038812	19971322	0.0520152	5.68622	1117155	14346480	0.0778696	10.3915	609649	9282768	0.0656753	3.05694	236334	3577906	0.0660537	3.74775	2037	1649	1636	1995
			P-IKKα/β	WT	5	7645644	16246824	0.470593	51.4445	7647082	13946580	0.548312	73.1705	9324666	7447596	1.25204	58.2776	6905643	8449844	0.817251	46.3691
			P-IKKα/β	WT	10	15253848	16675274	0.914758	100	10101039	13479511	0.749362	100	16695984	7771345	2.1484	100	14930643	8471338	1.76249	100
			P-IKKα/β	WT	15	11451056	15873000	0.721417	78.8642	7089760	13838880	0.512307	68.3658	8413162	6249974	1.34611	62.6564	12739350	8566171	1.48717	84.3789
			P-IKKα/β	WT	30	2577260	15454725	0.166762	18.2302	337896	11893628	0.0284098	3.7912	1166760	6759270	0.172616	8.03463	2545970	9722429	0.261866	14.8577
			P-IKKα/β	WT	45	3754248	15105363	0.248537	27.1697	242463	14231882	0.0170366	2.27348	1764872	6858640	0.257321	11.9773	3914684	8910503	0.439334	24.9269
			P-IKKα/β	Tank/Azi2DKO	0	983008	15179346	0.0647596	7.07942	39280	18775406	0.0020921	0.279184	469296	7909040	0.0593367	2.7619	2015758	9538830	0.211321	11.9899	2476	1879	2007	3395
			P-IKKα/β	Tank/Azi2DKO	5	7539732	14933100	0.504901	55.195	7319080	16715003	0.437875	58.433	5416134	8210118	0.65969	30.7061	7657400	7122500	1.0751	60.999
			P-IKKα/β	Tank/Azi2DKO	10	13403635	14687184	0.912608	99.7649	12801800	15435069	0.829397	110.68	9246958	7889425	1.17207	54.5554	15006927	8836199	1.69835	96.3607
			P-IKKα/β	Tank/Azi2DKO	15	12737880	14696514	0.866728	94.7494	6188676	15860112	0.390204	52.0714	9964000	8032228	1.2405	57.7407	22107716	9232339	2.3946	135.864
			P-IKKα/β	Tank/Azi2DKO	30	5311794	14082042	0.377203	41.2353	2968560	16454571	0.180409	24.0751	7870122	7304480	1.07744	50.1506	11583236	10129064	1.14356	64.8835
			P-IKKα/β	Tank/Azi2DKO	45	2834560	19753626	0.143496	15.6867	3516024	23251869	0.151215	20.1791	5703480	8142480	0.70046	32.6037	5786617	9991119	0.579176	32.8613
			Densitometry for all immunoblot stainings normalized to ACTIN, normalized to maximum of WT
			Statistical analysis performed and graphs plotted using GraphPad Prism v10.2.3
Supplementary Figure 1I
Condition	Time (h)	Mean % of cell death experiment 1	Mean % of cell death experiment 2	Mean % of cell death experiment 3	Mean % of cell death experiment 4	Mean % of cell death experiment 5	AUC - Exp. 1	AUC - Exp. 2	AUC - Exp. 3	AUC - Exp. 4	AUC - Exp. 5
WT	0	5.82444	1.48294	1.44475	1.568	1.43538	123	49.9	50.47	60.03	55.59
WT	2	4.94325	1.09481	1.35763	1.23875	1.32494
WT	4	5.07937	1.34062	1.36538	1.26019	1.34912
WT	6	4.75881	1.19694	1.21431	1.0695	1.09975
WT	8	4.08913	1.26169	1.04031	1.05963	1.16962
WT	10	3.50475	1.00812	0.917062	0.95025	1.1155
WT	12	3.18262	0.980625	1.06744	0.969812	1.06238
WT	14	2.98275	1.0905	1.06444	0.964313	1.15444
WT	16	2.63806	0.93275	1.00975	0.94525	0.913125
WT	18	2.52419	0.925438	0.936187	0.968313	0.956812
WT	20	2.44919	1.09981	1.03625	0.878875	0.91
WT	22	2.20812	0.9775	0.935625	0.832375	0.944125
WT	24	2.08738	0.950188	0.847438	0.79775	0.989313
WT	26	2.03075	1.06219	0.854062	0.884125	0.983562
WT	28	1.79194	0.987	0.821375	0.983875	0.960187
WT	30	1.76344	1.01644	0.923062	0.92725	0.92
WT	32	1.54306	0.964312	0.897687	1.15463	0.883563
WT	34	1.44731	0.875687	0.85575	1.09013	0.9595
WT	36	1.44519	0.909625	0.884125	1.19462	1.06569
WT	38	1.36862	0.932312	0.881375	1.42644	1.10369
WT	40	1.39437	0.958125	1.04644	1.56944	1.279
WT	42	1.43981	0.922625	1.13013	1.81813	1.43563
WT	44	1.47562	1.04894	1.24463	2.19219	1.68294
WT	46	1.59681	1.10294	1.35269	2.54644	1.68581
WT	48	1.65637	1.23344	1.65956	3.02038	2.25894
WT + TNF	0	4.67494	1.49413	1.07725	1.33644	1.29281	272.6	149.4	142.3	142.4	172.8
WT + TNF	2	5.67338	1.78112	1.44863	1.6795	2.03344
WT + TNF	4	7.54612	2.34775	1.93831	2.42825	2.59975
WT + TNF	6	7.38656	2.58381	2.16131	2.44181	2.90156
WT + TNF	8	6.94506	2.73719	2.11288	2.45206	2.82944
WT + TNF	10	6.52163	2.82163	2.21212	2.39619	2.85869
WT + TNF	12	5.99306	2.63769	2.21625	2.22187	2.61981
WT + TNF	14	5.53862	2.52294	2.34519	2.25481	2.737
WT + TNF	16	5.29644	2.60856	2.194	2.17912	2.7915
WT + TNF	18	5.2535	2.74087	2.35631	2.19856	2.58406
WT + TNF	20	5.20806	2.72319	2.42256	2.43863	2.87938
WT + TNF	22	5.35738	3.07831	2.55662	2.51731	3.03244
WT + TNF	24	5.36137	2.98356	2.68956	2.61375	3.19219
WT + TNF	26	5.38575	3.06681	2.72731	2.77781	3.31981
WT + TNF	28	5.47519	3.15762	2.97256	3.00906	3.68894
WT + TNF	30	5.218	3.30856	3.3055	3.15106	3.72294
WT + TNF	32	5.22356	3.22656	3.37606	3.15831	4.09444
WT + TNF	34	5.36737	3.28937	3.70456	3.49069	4.31875
WT + TNF	36	5.30919	3.44231	3.65894	3.51681	4.59788
WT + TNF	38	5.18462	3.58938	3.92413	3.75019	4.95006
WT + TNF	40	5.30625	3.93887	4.26619	3.83544	5.05031
WT + TNF	42	5.58294	3.98756	4.34919	4.25069	5.06106
WT + TNF	44	5.54381	4.29456	4.50981	4.33656	5.44988
WT + TNF	46	5.48031	4.52212	4.67488	4.76912	5.54594
WT + TNF	48	5.60381	5.13781	4.93344	5.29788	5.7895
Tank/Azi2DKO	0	2.92931	3.2005	2.84425	2.93037	2.97581	128.8	153.8	148.6	132.2	149.6
Tank/Azi2DKO	2	2.61519	3.44325	3.05088	2.54719	2.966
Tank/Azi2DKO	4	2.66569	3.29162	3.01356	2.69237	2.90831
Tank/Azi2DKO	6	2.50675	3.29125	3.10306	2.47394	2.88369
Tank/Azi2DKO	8	2.77969	3.16962	3.12594	2.64813	3.03481
Tank/Azi2DKO	10	2.56194	3.30075	3.20019	2.64606	2.85062
Tank/Azi2DKO	12	2.57563	3.00125	2.89213	2.40119	3.00413
Tank/Azi2DKO	14	2.62869	3.15187	2.95688	2.45344	2.84112
Tank/Azi2DKO	16	2.52212	3.22444	3.06569	2.52231	3.01556
Tank/Azi2DKO	18	2.47544	3.05769	2.91931	2.46906	2.935
Tank/Azi2DKO	20	2.46331	3.33119	3.03938	2.61413	3.01869
Tank/Azi2DKO	22	2.48431	3.364	3.14956	2.49094	3.0115
Tank/Azi2DKO	24	2.48631	3.38244	3.07825	2.52806	2.89631
Tank/Azi2DKO	26	2.41887	3.19112	3.04606	2.59669	3.02294
Tank/Azi2DKO	28	2.4075	3.32137	3.15869	2.46413	3.12312
Tank/Azi2DKO	30	2.46744	3.27894	3.06331	2.52894	3.09775
Tank/Azi2DKO	32	2.47256	3.31338	3.25069	2.72881	3.17238
Tank/Azi2DKO	34	2.51887	3.12394	3.156	2.7185	3.20594
Tank/Azi2DKO	36	2.59475	3.176	3.09475	2.79669	3.18088
Tank/Azi2DKO	38	2.65619	3.23081	3.16481	2.96625	3.31612
Tank/Azi2DKO	40	2.833	2.99019	3.23231	3.08563	3.38369
Tank/Azi2DKO	42	3.16819	3.013	3.16063	3.17425	3.43844
Tank/Azi2DKO	44	3.27	3.13188	3.13356	3.44131	3.5415
Tank/Azi2DKO	46	3.48806	3.05244	3.23894	3.62769	3.60669
Tank/Azi2DKO	48	3.70706	2.95475	3.19813	4.06994	3.74831
Tank/Azi2DKO + TNF	0	2.71388	3.07112	3.03306	4.09225	3.12044	749.9	426.4	412.7	717.5	542.5
Tank/Azi2DKO + TNF	2	7.57894	4.49456	4.11487	5.76744	5.25994
Tank/Azi2DKO + TNF	4	12.7934	5.77156	5.57325	8.63844	8.25856
Tank/Azi2DKO + TNF	6	13.7321	6.23138	5.74006	9.43806	8.91531
Tank/Azi2DKO + TNF	8	14.3351	6.86356	6.53431	10.6141	9.09375
Tank/Azi2DKO + TNF	10	14.6133	7.32031	6.9575	11.5928	9.58444
Tank/Azi2DKO + TNF	12	14.606	7.60463	7.04325	12.0997	9.78469
Tank/Azi2DKO + TNF	14	14.6885	7.92531	7.27244	13.0481	10.0526
Tank/Azi2DKO + TNF	16	15.0231	8.00712	7.89738	13.36	10.2924
Tank/Azi2DKO + TNF	18	15.1238	8.02994	7.83638	14.2029	10.7714
Tank/Azi2DKO + TNF	20	15.5531	8.20063	8.29131	14.6103	11.0497
Tank/Azi2DKO + TNF	22	16.0634	8.66125	8.16156	14.5527	11.2978
Tank/Azi2DKO + TNF	24	16.1098	8.94694	8.61344	15.6584	11.5971
Tank/Azi2DKO + TNF	26	16.2019	9.32475	8.60444	16.5141	11.8776
Tank/Azi2DKO + TNF	28	16.2235	9.55956	9.11675	17.2888	12.1273
Tank/Azi2DKO + TNF	30	16.2778	9.90075	9.52738	17.6314	12.4336
Tank/Azi2DKO + TNF	32	16.9241	10.1469	9.9845	18.1266	12.6291
Tank/Azi2DKO + TNF	34	17.4177	10.3651	9.99344	18.3296	12.811
Tank/Azi2DKO + TNF	36	17.7685	10.735	10.3264	18.4999	13.1626
Tank/Azi2DKO + TNF	38	18.2879	10.7361	10.6947	18.9332	13.8711
Tank/Azi2DKO + TNF	40	18.3894	11.1187	11.0291	19.1984	13.9056
Tank/Azi2DKO + TNF	42	18.6402	11.5798	11.1332	19.787	14.1366
Tank/Azi2DKO + TNF	44	18.7338	11.8551	11.6761	19.1811	14.3835
Tank/Azi2DKO + TNF	46	18.8097	12.0911	12.1834	19.5286	14.7022
Tank/Azi2DKO + TNF	48	19.3859	12.4261	13.0173	20.2544	15.4336
Means for each experiment calculated using ≥ 3 technical replicates
Statistical analysis performed and graphs plotted using GraphPad Prism v10.2.3
Supplementary Figure 1J
Condition	Time (h)	Mean % of cell death experiment 1	Mean % of cell death experiment 2	Mean % of cell death experiment 3	Mean % of cell death experiment 4	Mean % of cell death experiment 5
WT	48	1.65637	1.23344	1.65956	3.02038	2.25894
WT + TNF	48	5.60381	5.13781	4.93344	5.29788	5.7895
WT + TNF + zVAD	48	2.04731	2.22181	2.43844	2.32419	2.74681
WT + TNF + Nec-1s	48	4.38788	4.81363	5.08231	5.67956	5.69869
WT+ TNF + zVAD + Nec-1s	48	2.10887	1.64875	2.66637	2.1015	2.33781
Tank/Azi2DKO	48	3.70706	2.95475	3.19813	4.06994	3.74831
Tank/Azi2DKO + TNF	48	19.3859	12.4261	13.0173	20.2544	15.4336
Tank/Azi2DKO + TNF + zVAD	48	8.07744	4.99419	5.02337	6.48694	6.38181
Tank/Azi2DKO + TNF + Nec-1s	48	16.4936	11.3668	11.0192	16.8846	14.3003
Tank/Azi2DKO + TNF + zVAD + Nec-1s	48	6.03956	5.853	5.16	7.20806	6.28238
Calculations based on data from Supplementary Fig. 1I
Means for each experiment calculated using ≥ 3 technical replicates
Statistical analysis performed and graphs plotted using GraphPad Prism v10.2.3

## Sheet: Fig. 2
Figure 2B				Figure 2C						Figure 2F						Figure 2J-N
				Number of offsprings						Mouse number	Genotype	Sex	Life span (weeks)			Mouse number	Mouse genotype	Sex	Age (weeks)	Urea (mmol/l)	Phosphate (mmol/l)	Potassium (mmol/l)	Magnesium (mmol/l)	Total bilirubin (μmol/l)	AST (U/I)	HDL (mmol/l)	LDL (mmol/l)	LDL/HDL ratio	Albumin (g/l)	Total protein (g/l)	Globulins (g/l)
										1	WT	F	> 60			1	WT	M	21.2857	10.13	2.08	5.03	0.95	1.05	47	1.822	0.53	0.290889	27.3	48.428	21.128
				Parents: Tank+/-						2	WT	M	> 60			2	WT	M	21.1429	10.9	1.4	5.35	0.98	0.83	35	1.717	0.48	0.279557	27.62	48.121	20.501
				Breeding	Tank+/+	Tank+/-	Tank-/-	Total weaned		3	WT	M	> 60			3	WT	M	21.1429	10.24	1.02	5.21	0.87	0.87	37	1.819	0.45	0.247389	28.08	49.014	20.934
				Trio #1	8 (4M, 4F)	30 (12M, 18F)	13 (9M, 3F, 1 dead)	51 (25M, 25F, 1dead)		4	WT	M	> 60			4	WT	M	20.8571	10.67	1.21	4.85	0.93	0.74	44	1.971	0.44	0.223237	25.79	48.701	22.911
				Trio #2	7 (5M, 2F)	17 (7M, 10F)	16 (9M, 7F)	40 (21M, 19F)		5	WT	F	> 60			5	WT	M	20.8571	8.6	1.24	4.89	0.91	2.12	84	1.224	0.29	0.236928	24.88	45.705	20.825
				Trio #3	14 (8M, 4F, 2 dead)	27 (16M, 8F, 3 dead)	13 (5M, 6F, 2 dead)	54 (29M, 18F, 7 dead)		6	WT	M	> 60			6	WT	M	20.8571	10.73	1.4	4.54	0.96	0.97	65	1.614	0.35	0.216853	25.72	45.687	19.967
				Trio #4	8 (4M, 4F)	32 (20M, 10F, 2 dead)	5 (4M, 1F)	45 (28M, 15F, 2 dead)		7	WT	M	> 60			1	Tank-/-	M	21.1429	9.25	1.46	4.89	0.83	1.23	204	1.389	0.45	0.323974	25.48	48.177	22.697
				Duo #1	5 (3F, 2 dead)	19 (3M, 5F, 11 dead)	7 (3M, 3F, 1 dead)	31 (6M, 11F, 14 dead)		8	WT	M	> 60			2	Tank-/-	M	21.1429	9.69	1.44	4.75	0.78	1.28	87	1.425	0.4	0.280702	24.9	49.218	24.318
				Trio #5	10 (3M, 7F)	24 (9M, 13F, 2 dead)	17 (11M, 6F)	51 (23M, 26F, 2 dead)		9	WT	F	> 60			3	Tank-/-	M	21.1429	10.04	1.46	5.12	0.85	0.96	72	1.544	0.43	0.278497	26.63	49.871	23.241
				Trio #6	13 (7M, 4F, 2 dead)	28 (11M, 16F, 1 dead)	7 (2M, 4F, 1 dead)	48 (20M, 24F, 4 dead)		10	WT	F	> 60			4	Tank-/-	F	21.1429	11.3	1.4	4.48	0.82	1.42	60	1.181	0.33	0.279424	26.69	50.12	23.43
				Trio #7	3 (2M, 1F)	4 (4M)	0	7 (6M, 1F)		11	WT	F	> 60			5	Tank-/-	M	20.8571	10.56	1.35	4.9	0.97	0.69	114	1.379	0.33	0.239304	26.44	46.474	20.034
				Trio #8	10 (7M, 3F)	19 (12M, 7F)	6 (4M, 2F)	35 (23M, 12F)		12	WT	F	> 60			6	Tank-/-	F	20.8571	10.38	1.57	4.57	0.89	1.2	44	1.368	0.4	0.292398	26.67	49.969	23.299
				Duo #2	7 (2M, 5F)	16 (8M, 2F, 6 dead)	10 (3M, 6F, 1 dead)	33 (13M, 13F, 7 dead)		13	WT	M	> 60			1	Azi2-/-	F	22	9.71	1.74	5.52	0.95	2.01	53	1.053	0.44	0.417854	26.17	48.054	21.884
				Duo #3	5 (2M, 3F)	21 (12M, 9F)	3 (2M, 1F)	29 (16M, 13F)		14	WT	M	> 60			2	Azi2-/-	F	22	9.92	1.48	5.58	0.9	2.57	42	1.005	0.42	0.41791	27.48	50.074	22.594
				Duo #4	5 (3M, 2F)	6 (3M, 3F)	4 (3M, 1F)	15 (9M, 6F)		15	WT	F	> 60			3	Azi2-/-	F	22	9.28	1.82	5.54	0.95	2.25	46	0.893	0.37	0.414334	24.75	47.708	22.958
				Total	95 (47M, 42F, 6 dead)	243 (117M, 101F, 25 dead)	101 (55M, 40F, 6 dead)	439 (219M, 183F, 37 dead)		1	Azi2-/-	F	> 60			4	Azi2-/-	M	22.2857	8.35	1.98	4.59	-	1.73	39	1.232	0.34	0.275974	25.24	49.27	24.03
				Total	95	243	101	439		2	Azi2-/-	M	> 60			5	Azi2-/-	F	22	6.3	2.05	5.19	-	1.81	60	1.476	0.65	0.440379	27.23	49.354	22.124
				Percentage	0.216401	0.553531	0.230068	1		3	Azi2-/-	M	> 60			6	Azi2-/-	M	23.8571	10.8	1.54	-	0.92	2.97	47	1.34	0.48	0.358209	28.88	56.596	27.716
										4	Azi2-/-	F	> 60			1	Tank/Azi2DKO	F	21.4286	34.4	2.8	7.14	1.26	4.79	386	0.419	0.64	1.52745	20.66	81.959	61.299
										5	Azi2-/-	F	> 60			2	Tank/Azi2DKO	F	21.4286	40.83	3.24	7.08	1.56	4.6	277	0.484	0.61	1.26033	22.24	69.033	46.793
				Parents: Azi2+/-						6	Azi2-/-	F	> 60			3	Tank/Azi2DKO	M	21.5714	44.32	2.75	7.77	1.3	4.06	306	0.637	0.76	1.19309	20.3	60.376	40.076
				Breeding	Azi2+/+	Azi2+/-	Azi2-/-	Total weaned		7	Azi2-/-	F	> 60			4	Tank/Azi2DKO	M	21.4286	28.05	2.95	7.14	1.25	4.09	190	0.558	0.6	1.07527	22.27	73.961	51.691
				Trio #1	9 (6M, 3F)	18 (10M, 8F)	7 (4M, 3F)	34 (20M, 14F)		8	Azi2-/-	F	> 60			5	Tank/Azi2DKO	M	21.1	13.82	2.28	5.98	-	5.09	534	0.666	0.59	0.885886	24.84	73.184	48.344
				Trio #2	13 (6M, 7F)	20 (8M, 12F)	10 (6M, 4F)	43 (20M, 23F)		9	Azi2-/-	F	> 60			6	Tank/Azi2DKO	M	20.3	22.4	2.68	5.1	1.07	3.22	268	0.377	0.52	1.37931	23.28	76.578	53.298
				Trio #3	10 (2M, 8F)	17 (9M, 8F)	14 (2M, 12F)	41 (13M, 28F)		10	Azi2-/-	M	> 60
				Trio #4	22 (11M, 9F, 2dead)	31 (13M, 12F, 6 dead)	18 (10M, 6F, 2 dead)	71 (34M, 27F, 10 dead)		11	Azi2-/-	F	> 60			Statistical analysis performed and graphs plotted using GraphPad Prism v10.2.3
				Trio #5	10 (5M, 5F)	20 (9M, 11F)	10 (7M, 3F)	40 (21M, 19F)		12	Azi2-/-	M	> 60
				Trio #6	12 (5M, 7F)	13 (6M, 7F)	9 (2M, 7F)	34 (13M, 21F)		13	Azi2-/-	M	> 60
				Trio #7	0	12 (8M, 4F)	4 (1M, 3F)	16 (9M, 7F)		14	Azi2-/-	F	> 60
				Total (all cages)	76 (35M, 39F, 2dead)	131 (63M, 62F, 6 dead)	72 (32M, 38F, 2 dead)	279 (130M, 139F, 10 dead)		15	Azi2-/-	F	> 60
				Total	76	131	72	279		1	Tank-/-	M	> 60
				Percentage	0.272401	0.469534	0.258065	1		2	Tank-/-	M	> 60
										3	Tank-/-	M	> 60
										4	Tank-/-	F	> 60
				Parents: Tank+/-.Azi2-/-						5	Tank-/-	M	9.3
				Breeding	Tank+/+	Tank+/-	Tank-/-	Total weaned		6	Tank-/-	M	> 60
				Trio #1	11 (6M, 4F, 1 dead)	14 (7M, 5F, 2 dead)	2 (1M, 1F)	27 (14M, 10F, 3 dead)		7	Tank-/-	F	> 60
				Trio #2	15 (9M, 6F)	27 (11M, 16F)	6 (2M, 4F)	48 (22M, 26F)		8	Tank-/-	M	> 60
				Trio #3	7 (2M, 5F)	24 (16M, 8F)	2 (1M, 1F)	33 (19M, 14F)		9	Tank-/-	F	> 60
				Trio #4	9 (1M, 8F)	27 (13M, 14F)	4 (2M, 2F)	40 (16M, 24F)		10	Tank-/-	F	> 60
				Trio #5	12 (5M, 7F)	19 (11M, 8F)	7 (5M, 2F)	38 (21M, 17F)		11	Tank-/-	F	> 60
				Trio #6	7 (5M, 2F)	20 (12M, 8F)	6 (4M, 2F)	33 (21M, 12F)		12	Tank-/-	M	57.1
				Trio #7	1 (1 dead)	6 (3M, 1F, 2 dead)	2 (1M, 1F)	9 (4M, 2F, 3 dead)		13	Tank-/-	M	> 60
				Duo #1	6 (2M, 3F, 1 dead)	16 (8M, 6F, 2 dead)	4 (1M, 2F, 1 dead)	26 (11M, 11F, 4 dead)		14	Tank-/-	F	> 60
				Trio #8	7 (3M, 4F)	10 (2M, 8F)	3 (2M, 1F)	20 (7M, 13F)		15	Tank-/-	F	50.7
				Trio #9	5 (2M, 3F)	16 (5M, 9F, 2 dead)	4 (3M, 1F)	25 (10M, 13F, 2 dead)		1	Tank/Azi2DKO	M	24.5714
				Trio #10	15 (6M, 5F, 4 dead)	25 (13M, 12F)	5 (1M, 4 dead)	45 (20M, 17F, 8 dead)		2	Tank/Azi2DKO	M	14.4286
				Trio #11	11 (4M, 7F)	20 (8M, 11F, 1 dead)	1 (1M)	32 (13M, 18F, 1 dead)		3	Tank/Azi2DKO	M	24.5714
				Trio #12	1 (1M)	8 (5M, 2F, 1 dead)	0	9 (6M, 2 F, 1 dead)		4	Tank/Azi2DKO	M	24.2857
				Trio #13	5 (4M, 1 dead)	12 (4M, 6F, 2 dead)	4 (2M, 2 dead)	21 (10M, 6F, 5 dead)		5	Tank/Azi2DKO	M	33.4286
				Duo #2	9 (4M, 4F, 1 dead)	13 (5M, 6F, 2 dead)	2 (1F, 1 dead)	24 (9M, 11F, 4 dead)		6	Tank/Azi2DKO	M	33.4286
				Trio #14	10 (6M, 3F, 1 dead)	20 (12M, 8F)	2 (2M)	32 (20M, 11F, 1 dead)		7	Tank/Azi2DKO	F	28
				Trio #15	7 (6M, 1F)	24 (16M, 8F)	2 (2F)	33 (22M, 11F)		8	Tank/Azi2DKO	M	36.1429
				Trio #16	13 (6M, 7F)	34 (17M, 12F, 5 dead)	7 (6M, 1 dead)	54 (29M, 19F, 6 dead)		9	Tank/Azi2DKO	F	27
				Trio #17	14 (9M, 4F, 1 dead)	30 (14M, 15F, 1 dead)	3 (2M, 1F)	47 (25M, 20F, 2 dead)		10	Tank/Azi2DKO	M	20.1429
				Duo #3	4 (1M, 3F)	9 (4M, 5F)	2 (2M)	15 (7M, 8F)		11	Tank/Azi2DKO	M	30
				Trio #18	0	2 (dead)	1 (dead)	3 (3 dead)		12	Tank/Azi2DKO	F	30
				Trio #19	6 (5M, 1F)	19 (9M, 10F)	1 (1M)	26 (15M, 11F)		13	Tank/Azi2DKO	F	4.57143
				Trio #20	10 (5M, 4F, 1 dead)	20 (9M, 11F)	0	30 (14M, 15F, 1 dead)		14	Tank/Azi2DKO	M	15.7143
				Trio #21	12 (6M, 4F, 2 dead)	14 (5M, 8F, 1 dead)	1 (1F)	27 (11M, 13F, 3 dead)		15	Tank/Azi2DKO	M	19.1429
				Trio #22	15 (8M, 7F)	22 (13M, 9F)	5 (3M, 2F)	42 (24M, 18F)
				Trio #23	9 (6M, 3F)	20 (6M, 13F, 1 dead)	3 (1M, 1F, 1 dead)	32 (13M, 17F, 2 dead)		Statistical analysis performed and graph plotted using GraphPad Prism v10.2.3
				Trio #24	13 (6M, 7F)	19 (9M, 10F)	5 (4M, 1F)	37 (19M, 18F)
				Duo #4	0	1 (1F)	3 (3M)	4 (3M, 1F)
				Trio #25	9 (4M, 5F)	21 (16M, 5F)	1 (1F)	31 (20M, 11F)
				Trio #26	4 (2M, 2F)	13 (6M, 7F)	0	17 (8M, 9F)
				Total	247 (124M, 109F, 14 dead)	525 (259M, 242F, 24 dead)	88 (50M, 27F, 11 dead)	860 (433M, 378F, 49 dead)
				Total	247	525	88	860
				Percentage	0.287209	0.610465	0.102326	1
				Percentages calculated using Microsoft Excel v16.0.10414.20002
				Statistical analysis performed using GraphPad Prism v10.2.3

## Sheet: Suppl. Fig. 2
Supplementary Figure 2B				Supplementary Figure 2C						Supplementary Figure 2E
				Number of offsprings						Mouse number	Genotype	Sex	Life span (weeks)
										1	Tank-/-	M	> 60
				Parents: Tank-/-.Azi2+/-						2	Tank-/-	F	38.4286
				Breeding	Azi2+/+	Azi2+/-	Azi2-/-	Total weaned		3	Tank-/-	M	> 60
				Trio #1	18 (10M, 8F)	16 (7M, 9F)	0	34 (17M, 17F)		4	Tank-/-	F	58.8571
				Trio #2	20 (9M, 11F)	19 (9M, 10F)	0	39 (18M, 21F)		5	Tank-/-	M	> 60
				Trio #3	12 (8M, 4F)	28 (15M, 13F)	2 (2M)	42 (25M, 17F)		6	Tank-/-	M	> 60
				Trio #4	12 (8M, 4F)	20 (13M, 7F)	4 (3M, 1F)	36 (24M, 12F)		7	Tank-/-	F	56
				Trio #5	4 (1M, 3F)	19 (10M, 9F)	3 (2M, 1F)	26 (13M, 13F)		8	Tank-/-	F	58.8571
				Trio #6	21 (10M, 9F, 2 dead)	29 (9M, 15F, 5 dead)	4 (3M, 1F)	54 (22M, 25F, 7 dead)		9	Tank-/-	F	58.2857
				Trio #7	8 (3M, 5F)	16 (8M, 8F)	1 (1M)	25 (12M, 13F)		10	Tank-/-	F	41.5714
				Duo #1	4 (1M, 3F)	2 (2M)	0	6 (3M, 3F)		11	Tank-/-	M	> 60
				Trio #8	5 (2M, 3F)	14 (6M, 8F)	1 (1M)	20 (9M, 11F)		12	Tank-/-	M	> 60
				Trio #9	7 (4M, 3F)	10 (6M, 4F)	5 (3M, 2F)	22 (13M, 9F)		13	Tank-/-	M	> 60
				Trio #10	10 (5M, 5F)	15 (6M, 9F)	1 (1M)	26 (12M, 14F)		14	Tank-/-	M	> 60
				Total	121 (61M, 58M, 2 dead)	188 (91M, 92F, 5 dead)	21 (16M, 5F)	330 (168M, 155F, 7 dead)		15	Tank-/-	F	24
				Total	121	188	21	330		1	Tank/Azi2DKO	M	35.8571
				Percentage	0.366667	0.569697	0.0636364	1		2	Tank/Azi2DKO	M	3.42857
										3	Tank/Azi2DKO	M	29.1429
				Percentages calculated using Microsoft Excel v16.0.10414.20002						4	Tank/Azi2DKO	M	49.8571
				Statistical analysis performed using GraphPad Prism v10.2.3						5	Tank/Azi2DKO	F	39.8571
										6	Tank/Azi2DKO	F	16.1429
										7	Tank/Azi2DKO	M	14.5714
										8	Tank/Azi2DKO	F	48.4286
										9	Tank/Azi2DKO	M	45.5714
										10	Tank/Azi2DKO	M	30.4286
										11	Tank/Azi2DKO	M	27
										12	Tank/Azi2DKO	M	19.4286
										13	Tank/Azi2DKO	M	41.2857
										14	Tank/Azi2DKO	M	16.8571
										15	Tank/Azi2DKO	F	26.8571
										Statistical analysis performed and graph plotted using GraphPad Prism v10.2.3
Supplementary Figure 2F
Skin
Mouse number	Genotype	Sex	Age (weeks)	Subdermal fat layer thickness (µm) - position 1	Subdermal fat layer thickness (µm) - position 2	Subdermal fat layer thickness (µm) - position 3	Subdermal fat layer thickness (µm) - position 4	Subdermal fat layer thickness (µm) - position 5	Subdermal fat layer thickness (µm) - average
1	WT	M	21.7	165	120	175	143	176	155.8
2	WT	M	21.3	126	81	88	113	129	107.4
3	WT	M	21.1	156	102	80	85	137	112
4	WT	M	21.7	93	131	87	87	115	102.6
5	WT	M	21.7	60	64	93	84	82	76.6
1	Tank-/-	M	21.7	92	71	85	87	86	84.2
2	Tank-/-	F	21.7	103	227	129	145	170	154.8
3	Tank-/-	M	21.1	86	75	75	123	124	96.6
4	Tank-/-	M	21.1	60	84	88	99	91	84.4
5	Tank-/-	F	22	91	96	138	101	91	103.4
1	Azi2-/-	M	23.9	115	95	106	118	104	107.6
2	Azi2-/-	F	22	130	131	89	88	116	110.8
3	Azi2-/-	F	22	94	106	121	94	98	102.6
4	Azi2-/-	F	22	113	114	137	149	162	135
5	Azi2-/-	F	22.4	132	119	157	100	187	139
1	Tank/Azi2DKO	M	21.1	0	0	0	0	0	0
2	Tank/Azi2DKO	M	20.1	0	0	0	0	0	0
3	Tank/Azi2DKO	M	21.6	0	0	0	0	0	0
4	Tank/Azi2DKO	M	21.4	0	0	0	0	0	0
5	Tank/Azi2DKO	F	21.4	0	0	0	0	0	0
Images of histological slides were analyzed using ZEN v3.4
Statistical analysis performed and graph plotted using GraphPad Prism v10.2.3
Supplementary Figure 2G
Kidneys
Mouse number	Genotype	Sex	Age (weeks)	Number of not swollen glomeruli in 1mm x 1mm field	Number of swollen glomeruli in 1mm x 1mm field	Total number of glomeruli in 1mm x 1mm field	% of swollen glomeruli out of the total number
1	WT	M	21.7	19	0	19	0
2	WT	M	21.3	17	0	17	0
3	WT	M	21.1	11	1	12	8.33333
4	WT	M	21.7	7	0	7	0
5	WT	M	21.7	13	1	14	7.14286
1	Tank-/-	M	21.7	10	0	10	0
2	Tank-/-	F	21.7	8	6	14	42.8571
3	Tank-/-	M	21.1	10	0	10	0
4	Tank-/-	M	21.1	6	2	8	25
5	Tank-/-	F	22	11	1	12	8.33333
1	Azi2-/-	M	22.1	7	0	7	0
2	Azi2-/-	F	22	13	2	15	13.3333
3	Azi2-/-	F	22	19	0	19	0
4	Azi2-/-	F	22	15	2	17	11.7647
5	Azi2-/-	F	22.4	18	1	19	5.26316
1	Tank/Azi2DKO	M	21.1	4	6	10	60
2	Tank/Azi2DKO	M	20.1	3	10	13	76.9231
3	Tank/Azi2DKO	M	21.6	0	10	10	100
4	Tank/Azi2DKO	M	21.4	2	15	17	88.2353
5	Tank/Azi2DKO	F	21.4	2	10	12	83.3333
Images of histological slides were analyzed using ZEN v3.4
Statistical analysis performed and graph plotted using GraphPad Prism v10.2.3
Supplementary Figure 2H						Supplementary Figure 2K
Liver						Mouse number	Genotype	Sex	Age (weeks)	Cholesterol (mmol/l)	Triglycerides (mmol/l)
Mouse number	Genotype	Sex	Age (weeks)	Number of liver granulomas in 2mm x 2mm field		1	WT	M	21.2857	2.68	1.778
1	WT	M	21.7	1		2	WT	M	21.1429	2.36	1.376
2	WT	M	21.3	0		3	WT	M	21.1429	2.6	1.317
3	WT	M	21.1	1		4	WT	M	20.8571	2.45	0.442
4	WT	M	21.7	4		5	WT	M	20.8571	1.49	0.402
5	WT	M	21.7	1		6	WT	M	20.8571	1.98	1.051
1	Tank-/-	M	21.7	2		1	Tank-/-	M	21.1429	2.06	0.617
2	Tank-/-	F	21.7	0		2	Tank-/-	M	21.1429	2.03	0.735
3	Tank-/-	M	21.1	3		3	Tank-/-	M	21.1429	2.17	0.625
4	Tank-/-	M	21.1	0		4	Tank-/-	F	21.1429	1.54	0.624
5	Tank-/-	F	22	1		5	Tank-/-	M	20.8571	1.7	0.786
1	Azi2-/-	M	23.9	1		6	Tank-/-	F	20.8571	1.71	0.516
2	Azi2-/-	F	22	2		1	Azi2-/-	F	22	1.64	0.707
3	Azi2-/-	F	22	0		2	Azi2-/-	F	22	1.68	0.732
4	Azi2-/-	F	22	0		3	Azi2-/-	F	22	1.54	0.755
5	Azi2-/-	F	22.4	1		4	Azi2-/-	M	22.2857	1.82	0.53
1	Tank/Azi2DKO	M	21.1	20		5	Azi2-/-	F	22	2.29	0.497
2	Tank/Azi2DKO	M	20.1	18		6	Azi2-/-	M	23.8571	2.14	0.393
3	Tank/Azi2DKO	M	21.6	13		1	Tank/Azi2DKO	F	21.4286	1.2	0.758
4	Tank/Azi2DKO	M	21.4	9		2	Tank/Azi2DKO	F	21.4286	1.27	1.273
5	Tank/Azi2DKO	F	21.4	15		3	Tank/Azi2DKO	M	21.5714	1.56	1.291
						4	Tank/Azi2DKO	M	21.4286	1.34	1.025
Images of histological slides were analyzed using ZEN v3.4						5	Tank/Azi2DKO	M	21.1	1.31	0.897
Statistical analysis performed and graph plotted using GraphPad Prism v10.2.3						6	Tank/Azi2DKO	M	20.3	1.06	0.7
						Statistical analysis performed and graphs plotted using GraphPad Prism v10.2.3

## Sheet: Fig. 3
Figure 3A											Figure 3B								Figure 3D							Figure 3E
Mouse number	Genotype	Sex	Age (weeks)	IgA (µg/ml)	IgM (µg/ml)	IgG1 (µg/ml)	IgG2a (µg/ml)	IgG2b (µg/ml)	IgE (µg/ml)		Mouse number	Genotype	Sex	Age (weeks)	Body weight (g)	Spleen weight (mg)	mg/g (spleen vs body)		Mouse number	Genotype	Sex	Age (weeks)	Spleen cellularity	% of live cells in spleen		Spleen
1	WT	M	21.3	356	7357.47	2.94	27.53	41.49	10.07		1	WT	M	8	22.42	63.7	2.84121		1	WT	M	10.6	2.74481e+07	88.9		Mouse number	Genotype	Sex	Age (weeks)	CD11b+ (% of live)	DC (% of live)	Macrophages (% of live)	Neutrophiles (% of live)
2	WT	M	21.1	12	444.33	0.56	1.9	14.06	1.36		2	WT	F	8	19.83	70.3	3.54513		2	WT	F	10.7	2.79524e+07	96.2		1	WT	M	10	4.76	1.22	2.72	0.53
3	WT	M	21.1	6	1643.86	1.03	10.69	21.42	3.09		3	WT	F	8	24.53	82.6	3.36731		3	WT	F	9.6	4.81391e+07	98		2	WT	F	10.6	7.26	0.89	6.06	0.078
4	WT	M	21.7	13	8416.4	1.42	31.11	337.01	4.57		4	WT	M	8	22.03	73.2	3.32274		4	WT	F	10.6	4.30259e+07	95.3		3	WT	F	9.6	2.76	0.56	1.85	0.22
5	WT	M	21.7	227	6197.05	4.99	64.39	155.06	11.51		1	Tank/Azi2DKO	M	9	18.81	269.8	14.3434		5	WT	M	10	9.35394e+06	90.7		4	WT	F	10.7	3.01	1.06	1.71	0.11
1	Tank-/-	M	21.1	212	24835	6.9	166.33	1289.85	23.71		2	Tank/Azi2DKO	F	8	14.4	97.3	6.75694		6	WT	M	10.3	4.00953e+07	96.2		5	WT	M	10.6	2.62	0.55	1.89	0.09
2	Tank-/-	M	21.1	397	8381.64	30.64	410.95	1120.59	113.26		3	Tank/Azi2DKO	F	8	18.11	311.3	17.1894		7	WT	M	12	3.18786e+07	97.6		6	WT	M	10.3	4.57	0.91	2.98	0.4
3	Tank-/-	M	21.1	167	1160.31	26.05	114.73	174.39	30.56		4	Tank/Azi2DKO	M	9	14.58	253.3	17.3731		8	WT	M	12	2.56756e+07	97.9		7	WT	M	12	4.52	1.14	3.08	0.13
4	Tank-/-	M	21.7	1138	3186.31	5.28	117.71	397.69	10.99										1	Tank-/-	M	11.1	4.55701e+07	87.9		8	WT	M	12	4.18	0.83	3.08	0.13
5	Tank-/-	F	21.7	159	5988.45	10.98	146.31	640.57	30.67		Statistical analysis performed and graphs plotted using GraphPad Prism v10.2.3								2	Tank-/-	M	11.1	3.26969e+07	90.9		1	Tank-/-	M	10	5.3	1.03	3.79	0.15
1	Azi2-/-	F	22.4	12	3890	1.44	19.82	82.23	3.59										3	Tank-/-	M	11.3	3.33664e+07	95.5		2	Tank-/-	F	10.3	5.55	0.92	4.32	0.1
2	Azi2-/-	M	23.9	724	6643.72	not measured	127.87	133.2	43.07										4	Tank-/-	F	11.3	3.65551e+07	94.8		3	Tank-/-	F	11.4	3.41	0.71	2.54	0.073
3	Azi2-/-	M	22.1	14	2263.4	1.25	21.31	112.09	3.53										5	Tank-/-	F	11.4	4.15271e+07	98		4	Tank-/-	F	11.3	5.83	0.41	5.02	0.27
4	Azi2-/-	F	22	183	1654.38	4.09	32.73	102.84	9.09										6	Tank-/-	F	10.3	6.03531e+07	95.7		5	Tank-/-	M	11.3	3.43	0.71	2.38	0.22
5	Azi2-/-	F	22	8	1121.42	1.02	8.39	250.34	3.28										7	Tank-/-	M	10	1.17714e+07	90.1		6	Tank-/-	M	11.1	2.74	0.57	1.92	0.14
6	Azi2-/-	F	22	10	2620.4	1.36	34.24	417.57	4.28										8	Tank-/-	M	10.3	4.92252e+07	95.7		7	Tank-/-	M	11.1	4.97	0.78	3.89	0.14
1	Tank/Azi2DKO	M	21.1	9283	14628.1	22.67	17.44	178.2	47										1	Azi2-/-	M	9.7	3.14116e+07	99.2		8	Tank-/-	M	10.3	4.52	0.7	3.21	0.32
2	Tank/Azi2DKO	M	20.1	13125	24242.7	36.07	97.79	336.99	80										2	Azi2-/-	M	10.7	5.12561e+07	94.9		1	Azi2-/-	F	10.3	6.11	1.18	3.77	1
3	Tank/Azi2DKO	M	21.6	4624	29778.1	32.51	36.74	212.6	69										3	Azi2-/-	F	13.3	9.60318e+07	95.1		2	Azi2-/-	M	9.7	3.77	1.24	2.29	0.15
4	Tank/Azi2DKO	M	21.4	21386	63585.9	99.18	1270.45	2197.62	200										4	Azi2-/-	F	10.3	5.47121e+07	92.5		3	Azi2-/-	M	10.6	3.87	0.9	2.22	0.48
5	Tank/Azi2DKO	F	21.4	12682	23986.8	34.29	103.26	370.8	74										5	Azi2-/-	M	10.3	2.37544e+07	99.7		4	Azi2-/-	F	10.3	6.49	0.76	4.22	1.27
6	Tank/Azi2DKO	F	21.4	14170	6463.91	44.92	118.12	90.58	33										6	Azi2-/-	M	10.3	4.16536e+07	99.6		5	Azi2-/-	M	10.3	8.44	0.87	5.29	1.97
																			7	Azi2-/-	F	10.3	2.76281e+07	99.7		6	Azi2-/-	M	10.3	8.1	0.93	5.88	1.02
Statistical analysis performed and graphs plotted using GraphPad Prism v10.2.3																			8	Azi2-/-	M	10.6	3.06972e+07	93.6		7	Azi2-/-	F	13.3	9.36	1.01	7.17	0.8
																			1	Tank/Azi2DKO	M	9.7	5.94767e+07	93.5		8	Azi2-/-	M	10.7	6.9	0.92	5.01	0.43
																			2	Tank/Azi2DKO	M	10.7	1.38616e+08	89.9		1	Tank/Azi2DKO	M	10.3	15.5	0.66	12.3	2.38
																			3	Tank/Azi2DKO	F	13.3	7.69551e+07	97.6		2	Tank/Azi2DKO	M	9.7	14	0.84	12.5	0.46
Figure 3F-G								Figure 3H-I											4	Tank/Azi2DKO	M	10.3	1.37174e+08	92.5		3	Tank/Azi2DKO	F	10.6	10.9	0.085	5.24	5.1
Spleen								Lymph nodes											5	Tank/Azi2DKO	F	10.7	4.70478e+07	80.4		4	Tank/Azi2DKO	M	10.6	14.1	0.34	11.1	2.29
Mouse number	Genotype	Sex	Age (weeks)	CD19 (% of live)	Isotype switched (% of CD19+)	Mature (% of CD19+)		Mouse number	Genotype	Sex	Age (weeks)	CD19+ (% of live)	Isotype switched (% of CD19)	Mature (% of CD19)					6	Tank/Azi2DKO	F	10.6	1.16659e+08	93.1		5	Tank/Azi2DKO	F	10.6	31.3	0.23	28.6	1.87
1	WT	M	10	64.6	1.98	74.5		1	WT	M	10	38.5	1.87	96.7					7	Tank/Azi2DKO	M	10.6	1.89717e+08	93.4		6	Tank/Azi2DKO	F	10.7	16.5	0.27	13.6	2.28
2	WT	F	10.6	61.6	3.28	72.6		2	WT	F	10.6	51.6	3.22	95.6					8	Tank/Azi2DKO	F	10.6	3.79484e+07	90.8		7	Tank/Azi2DKO	F	13.3	24.7	0.4	22	1.72
3	WT	F	9.6	71.5	1.83	80.4		3	WT	F	9.6	37.3	1.79	97.2												8	Tank/Azi2DKO	M	10.7	17.5	0.46	15	1.25
4	WT	F	10.7	75	1.93	79		4	WT	F	10.7	38.2	2.9	96					Flow cytometry measurments analyzed using FlowJo software v10.10.0
5	WT	M	10.6	56	2.05	92.1		5	WT	M	10.6	75.6	2.9	91.6					Statistical analysis performed and graphs plotted using GraphPad Prism v10.2.3							Flow cytometry measurments analyzed using FlowJo software v10.10.0
6	WT	M	10.3	55	3.86	78.2		6	WT	M	10.3	37.7	1.58	97.4												Statistical analysis performed and graphs plotted using GraphPad Prism v10.2.3
7	WT	M	12	61.6	2.47	75.6		7	WT	M	12	44.4	1.96	96.8
8	WT	M	12	58.6	4.35	73.3		8	WT	M	12	43.8	2.11	96.5
1	Tank-/-	M	10	66.2	2.56	65.6		1	Tank-/-	M	10	42.3	3.05	95.1
2	Tank-/-	F	10.3	61.9	5.49	66.6		2	Tank-/-	F	10.3	39.1	4.14	93.6
3	Tank-/-	F	11.4	66.1	3.89	73.2		3	Tank-/-	F	11.4	41.7	3.43	95.2
4	Tank-/-	F	11.3	71.8	5.46	68.6		4	Tank-/-	F	11.3	45.4	3.93	94.8
5	Tank-/-	M	11.3	74.3	4.03	67.6		5	Tank-/-	M	11.3	50.1	4.6	94.1
6	Tank-/-	M	11.1	77	1.96	76		6	Tank-/-	M	11.1	43.5	1.71	97.4
7	Tank-/-	M	11.1	68.6	4.06	71.5		7	Tank-/-	M	11.1	41.1	2.69	96
8	Tank-/-	M	10.3	64.4	5.13	76.1		8	Tank-/-	M	10.3	46	3.11	95.6
1	Azi2-/-	F	10.3	56.8	2.73	75.5		1	Azi2-/-	F	10.3	41.5	1.28	97.3
2	Azi2-/-	M	9.7	70.7	3.56	75.3		2	Azi2-/-	M	9.7	47.9	2.54	96.1
3	Azi2-/-	M	10.6	66.3	7.08	71.2		3	Azi2-/-	M	10.6	47.1	5.97	91.5
4	Azi2-/-	F	10.3	55.1	2.71	68.2		4	Azi2-/-	F	10.3	44.6	1.98	96.5
5	Azi2-/-	M	10.3	63.1	2.13	65.2		5	Azi2-/-	M	10.3	50.6	2.75	95.3
6	Azi2-/-	M	10.3	59.7	1.86	68.7		6	Azi2-/-	M	10.3	49.6	5.87	92.6
7	Azi2-/-	F	13.3	57.1	5.51	69.7		7	Azi2-/-	F	13.3	44.1	3.47	94.3
8	Azi2-/-	M	10.7	58.3	4	72.2		8	Azi2-/-	M	10.7	42.2	2.09	96.7
1	Tank/Azi2DKO	M	10.3	53.2	15.5	64.4		1	Tank/Azi2DKO	M	10.3	63.1	12.9	83
2	Tank/Azi2DKO	M	9.7	60.2	10.7	72.8		2	Tank/Azi2DKO	M	9.7	44.7	14.2	83.3
3	Tank/Azi2DKO	F	10.6	37	9.13	67.3		3	Tank/Azi2DKO	F	10.6	4.44	8.84	85.3
4	Tank/Azi2DKO	M	10.6	77	19.4	47.8		4	Tank/Azi2DKO	M	10.6	57.4	23.1	70.4
5	Tank/Azi2DKO	F	10.6	44.3	21.6	63.4		5	Tank/Azi2DKO	F	10.6	21.3	17.2	78.7
6	Tank/Azi2DKO	F	10.7	64.9	15.9	64.4		6	Tank/Azi2DKO	F	10.7	62.5	11.2	86.1
7	Tank/Azi2DKO	F	13.3	59.1	9.06	71.2		7	Tank/Azi2DKO	F	13.3	46.2	20.4	75.8
8	Tank/Azi2DKO	M	10.7	56.8	15.2	63.7		8	Tank/Azi2DKO	M	10.7	53.2	19.1	77.5
Flow cytometry measurments analyzed using FlowJo software v10.10.0								Flow cytometry measurments analyzed using FlowJo software v10.10.0
Statistical analysis performed and graphs plotted using GraphPad Prism v10.2.3								Statistical analysis performed and graphs plotted using GraphPad Prism v10.2.3

## Sheet: Suppl. Fig. 3
Supplementary Figure 3A					Supplementary Figure 3B
Spleen					Lymph nodes
Mouse number	Weeks after BM transplantation	WT leukocytes (% of live)	Tank/Azi2DKO leukocytes (% of live)		Mouse number	Weeks after BM transplantation	WT leukocytes (% of live)	Tank/Azi2DKO leukocytes (% of live)
1	12.8571	69.5	18.4		1	12.8571	75.3	8.16
2	12.8571	76.1	17.6		2	12.8571	83.5	8.45
3	13	78	13		3	13	75.7	5.91
4	13	72.5	18.6		4	13	80.3	8.69
5	13	74.3	18.3		5	13	72.6	10.9
6	13	77.3	13.1		6	13	81.1	5.09
7	13	70.6	22.2		7	13	80.5	8.83
8	13.1429	75.4	18		8	13.1429	80.3	8.7
9	13.1429	69.6	23.2		9	13.1429	81.9	8.07
10	13	79.1	13.7		10	13	84	6.63
11	13	80.6	11.9		11	13	87.7	5.06
12	13.4286	78.6	16		12	13.4286	86.5	5.39
13	13.4286	77.1	17.3		13	13.4286	84.1	7.17
14	13.4286	69	24.7		14	13.4286	81.3	10.1
15	13.7143	73.2	20.9		15	13.7143	83.9	8.68
16	13.7143	73.8	19		16	13.7143	82.2	6.32
17	13.7143	81.5	12.3		17	13.7143	86	5.32
18	13.8571	78.3	16		18	13.8571	85.7	7.37
19	13.8571	74.4	16.4		19	13.8571	84.8	5.11
20	13.8571	76.1	18.8		20	13.8571	85.2	7.91
21	13.8571	78.4	14.5		21	13.8571	87.1	5.01
Flow cytometry measurments analyzed using FlowJo software v10.10.0					Flow cytometry measurments analyzed using FlowJo software v10.10.0
Statistical analysis performed and graphs plotted using GraphPad Prism v10.2.3					Statistical analysis performed and graphs plotted using GraphPad Prism v10.2.3
Supplementary Figure 3C-D
Spleen
Mouse number	Weeks after BM transplantation	WT B cells (% of leukocytes)	Tank/Azi2DKO B cells (% of leukocytes)	WT isotype switched B cells (% of CD19+)	Tank/Azi2DKO isotype switched B cells (% of CD19+)	WT Mature B cells (% of CD19+)	Tank/Azi2DKO Mature B cells (% of CD19+)
1	12.8571	56.3	57.8	6.98	25.9	85.4	46.3
2	12.8571	59	62.8	5.92	16.2	86.9	65.8
3	13	59.9	53.2	4.38	19.4	91.1	65.8
4	13	58.5	58.9	6.26	19.7	89.8	66.3
5	13	77.4	79.6	3.9	8.35	87.9	70.2
6	13	61.2	60.1	5.1	19.8	84.9	53.6
7	13	63.7	57.7	5.06	28	86.9	53
8	13.1429	62.9	61.7	5.46	17.8	86.5	59.1
9	13.1429	58.8	62.9	6.62	28	86.1	52.6
10	13	61.2	52.3	2.3	15.1	85.1	46.5
11	13	51.5	58.2	3.03	32.6	86.6	36.4
12	13.4286	58.3	58.1	3.43	19.5	89	52
13	13.4286	55.1	49.8	3.29	20.2	88.4	47.8
14	13.4286	52.1	59.9	3.63	14.1	89.5	56.4
15	13.7143	57.6	75.4	3.96	18.2	82.3	39.9
16	13.7143	56.6	73.6	5.17	26.5	80.8	33.6
17	13.7143	59.6	68.3	3.45	14.9	83	42.8
18	13.8571	58.7	76.7	3.56	11	83.9	49.1
19	13.8571	56.2	78.9	3.24	12.2	86.2	45.9
20	13.8571	52.7	71.4	3.08	17.8	84.6	38.7
21	13.8571	57.3	71.2	3.73	23.6	83.3	32.3
Flow cytometry measurments analyzed using FlowJo software v10.10.0
Statistical analysis performed and graphs plotted using GraphPad Prism v10.2.3
Supplementary Figure 3E-F
Lymph nodes
Mouse number	Weeks after BM transplantation	WT B cells (% of leukocytes)	Tank/Azi2DKO B cells (% of leukocytes)	WT isotype switched B cells (% of CD19+)	Tank/Azi2DKO isotype switched B cells (% of CD19+)	WT Mature B cells (% of CD19+)	Tank/Azi2DKO Mature B cells (% of CD19+)
1	12.8571	33.8	52.8	8.6	29	90.6	60.5
2	12.8571	44.2	69	7.1	7.35	92.1	87.6
3	13	28	40.6	13.4	24.6	86	67.9
4	13	36.9	54.8	17.2	22.5	82.2	73.2
5	13	42.9	52.5	9.35	15.5	89.3	76.7
6	13	41.9	55.1	6.9	11	91.6	80.5
7	13	45	64.2	6.83	15.8	91.6	75.8
8	13.1429	51.2	62.1	6.57	13.5	92.3	79.4
9	13.1429	40.8	73.1	9.22	15.7	89.4	76.9
10	13	25.9	31.1	4.54	11.6	93.5	66.5
11	13	28.6	50.7	4.86	28.3	92.7	50.2
12	13.4286	40.7	63.8	3.57	12.3	94	74.6
13	13.4286	41.9	45.4	3.26	10.7	94.5	77.7
14	13.4286	33.4	64.9	4.4	11.2	93.3	78.9
15	13.7143	45.2	69.3	2.8	9.12	94.4	77.9
16	13.7143	29.8	69.4	5.36	15	91	68.9
17	13.7143	32.4	40	3.63	13.5	93.6	72.6
18	13.8571	45.6	73.9	3.94	7.88	90.3	72.1
19	13.8571	30.4	70	6.65	6.6	90.6	80.2
20	13.8571	32.8	58.3	4.57	12.2	93.1	73.4
21	13.8571	38.1	60.9	5.69	18.1	91.2	65.3
Flow cytometry measurments analyzed using FlowJo software v10.10.0
Statistical analysis performed and graphs plotted using GraphPad Prism v10.2.3

## Sheet: Fig. 4
Figure 4A					Figure 4B
					Immunoblot staining	Cell line	Time (min)	Immunoblot staining Adjusted Volume (A.U.) - Exp. 1	Actin Adjusted Volume (A.U.) - Exp. 1	Normalization to Actin - Exp. 1	Normalization to WT max (%) - Exp. 1	Immunoblot staining Adjusted Volume (A.U.) - Exp. 2	Actin Adjusted Volume (A.U.) - Exp. 2	Normalization to Actin - Exp. 2	Normalization to WT max (%) - Exp. 2	Immunoblot staining Adjusted Volume (A.U.) - Exp. 3	Actin Adjusted Volume (A.U.) - Exp. 3	Normalization to Actin - Exp. 3	Normalization to WT max (%) - Exp. 3	AUC - Exp. 1	AUC - Exp. 2	AUC - Exp. 3
					P-TBK1	WT	0	541110	4375188	0.123677	12.0848	847630	12762512	0.0664156	8.70402	1383970	6158250	0.224734	12.6888	2530	3127	2691
					P-TBK1	WT	5	2814928	6651148	0.423224	41.3545	5875765	14419808	0.407479	53.4017	8448755	7490805	1.12788	63.682
					P-TBK1	WT	10	4462160	6463026	0.690413	67.4624	7786660	11319552	0.687895	90.1512	6384350	6066375	1.05242	59.421
					P-TBK1	WT	15	5340108	5217980	1.02341	100	7371700	9660896	0.763045	100	10876915	6141275	1.77112	100
					P-TBK1	WT	30	3040994	6031668	0.504171	49.2641	5308835	10535478	0.503901	66.0381	6479410	5782910	1.12044	63.2618
					P-TBK1	WT	45	1998554	6483902	0.308233	30.1184	3866660	9579058	0.403658	52.9009	1186255	5358920	0.221361	12.4984
					P-TBK1	Tank/Azi2DKO	0	402832	7338220	0.0548951	5.36396	297745	10914238	0.0272804	3.5752	0	6046285	0	0	597.5	724	275.8
					P-TBK1	Tank/Azi2DKO	5	656812	7109944	0.0923793	9.02666	2091810	10175078	0.205582	26.9423	1081500	7368620	0.146771	8.28692
					P-TBK1	Tank/Azi2DKO	10	828920	5738792	0.144442	14.1138	1672615	10022758	0.166882	21.8705	2015370	7710990	0.261363	14.757
					P-TBK1	Tank/Azi2DKO	15	1021326	7206946	0.141714	13.8473	2122295	11867224	0.178837	23.4372	830060	7903245	0.105028	5.93003
					P-TBK1	Tank/Azi2DKO	30	1146582	7579042	0.151283	14.7823	1198365	12685672	0.094466	12.3801	403235	6189330	0.06515	3.67847
					P-TBK1	Tank/Azi2DKO	45	1088374	7428966	0.146504	14.3154	668745	12846050	0.0520584	6.82246	626010	5827990	0.107414	6.06478
					P-IKKα/β	WT	0	0	3787668	0	0	0	9653110	0	0	0	3927272	0	0	925	890	892.5
					P-IKKα/β	WT	5	663075	5816196	0.114005	85.1566	5740420	9068956	0.632975	100	2501278	4000100	0.625304	100
					P-IKKα/β	WT	10	912310	6814548	0.133877	100	3839325	10632140	0.361106	57.049	2060196	4199204	0.490616	78.4604
					P-IKKα/β	WT	15	0	5183532	0	0	633255	9503748	0.0666321	10.5268	0	3795658	0	0
					P-IKKα/β	WT	30	0	6575760	0	0	0	10631562	0	0	0	3352604	0	0
					P-IKKα/β	WT	45	0	6712776	0	0	0	9123356	0	0	0	3134052	0	0
					P-IKKα/β	Tank/Azi2DKO	0	0	7233624	0	0	0	10130946	0	0	0	4241330	0	0	2543	3215	2884
					P-IKKα/β	Tank/Azi2DKO	5	1167215	6865812	0.170004	126.985	6428415	9970058	0.644772	101.864	1811248	4143274	0.437154	69.9106
					P-IKKα/β	Tank/Azi2DKO	10	1370985	5049396	0.271515	202.809	8063790	8764214	0.920081	145.358	3757476	3915270	0.959698	153.477
					P-IKKα/β	Tank/Azi2DKO	15	522340	7276428	0.0717852	53.6204	6645625	10887140	0.610411	96.4352	2321146	3768764	0.615891	98.4946
					P-IKKα/β	Tank/Azi2DKO	30	167720	7420320	0.0226028	16.8833	2981230	9793598	0.304406	48.0913	975562	3798752	0.256811	41.0698
					P-IKKα/β	Tank/Azi2DKO	45	149205	8631288	0.0172865	12.9123	2536625	10254570	0.247365	39.0798	563686	4096252	0.13761	22.0069
					P-p105	WT	0	0	4152096	0	0	0	15628746	0	0	0	2837043	0	0	1215	1292	1043
					P-p105	WT	5	2253335	5785488	0.389481	86.1393	3127575	16292426	0.191965	100	3798016	2695803	1.40886	61.3817
					P-p105	WT	10	2968735	6565788	0.452152	100	3225024	16959676	0.190158	99.0589	6041728	2632278	2.29525	100
					P-p105	WT	15	556570	5143068	0.108218	23.9339	758967	13336840	0.0569076	29.6448	984864	2854203	0.345057	15.0336
					P-p105	WT	30	102270	6713640	0.0152332	3.36904	0	12262100	0	0	284096	2162589	0.131368	5.7235
					P-p105	WT	45	0	6779232	0	0	0	15966162	0	0	0	3083784	0	0
					P-p105	Tank/Azi2DKO	0	169155	7703208	0.021959	4.85656	0	15313804	0	0	0	2696760	0	0	4553	7693	2918
					P-p105	Tank/Azi2DKO	5	5271070	7323912	0.719707	159.174	2389992	12532944	0.190697	99.3394	4844256	3170244	1.52804	66.5741
					P-p105	Tank/Azi2DKO	10	7654535	5033232	1.5208	336.347	8702232	14717920	0.591268	308.008	8227424	3047451	2.69977	117.624
					P-p105	Tank/Azi2DKO	15	3446765	6169896	0.558642	123.552	10023090	12694070	0.789588	411.319	8842144	3049365	2.89967	126.334
					P-p105	Tank/Azi2DKO	30	1254610	7276572	0.172418	38.1327	1627956	11607022	0.140256	73.0634	2383136	2903142	0.820882	35.7644
					P-p105	Tank/Azi2DKO	45	1219155	7847604	0.155354	34.3587	1229844	10742946	0.114479	59.6355	1773248	2941125	0.602915	26.268
					P-IkBα	WT	0	0	4375188	0	0	0	12762512	0	0	0	6158250	0	0	740	662.5	538
					P-IkBα	WT	5	10722002	6651148	1.61205	100	16916375	14419808	1.17313	100	19332880	7490805	2.58088	100
					P-IkBα	WT	10	1902232	6463026	0.294325	18.2578	1364895	11319552	0.120579	10.2783	1184435	6066375	0.195246	7.56509
					P-IkBα	WT	15	0	5217980	0	0	0	9660896	0	0	0	6141275	0	0
					P-IkBα	WT	30	870978	6031668	0.144401	8.95758	473235	10535478	0.0449182	3.82891	0	5782910	0	0
					P-IkBα	WT	45	224638	6483902	0.0346455	2.14915	807730	9579058	0.0843225	7.18779	0	5358920	0	0
					P-IkBα	Tank/Azi2DKO	0	751298	7338220	0.102382	6.351	677985	10914238	0.0621193	5.29516	0	6046285	0	0	1428	1286	1111
					P-IkBα	Tank/Azi2DKO	5	11233260	7109944	1.57994	98.0077	11657520	10175078	1.14569	97.6609	12253675	7368620	1.66295	64.4336
					P-IkBα	Tank/Azi2DKO	10	2589236	5738792	0.451181	27.988	2782640	10022758	0.277632	23.6658	1332275	7710990	0.172776	6.69446
					P-IkBα	Tank/Azi2DKO	15	1497224	7206946	0.207747	12.8871	1468565	11867224	0.12375	10.5486	2062585	7903245	0.26098	10.112
					P-IkBα	Tank/Azi2DKO	30	3843020	7579042	0.507059	31.4542	2826880	12685672	0.22284	18.9953	4533060	6189330	0.732399	28.3779
					P-IkBα	Tank/Azi2DKO	45	2971362	7428966	0.39997	24.8112	5530840	12846050	0.430548	36.7006	4568760	5827990	0.783934	30.3747
					IkBα	WT	0	9926470	5182212	1.91549	96.4891	11321460	9653110	1.17283	95.3853	3050004	9002452	0.338797	33.357	1885	1728	1009
					IkBα	WT	5	2021810	6772494	0.298533	15.038	2272320	9068956	0.25056	20.3779	160242	10238114	0.0156515	1.541
					IkBα	WT	10	1514156	7245672	0.208974	10.5267	431604	10632140	0.0405943	3.3015	0	10438714	0	0
					IkBα	WT	15	1001232	5863062	0.170769	8.60219	466848	9503748	0.0491225	3.99509	0	11604710	0	0
					IkBα	WT	30	6002700	6745668	0.88986	44.825	5061348	10631562	0.476068	38.7182	1321002	11636670	0.113521	11.1769
					IkBα	WT	45	12329488	6210746	1.98519	100	11217816	9123356	1.22957	100	9596534	9448464	1.01567	100
					IkBα	Tank/Azi2DKO	0	5946668	7130242	0.834006	42.0115	11202264	10130946	1.10575	89.9295	10918658	13015540	0.838894	82.595	605	755.5	441.5
					IkBα	Tank/Azi2DKO	5	2496518	6784836	0.367956	18.5351	2212956	9970058	0.22196	18.0518	4365770	11683046	0.373684	36.7918
					IkBα	Tank/Azi2DKO	10	745416	5911206	0.126102	6.35216	531180	8764214	0.0606078	4.92918	0	12457396	0	0
					IkBα	Tank/Azi2DKO	15	366078	6164336	0.0593864	2.99148	490860	10887140	0.0450862	3.66682	0	11744688	0	0
					IkBα	Tank/Azi2DKO	30	1552916	6793404	0.228592	11.5149	1702044	9793598	0.173791	14.1343	0	11999586	0	0
					IkBα	Tank/Azi2DKO	45	3306024	7428728	0.445032	22.4177	2805948	10254570	0.273629	22.254	858534	12347678	0.06953	6.84572
					P-p38	WT	0	0	4152096	0	0	103836	15628746	0.00664391	1.68254	303654	2837043	0.107032	4.02612	1683	1753	1905
					P-p38	WT	5	3927996	5785488	0.678939	46.6487	2338554	16292426	0.143536	36.35	4174112	2695803	1.54837	58.2438
					P-p38	WT	10	9556056	6565788	1.45543	100	5042642	16959676	0.297331	75.2979	6997744	2632278	2.65844	100
					P-p38	WT	15	5929164	5143068	1.15285	79.2099	5266362	13336840	0.394873	100	5687894	2854203	1.99281	74.9619
					P-p38	WT	30	774576	6713640	0.115373	7.9271	530774	12262100	0.0432857	10.9619	1232500	2162589	0.569919	21.4381
					P-p38	WT	45	495864	6779232	0.0731446	5.02563	215356	15966162	0.0134883	3.41585	359788	3083784	0.116671	4.38871
					P-p38	Tank/Azi2DKO	0	2392452	7703208	0.310579	21.3393	533834	15313804	0.0348597	8.82806	938502	2696760	0.348011	13.0908	3335	6503	3012
					P-p38	Tank/Azi2DKO	5	8146980	7323912	1.11238	76.4296	4762856	12532944	0.380027	96.2402	4432172	3170244	1.39805	52.5893
					P-p38	Tank/Azi2DKO	10	12310560	5033232	2.44586	168.05	9533668	14717920	0.647759	164.042	7785116	3047451	2.55463	96.0953
					P-p38	Tank/Azi2DKO	15	9414684	6169896	1.52591	104.842	10319340	12694070	0.812926	205.87	9055492	3049365	2.96963	111.706
					P-p38	Tank/Azi2DKO	30	5718492	7276572	0.785877	53.9962	7746458	11607022	0.667394	169.015	4788322	2903142	1.64936	62.0424
					P-p38	Tank/Azi2DKO	45	3130056	7847604	0.398855	27.4046	3314898	10742946	0.308565	78.1428	1970232	2941125	0.669891	25.1987
					P-JNK	WT	0	0	5182212	0	0	0	12762512	0	0	0	9002452	0	0	1565	1666	1552
					P-JNK	WT	5	531624	6772494	0.0784975	5.00148	382670	14419808	0.0265378	3.23442	783598	10238114	0.0765373	8.55689
					P-JNK	WT	10	8514008	7245672	1.17505	74.8683	4725864	11319552	0.417496	50.8842	8556270	10438714	0.819667	91.639
					P-JNK	WT	15	9201998	5863062	1.56949	100	7926590	9660896	0.820482	100	10379860	11604710	0.894452	100
					P-JNK	WT	30	1189218	6745668	0.176294	11.2326	2110040	10535478	0.200279	24.41	352104	11636670	0.0302581	3.38287
					P-JNK	WT	45	0	6210746	0	0	309944	9579058	0.0323564	3.94359	0	9448464	0	0
					P-JNK	Tank/Azi2DKO	0	2028644	7130242	0.284513	18.1278	488954	10914238	0.0447996	5.46016	387974	13015540	0.0298085	2.091	4613	5423	2494
					P-JNK	Tank/Azi2DKO	5	3926116	6784836	0.57866	36.8694	2320330	10175078	0.228041	27.7935	523668	11683046	0.0448229	3.14423
					P-JNK	Tank/Azi2DKO	10	14603068	5911206	2.4704	157.402	11082640	10022758	1.10575	134.768	4884542	12457396	0.3921	27.5049
					P-JNK	Tank/Azi2DKO	15	17054162	6164336	2.76659	176.273	20822382	11867224	1.75461	213.851	18059916	11744688	1.53771	107.867
					P-JNK	Tank/Azi2DKO	30	11049252	6793404	1.62647	103.631	14820260	12685672	1.16827	142.388	13019314	11999586	1.08498	76.109
					P-JNK	Tank/Azi2DKO	45	4302190	7428728	0.579129	36.8992	4508944	12846050	0.350998	42.7796	2684674	12347678	0.217423	15.2518
					TBK1	WT	0	6772222	5182212	1.30682	99.7526	10406584	9514934	1.09371	62.58	13813865	2837043	1.53446	81.8553	3900	3822	3554
					TBK1	WT	5	6157774	6772494	0.909233	69.4038	9661406	7187906	1.34412	76.9079	10725260	2695803	1.04758	55.8831
					TBK1	WT	10	8426968	7245672	1.16303	88.7771	8523256	5923310	1.43893	82.3331	17575870	2632278	1.68372	89.8178
					TBK1	WT	15	7680974	5863062	1.31006	100	10739716	6145058	1.7477	100	15899585	2854203	1.3701	73.0877
					TBK1	WT	30	7248970	6745668	1.07461	82.0275	10188780	7764036	1.3123	75.0875	16588780	2162589	1.42556	76.0463
					TBK1	WT	45	6797586	6210746	1.09449	83.5447	12236090	7062582	1.73252	99.1317	17712045	3083784	1.8746	100
					TBK1	Tank/Azi2DKO	0	7842134	7130242	1.09984	83.9534	8841054	8658576	1.02107	58.4239	18174065	2696760	1.39634	97.9499	3868	2265	4507
					TBK1	Tank/Azi2DKO	5	8975048	6784836	1.32281	100.973	9489366	8613186	1.10173	63.0386	18354960	3170244	1.57108	110.208
					TBK1	Tank/Azi2DKO	10	7830982	5911206	1.32477	101.123	9499872	8324526	1.14119	65.2967	15420665	3047451	1.23787	86.8341
					TBK1	Tank/Azi2DKO	15	6551018	6164336	1.06273	81.1205	7385208	9659876	0.764524	43.7446	19336850	3049365	1.64643	115.494
					TBK1	Tank/Azi2DKO	30	7357362	6793404	1.08302	82.669	5373394	7926726	0.677883	38.7872	16546400	2903142	1.37891	96.7278
					TBK1	Tank/Azi2DKO	45	7689066	7428728	1.03504	79.0073	6930798	6487336	1.06836	61.1294	15748590	2941125	1.27543	89.4686
					Densitometry for all immunoblot stainings normalized to ACTIN, normalized to maximum of WT
					Statistical analysis performed and graphs plotted using GraphPad Prism v10.2.3
Figure 4C-D
Heatmap and gene enrichment source data
Sample_Name	Condition2	Icosl	Csf1	Cd83	Irf1	Tnfaip3	Nfkbia	Tnfaip2	Nfkbie	Tnf	Fas	Tlr2	Cxcl3	Cxcl1	Nfkbiz	Icam1	Ripk2	Tnip3	Nod2	Cxcl2	Tmem200b
A1_F18-11_WT_0h_S21_R1_001	WT unstimulated	8.96959	7.94235	9.88938	9.51931	9.46643	10.3118	12.0854	7.60591	8.199	7.30608	11.8715	5.35432	5.85147	8.67458	11.1609	9.10084	10.9837	6.23926	7.35963	4.92369
A1_F18-14_WT_0h_S25_R1_001	WT unstimulated	9.37972	8.77759	9.0497	10.3161	9.75204	11.0628	12.9185	7.91213	8.33023	8.02234	12.0676	5.18451	5.68763	8.30171	11.5039	8.9628	10.8177	7.34228	7.38043	4.92369
A1_F18-9_WT_0h_S17_R1_001	WT unstimulated	9.36125	8.58123	9.83509	9.73958	9.26844	10.4805	12.1205	7.65248	8.33614	7.51151	12.1213	5.39006	5.43436	8.46756	11.3122	9.22514	10.9119	6.5888	7.32086	4.92369
A1_J39-1_WT_0h_S29_R1_001	WT unstimulated	8.22995	9.26148	10.1356	9.62596	9.90861	9.92647	12.6264	7.26763	8.10591	7.45416	11.0398	5.21396	5.87601	8.40546	10.9424	9.14723	10.3465	6.41794	6.93832	4.92369
A1_J39-2_WT_0h_S33_R1_001	WT unstimulated	9.10433	9.1483	9.94573	9.99097	9.05917	10.7329	12.3673	8.13025	8.239	7.62083	12.3924	4.92369	5.57438	7.87933	11.4822	9.36187	10.807	6.63233	7.10408	4.92369
A2_F18-11_WT_2h_S22_R1_001	WT stimulated	11.4205	9.99076	13.0859	10.5729	10.7981	11.5295	13.5956	10.5089	10.0344	9.16942	13.4439	5.74365	6.23813	9.63791	13.6427	10.8437	12.1935	7.53321	8.77614	6.44448
A2_F18-14_WT_2h_S26_R1_001	WT stimulated	11.644	9.90493	12.6769	12.4098	12.1001	13.0692	14.3152	10.5744	12.2096	9.77382	13.6104	6.16916	7.50534	10.3986	14.1296	10.8343	12.17	9.05247	10.1059	6.21872
A2_F18-9_WT_2h_S18_R1_001	WT stimulated	11.5595	9.3777	12.941	10.9739	10.8014	11.9858	13.6536	10.2959	10.4862	9.43918	13.5084	6.38074	6.329	9.68261	13.7414	10.8037	12.0325	7.55849	8.83026	6.31613
A2_J39-1_WT_2h_S30_R1_001	WT stimulated	10.5354	10.7419	12.864	10.255	10.6375	11.4526	13.2781	10.3638	9.82573	9.16132	13.224	6.1067	5.99687	8.86501	13.1453	10.6349	12.0818	7.10909	8.44332	5.85771
A2_J39-2_WT_2h_S34_R1_001	WT stimulated	11.3083	10.4463	13.1555	11.9992	11.7851	12.8258	14.1292	10.7346	11.3602	9.1829	13.8435	5.85754	6.54378	9.47615	13.8953	10.9708	12.2843	8.1093	9.36641	6.45608
B1_F18-11_DKO_0h_S23_R1_001	DKO unstimulated	9.33702	9.76159	10.2303	10.6239	11.0516	11.1482	12.9186	8.68717	9.19934	8.47947	12.5094	5.69412	6.35626	9.06487	12.2442	9.56243	11.6292	7.05006	9.07423	5.21749
B1_F18-14_DKO_0h_S27_R1_001	DKO unstimulated	10.3961	9.40258	10.2806	11.0156	11.0976	11.9482	12.8612	9.46309	9.4771	9.16954	13.2736	5.81674	6.15048	8.86842	12.6079	9.77627	11.3964	8.33266	9.40491	5.47807
B1_F18-9_DKO_0h_S19_R1_001	DKO unstimulated	8.43765	9.45107	8.92797	11.4237	11.3557	11.6089	13.4087	9.31034	8.82818	9.80465	12.7383	5.75173	6.24252	8.68204	12.6155	9.62339	11.6952	7.33674	8.95632	5.28762
B1_J39-1_DKO_0h_S31_R1_001	DKO unstimulated	9.10969	10.271	10.4039	10.3269	10.7859	10.6401	12.809	8.28997	8.87912	8.37511	11.9901	5.71619	5.8297	8.25534	12.2068	9.46679	10.6729	6.84135	8.5038	4.92369
B1_J39-2_DKO_0h_S35_R1_001	DKO unstimulated	9.12425	9.21735	9.11144	11.5279	11.4722	11.6883	13.6806	10.1463	8.6145	9.49984	13.3969	5.89954	6.08199	8.2056	13.2316	10.1928	11.5	7.85178	8.70889	5.29138
B2_F18-11_DKO_2h_S24_R1_001	DKO stimulated	11.275	10.6585	13.4232	11.3602	11.573	11.6445	14.0005	10.9827	10.1507	9.61103	13.6101	6.81414	6.80539	9.58352	14.0712	11.2996	12.4044	8.18936	9.65651	6.61422
B2_F18-14_DKO_2h_S28_R1_001	DKO stimulated	11.4062	11.3477	13.187	13.1582	12.8404	13.1566	14.6666	11.0351	10.7981	10.047	13.6797	6.91299	8.02729	10.403	13.9638	11.4771	13.481	8.70902	10.6729	6.02387
B2_F18-9_DKO_2h_S20_R1_001	DKO stimulated	9.73864	9.53159	11.6742	12.3328	11.9985	12.3771	13.9566	11.2762	10.4028	10.211	13.4407	7.91683	6.98041	9.70158	13.8751	11.1313	12.4086	8.58407	10.3387	6.5912
B2_J39-1_DKO_2h_S32_R1_001	DKO stimulated	10.3123	11.3192	12.2915	10.848	11.5114	11.7237	13.3293	10.4288	9.77062	9.7724	13.335	6.39009	6.34714	8.79273	13.2111	10.5581	11.7265	7.66376	9.42484	5.68243
B2_J39-2_DKO_2h_S36_R1_001	DKO stimulated	10.456	10.0109	11.5438	12.7935	12.3281	12.7353	14.4769	11.6237	10.6417	10.2988	13.9278	7.26204	6.96692	9.34142	14.3624	11.6147	12.3065	8.94581	9.98174	6.84569
The quality of single-end sequencing reads verified using FastQC v0.11.7 and MultiQC v1.17, reads aligned to mouse genome GRCm39 using salmon v1.10.0
The quantification of results done using R packages tximport v1.26.1; The downstream analysis (normalization, raw count modeling, differential expression analyses on complete count matrices, as well as subsets of specific samples) done using the R package DESeq2 v1.38.3
Visualization and gene set enrichment analysis performed with the packages EnhancedVolcano v1.16.0, pheatmap v1.0.12 and fgsea v1.24.0; The analysis done on R v4.2.1
Figure 4E
Condition	Time (h)	Mean % of cell death - Exp. 1	Mean % of cell death - Exp. 2	Mean % of cell death - Exp. 3	Mean % of cell death - Exp. 4	Mean % of cell death - Exp. 5	Mean % of cell death - Exp. 6	Mean % of cell death - Exp. 7	Mean % of cell death - Exp. 8
WT + TNF	0	12.0749	4.60175	5.65725	4.66558	3.89319	5.87222	5.29544	4.81789
WT + TNF	6	8.90356	5.61817	7.183	6.28442	6.25231	6.57922	6.00989	6.87589
WT + TNF	12	8.94956	7.15792	8.77258	7.65242	8.17419	7.27389	7.36111	9.43722
WT + TNF	18	10.4777	9.01667	11.212	10.1764	10.0569	9.30444	8.81256	11.9022
WT + TNF	24	11.7622	12.9931	15.5091	15.0137	12.7719	12.6414	12.0983	15.5909
Tank/Azi2DKO + TNF	0	7.92181	13.6293	6.718	6.22125	15.5823	17.6977	17.035	14.9409
Tank/Azi2DKO + TNF	6	11.5659	14.9968	7.85367	8.52442	15.8499	14.4663	17.6823	20.2991
Tank/Azi2DKO + TNF	12	15.1474	20.9213	9.70475	13.2941	20.4449	17.1879	18.0062	23.1084
Tank/Azi2DKO + TNF	18	22.6009	27.1163	14.5012	17.6152	25.987	22.0307	22.9748	28.2192
Tank/Azi2DKO + TNF	24	26.4499	30.1859	19.8723	22.0434	30.9504	26.312	25.8948	31.0492
Means for each experiment calculated using ≥ 3 technical replicates
Statistical analysis performed and graphs plotted using GraphPad Prism v10.2.3

## Sheet: Suppl. Fig. 4
Supplementary Figure 4A					Supplementary Figure 4B
					Immunoblot staining	Cell line	Time (min)	Immunoblot staining Adjusted Volume (A.U.) - Exp. 1	Actin Adjusted Volume (A.U.) - Exp. 1	Normalization to Actin - Exp. 1	Normalization to WT 0 min - Exp. 1	Immunoblot staining Adjusted Volume (A.U.) - Exp. 2	Actin Adjusted Volume (A.U.) - Exp. 2	Normalization to Actin - Exp. 2	Normalization to WT 0 min - Exp. 2	Immunoblot staining Adjusted Volume (A.U.) - Exp. 3	Actin Adjusted Volume (A.U.) - Exp. 3	Normalization to Actin - Exp. 3	Normalization to WT 0 min - Exp. 3	Immunoblot staining Adjusted Volume (A.U.) - Exp. 4	Actin Adjusted Volume (A.U.) - Exp. 4	Normalization to Actin - Exp. 4	Normalization to WT 0 min - Exp. 4	Immunoblot staining Adjusted Volume (A.U.) - Exp. 5	Actin Adjusted Volume (A.U.) - Exp. 5	Normalization to Actin - Exp. 5	Normalization to WT 0 min - Exp. 5	Immunoblot staining Adjusted Volume (A.U.) - Exp. 6	Actin Adjusted Volume (A.U.) - Exp. 6	Normalization to Actin - Exp. 6	Normalization to WT 0 min - Exp. 6	Immunoblot staining Adjusted Volume (A.U.) - Exp. 7	Actin Adjusted Volume (A.U.) - Exp. 7	Normalization to Actin - Exp. 7	Normalization to WT 0 min - Exp. 7
					P-TBK1	WT	0	7733052	11338998	0.681987	1	3548736	14777631	0.240142	1	4781952	9574400	0.499452	1	1543714	8504400	0.181519	1	3396780	149922	22.657	1	5408172	293499	18.4265	1	3575495	371574	9.62257	1
					P-TBK1	WT	5	10953180	10910394	1.00392	1.47205	8926128	15952002	0.559562	2.33012	17808912	8996400	1.97956	3.96346	6503897	9164498	0.709684	3.90969
					P-TBK1	WT	15	14046876	12758064	1.10102	1.61443	8179704	15082320	0.542337	2.2584	15204492	8602524	1.76745	3.53877	6367589	10765894	0.591459	3.25838	19705824	296856	66.3818	2.92986	10543572	244107	43.1924	2.34403	11627350	567495	20.4889	2.12926
					P-TBK1	Tank-/-	0	7071588	12840300	0.550734	0.807543	3457296	16397931	0.210837	0.877968	3527928	9047124	0.38995	0.780756	793095	9549096	0.0830545	0.457551	4692636	334152	14.0434	0.619827	2717100	252531	10.7595	0.583912	4502925	598140	7.52821	0.78235
					P-TBK1	Tank-/-	5	4394880	9590856	0.458236	0.671914	4077972	12134892	0.336053	1.39939	8660628	8283636	1.04551	2.09332	1537017	10425186	0.147433	0.812216
					P-TBK1	Tank-/-	15	5140584	9934089	0.517469	0.758767	6813036	14986488	0.454612	1.89309	11206908	8527860	1.31415	2.63119	1473377	9961472	0.147908	0.81483	8221032	350208	23.4747	1.03609	5988708	245916	24.3527	1.32161	7307615	590940	12.3661	1.28511
					P-TBK1	Azi2-/-	0	5389560	13625040	0.395563	0.580015	2925684	18283155	0.160021	0.666358	3524184	9610812	0.36669	0.734184	597365	9638586	0.0619764	0.341431	1605312	364545	4.4036	0.19436	1516536	370161	4.09696	0.22234	1303575	771642	1.68935	0.175562
					P-TBK1	Azi2-/-	5	8891748	12824889	0.69332	1.01662	10738620	14264778	0.752807	3.13483	9739476	9896544	0.984129	1.97042	3617046	10532992	0.343402	1.89182
					P-TBK1	Azi2-/-	15	9100764	12750441	0.713761	1.04659	12250260	14445090	0.848057	3.53148	9779760	8905176	1.09821	2.19883	5034146	10559554	0.476739	2.62638	12871872	345546	37.2508	1.64412	9161064	354222	25.8625	1.40355	10758895	806661	13.3376	1.38607
					P-TBK1	Tank/Azi2DKO	0	2187540	12233727	0.178812	0.262193	2475360	14212506	0.174168	0.725269	2204856	9142920	0.241154	0.482838	931105	10100970	0.0921798	0.507823	1254384	414207	3.0284	0.133663	1243908	410922	3.02711	0.16428	1544795	869823	1.77599	0.184565
					P-TBK1	Tank/Azi2DKO	5	2795760	11368104	0.24593	0.360608	2591208	13416414	0.193137	0.804261	3216816	9854100	0.326444	0.653605	1904871	10330718	0.184389	1.01581
					P-TBK1	Tank/Azi2DKO	15	3305484	10070412	0.328237	0.481295	4204044	13743873	0.305885	1.27376	1500084	9437076	0.158956	0.318262	1531319	9435894	0.162287	0.894045	4810680	455814	10.554	0.465819	3733020	409518	9.11564	0.494702	5812555	868824	6.69014	0.695255
					Densitometry for all immunoblot stainings normalized to ACTIN, normalized to unstimulated WT
					Statistical analysis performed and graph plotted using GraphPad Prism v10.2.3
							Supplementary Figure 4D
							Immunoblot staining	Cell line	Time (min)	Immunoblot staining Adjusted Volume (A.U.) - Exp. 1	Actin Adjusted Volume (A.U.) - Exp. 1	Normalization to Actin - Exp. 1	Normalization to WT max (%) - Exp. 1	Immunoblot staining Adjusted Volume (A.U.) - Exp. 2	Actin Adjusted Volume (A.U.) - Exp. 2	Normalization to Actin - Exp. 2	Normalization to WT max (%) - Exp. 2	Immunoblot staining Adjusted Volume (A.U.) - Exp. 3	Actin Adjusted Volume (A.U.) - Exp. 3	Normalization to Actin - Exp. 3	Normalization to WT max (%) - Exp. 3	Immunoblot staining Adjusted Volume (A.U.) - Exp. 4	Actin Adjusted Volume (A.U.) - Exp. 4	Normalization to Actin - Exp. 4	Normalization to WT max (%) - Exp. 4	AUC - Exp. 1	AUC - Exp. 2	AUC - Exp. 3	AUC - Exp. 4
							P-TBK1	WT	0	435736	2304291	0.189098	5.55736	1791614	5885440	0.304415	28.0423	1619013	3501432	0.462386	20.2046	2517938	6248585	0.402961	18.7494	3057	4103	2959	2997
							P-TBK1	WT	5	8424374	2475825	3.40265	100	5973359	5502592	1.08555	100	9124599	3987126	2.28852	100	11010118	5122915	2.14919	100
							P-TBK1	WT	10	7319596	2486715	2.94348	86.5054	5799635	6161952	0.941201	86.7024	8562741	4245153	2.01706	88.1385	10536600	5025055	2.09681	97.5629
							P-TBK1	WT	15	5551821	2607264	2.12937	62.5796	5713982	5349216	1.06819	98.4005	7618116	4330161	1.75931	76.8758	6730062	4991175	1.34839	62.7396
							P-TBK1	WT	30	4760360	2216775	2.14743	63.1103	5971251	5740832	1.04014	95.8163	6178887	4986564	1.23911	54.1446	7355356	5469765	1.34473	62.5691
							P-TBK1	WT	45	5702419	2338710	2.43828	71.6581	6931228	7053152	0.982714	90.5265	5957424	5033820	1.18348	51.7139	5377440	4738615	1.13481	52.8019
							P-TBK1	Tank/Azi2DKO	0	700631	3398274	0.206173	6.05917	433008	7255616	0.059679	5.49756	815958	5964321	0.136807	5.97796	0	5373935	0	0	776.5	700.3	737.8	631
							P-TBK1	Tank/Azi2DKO	5	1462146	3448533	0.423991	12.4606	1120371	6619072	0.169264	15.5924	2486385	6509811	0.381944	16.6896	1514190	5285560	0.286477	13.3295
							P-TBK1	Tank/Azi2DKO	10	1123595	3931290	0.285808	8.39957	1936167	6995136	0.276788	25.4974	2320395	6387249	0.363286	15.8743	2166650	5169885	0.419091	19.4999
							P-TBK1	Tank/Azi2DKO	15	2163056	3671514	0.589146	17.3143	731445	6519296	0.112197	10.3355	2834469	5947095	0.476614	20.8263	2140028	5572280	0.384049	17.8695
							P-TBK1	Tank/Azi2DKO	30	3010379	3905253	0.770854	22.6545	1283803	7254144	0.176975	16.3028	2440515	6163014	0.395994	17.3035	1970300	5537560	0.355807	16.5554
							P-TBK1	Tank/Azi2DKO	45	2264953	3492522	0.648515	19.0591	1292359	6694176	0.193057	17.7842	1560042	5539380	0.281628	12.3061	556988	5009655	0.111183	5.17325
							P-IKKα/β	WT	0	0	2751518	0	0	0	5899971	0	0	0	5111458	0	0	0	7387996	0	0	737.5	1071	1016	1013
							P-IKKα/β	WT	5	8546505	3170160	2.69592	100	774939	5940891	0.130442	65.8407	3315510	5430922	0.610488	100	3484338	5803358	0.6004	100
							P-IKKα/β	WT	10	1396197	3427506	0.407351	15.1099	1208922	6102063	0.198117	100	1524764	5707478	0.267152	43.7604	2549415	5485152	0.464785	77.4125
							P-IKKα/β	WT	15	405999	3167338	0.128183	4.7547	106953	5285247	0.0202361	10.2142	248030	5953196	0.0416633	6.8246	470184	6193202	0.0759194	12.6448
							P-IKKα/β	WT	30	619113	3032834	0.204137	7.57206	109197	5957490	0.0183294	9.25179	383520	5421946	0.0707348	11.5866	0	5934020	0	0
							P-IKKα/β	WT	45	0	3334278	0	0	0	6027681	0	0	235212	5257998	0.0447341	7.32761	0	6148016	0	0
							P-IKKα/β	Tank/Azi2DKO	0	0	4266864	0	0	0	6765066	0	0	0	5793430	0	0	0	5682556	0	0	2995	5898	5977	2797
							P-IKKα/β	Tank/Azi2DKO	5	14311242	4611794	3.10318	115.107	837012	6294717	0.132971	67.1172	6828662	5785678	1.18027	193.332	1755864	6129656	0.286454	47.7105
							P-IKKα/β	Tank/Azi2DKO	10	15478254	4897972	3.16014	117.219	2478036	6784074	0.365273	184.372	9674734	5871698	1.64769	269.897	4955049	6131050	0.808189	134.608
							P-IKKα/β	Tank/Azi2DKO	15	12787434	5058044	2.52814	93.7764	2324619	5357748	0.43388	219.002	7955252	6228052	1.27733	209.23	4382631	6301254	0.695517	115.842
							P-IKKα/β	Tank/Azi2DKO	30	6671940	4678638	1.42604	52.8963	1939509	6121401	0.316841	159.926	3175940	5561890	0.571018	93.5348	2022471	6946234	0.291161	48.4944
							P-IKKα/β	Tank/Azi2DKO	45	1721181	4702642	0.366003	13.5762	82104	5999466	0.0136852	6.90765	775370	5714550	0.135683	22.2254	0	6072094	0	0
							P-p105	WT	0	146685	4663372	0.0314547	2.52015	563828	4823082	0.116902	12.7099	349734	3596996	0.0972295	6.9836	232188	7462252	0.031115	2.69711	1395	1823	1565	1753
							P-p105	WT	5	6187170	4957166	1.24813	100	3741948	5268846	0.710203	77.2149	6338376	4552600	1.39225	100	6395763	5543972	1.15364	100
							P-p105	WT	10	2068143	4962368	0.416765	33.3913	4676598	5084508	0.919774	100	4252215	4511188	0.942593	67.7027	6072528	6099464	0.995584	86.2992
							P-p105	WT	15	1037619	4413710	0.23509	18.8354	1434525	5478528	0.261845	28.4684	1419660	4069766	0.348831	25.0551	2071179	6930152	0.298865	25.9062
							P-p105	WT	30	1488003	4118998	0.361254	28.9437	1933687	6293727	0.30724	33.4039	1101903	3647656	0.302085	21.6976	1990263	6410462	0.310471	26.9122
							P-p105	WT	45	682011	4114510	0.165758	13.2805	941067	6424902	0.146472	15.9248	952413	3875796	0.245734	17.65	1579149	6746212	0.234079	20.2905
							P-p105	Tank/Azi2DKO	0	909810	4977056	0.182801	14.646	1661755	5539776	0.299968	32.6132	852621	4093090	0.208307	14.9619	968220	6658016	0.145422	12.6054	4668	3293	7231	3343
							P-p105	Tank/Azi2DKO	5	8816577	4688634	1.88041	150.659	5141846	5624091	0.914254	99.3998	14074929	5337252	2.63711	189.413	11280819	6304348	1.78937	155.106
							P-p105	Tank/Azi2DKO	10	9997152	4720662	2.11774	169.674	9535631	6614784	1.44156	156.73	16044006	4940914	3.24717	233.231	8069391	7134866	1.13098	98.0356
							P-p105	Tank/Azi2DKO	15	9084405	5130226	1.77076	141.874	2721459	5545815	0.490723	53.3526	13769250	3657516	3.76465	270.399	6389526	6215234	1.02804	89.1127
							P-p105	Tank/Azi2DKO	30	6260100	5690954	1.10001	88.1328	4009664	5357880	0.748368	81.3643	9001707	4821336	1.86706	134.103	4916868	6498012	0.756673	65.5899
Supplementary Figure 4C							P-p105	Tank/Azi2DKO	45	2556312	5321544	0.48037	38.4873	1129826	5258253	0.214867	23.3609	3444276	5094764	0.676042	48.5574	1619046	6165254	0.262608	22.7634
							P-IkBα	WT	0	0	2751518	0	0	943866	5885440	0.160373	11.5119	0	3501432	0	0	0	6248585	0	0	1250	1029	1056	1293
							P-IkBα	WT	5	7068270	3170160	2.22963	100	7665669	5502592	1.3931	100	12758364	3987126	3.19989	100	5758614	5122915	1.12409	100
							P-IkBα	WT	10	228096	3427506	0.0665487	2.98475	803088	6161952	0.13033	9.35539	1534556	4245153	0.361484	11.2968	813858	5025055	0.16196	14.4081
							P-IkBα	WT	15	93027	3167338	0.0293707	1.31729	118371	5349216	0.0221287	1.58845	505852	4330161	0.116821	3.65077	0	4991175	0	0
							P-IkBα	WT	30	2448435	3032834	0.807309	36.2083	1598124	5740832	0.278378	19.9826	2941850	4986564	0.589955	18.4367	2081820	5469765	0.380605	33.859
							P-IkBα	WT	45	1771044	3334278	0.531163	23.823	1798665	7053152	0.255016	18.3056	4011354	5033820	0.796881	24.9034	1506846	4738615	0.317993	28.2889
							P-IkBα	Tank/Azi2DKO	0	0	4266864	0	0	2254659	7255616	0.310747	22.3061	0	5964321	0	0	0	5373935	0	0	1831	1887	1282	3358
							P-IkBα	Tank/Azi2DKO	5	8271417	4611794	1.79354	80.4411	9940590	6619072	1.50181	107.803	12538894	6509811	1.92615	60.1944	10136386	5285560	1.91775	170.605
							P-IkBα	Tank/Azi2DKO	10	1216380	4897972	0.248344	11.1384	3162621	6995136	0.452117	32.454	3612262	6387249	0.565543	17.6738	1512014	5169885	0.292466	26.018
							P-IkBα	Tank/Azi2DKO	15	937596	5058044	0.185367	8.31383	504141	6519296	0.0773306	5.55097	1735292	5947095	0.291788	9.11869	927758	5572280	0.166495	14.8116
							P-IkBα	Tank/Azi2DKO	30	6526509	4678638	1.39496	62.5647	4836942	7254144	0.666783	47.8632	7746492	6163014	1.25693	39.2805	6710988	5537560	1.2119	107.812
							P-IkBα	Tank/Azi2DKO	45	4917759	4702642	1.04574	46.9022	4416555	6694176	0.659761	47.3591	5001298	5539380	0.902862	28.2154	4581024	5009655	0.914439	81.3493
							IkBα	WT	0	14306588	4663372	3.06786	100	7568416	6939174	1.09068	99.9786	13908074	6354022	0	100	4537050	5893230	0.769875	51.5663	1718	1410	1323	1805
							IkBα	WT	5	1657228	4957166	0.33431	10.8971	1701568	6774471	0.251174	23.0242	3356174	6414848	1.98888	23.9023	1944075	5274150	0.368604	24.6891
							IkBα	WT	10	953292	4962368	0.192104	6.26183	248160	7899573	0.0314144	2.87964	1245998	6025684	0.254669	9.44697	971320	5258190	0.184725	12.3729
							IkBα	WT	15	1345788	4413710	0.304911	9.93887	0	8044773	0	0	1370744	6070428	0.0833305	10.3162	1155315	5414955	0.213356	14.2906
							IkBα	WT	30	5785134	4118998	1.4045	45.7811	1630528	7987716	0.204129	18.7118	3855396	6028880	0.48796	29.2156	3042025	5113500	0.594901	39.8465
							IkBα	WT	45	10038432	4114510	2.43976	79.5265	8875904	8136216	1.09091	100	8529240	6289082	0.637828	61.9591	8119230	5438265	1.49298	100
							IkBα	Tank/Azi2DKO	0	16041506	4977056	3.22309	105.06	11180192	8067906	1.38576	127.028	19059550	6372280	0	136.647	14502880	5767405	2.51463	168.43	1363	1977	1245	2652
							IkBα	Tank/Azi2DKO	5	1721794	4688634	0.367227	11.9701	6139168	8691276	0.70636	64.7494	4667452	6855352	1.82907	31.1051	3939180	5608365	0.702376	47.0452
							IkBα	Tank/Azi2DKO	10	292366	4720662	0.0619333	2.01878	1852256	8717049	0.212487	19.4779	692682	7419548	0.486857	4.26519	933975	6371540	0.146585	9.8183
							IkBα	Tank/Azi2DKO	15	220354	5130226	0.0429521	1.40007	234336	8656593	0.0270702	2.48143	0	7618754	0.227766	0	887110	6266400	0.141566	9.48211
							IkBα	Tank/Azi2DKO	30	4986712	5690954	0.876252	28.5623	2629440	9759684	0.269419	24.6966	2957184	7081418	1.09392	19.0783	3778985	5532625	0.683037	45.7498
							IkBα	Tank/Azi2DKO	45	12777574	5321544	2.4011	78.2663	11594912	9457470	1.22601	112.383	9052534	7047486	0.709657	58.6837	12218885	5264070	2.32119	155.473
							P-p38	WT	0	350955	2304291	0.12755	6.54213	426624	5885440	0.0884546	11.219	1115744	3501432	0.310188	17.8712	816340	6248585	0.109396	7.74322	2261	2278	2320	2361
							P-p38	WT	5	5763879	2475825	1.81817	100	2867040	5502592	0.54415	80.6407	7109264	3987126	1.56158	100	8643412	5122915	1.55906	100
							P-p38	WT	10	4994121	2486715	1.45707	86.2657	3981351	6161952	0.783036	100	7208544	4245153	1.59793	95.2335	7460620	5025055	1.22316	87.9966
							P-p38	WT	15	3501465	2607264	1.10549	57.6859	2740023	5349216	0.500139	79.2779	3933120	4330161	0.966424	50.9411	6059208	4991175	0.874325	71.9524
							P-p38	WT	30	1797312	2216775	0.592618	34.8263	1050786	5740832	0.166958	28.3287	3059660	4986564	0.838802	34.4118	2986050	5469765	0.465809	32.3564
							P-p38	WT	45	1553640	2338710	0.46596	28.5351	789492	7053152	0.12288	17.3242	3272976	5033820	0.844465	36.4654	2085322	4738615	0.30911	26.0828
							P-p38	Tank/Azi2DKO	0	870771	3398274	0.256239	105.06	1310760	7255616	0.180655	27.96	1792480	5964321	0.300534	16.855	1151478	5373935	0.214271	12.6997	3473	3946	2727	3852
							P-p38	Tank/Azi2DKO	5	9226932	3448533	2.67561	11.9701	3326169	6619072	0.502513	77.7741	9677080	6509811	1.48654	83.3703	10247566	5285560	1.93879	114.911
							P-p38	Tank/Azi2DKO	10	10810932	3931290	2.74997	2.01878	5733255	6995136	0.819606	126.851	10203128	6387249	1.59742	89.589	13913616	5169885	2.69128	159.511
							P-p38	Tank/Azi2DKO	15	11017875	3671514	3.00091	1.40007	6210534	6519296	0.952639	147.44	9369992	5947095	1.57556	88.3628	12462870	5572280	2.23658	132.561
							P-p38	Tank/Azi2DKO	30	4762692	3905253	1.21956	28.5623	3916440	7254144	0.53989	83.559	5295024	6163014	0.859161	48.1848	5683270	5537560	1.02631	60.8292
							P-p38	Tank/Azi2DKO	45	2230305	3492522	0.638594	78.2663	718212	6694176	0.107289	16.6052	2800104	5539380	0.505491	28.3497	2366162	5009655	0.47232	27.9942
							P-JNK	WT	0	0	2854500	0	0	0	6939174	0	0	0	6354022	0	0	0	5893230	0	0	1719	2054	1598	1561
							P-JNK	WT	5	5801994	3580929	1.62025	79.8252	109296	6774471	0.0161335	3.92774	2698682	6414848	0.420693	37.483	854488	5274150	0.162014	27.3355
							P-JNK	WT	10	8027481	3954918	2.02975	100	2368080	7899573	0.299773	72.9805	6762974	6025684	1.12236	100	3116474	5258190	0.592689	100
							P-JNK	WT	15	6207861	4257198	1.4582	71.8417	3304455	8044773	0.410758	100	4626176	6070428	0.762084	67.9003	2966806	5414955	0.547891	92.4415
							P-JNK	WT	30	545523	3935910	0.138601	6.82851	1291059	7987716	0.161631	39.3493	856596	6028880	0.142082	12.6593	0	5113500	0	0
							P-JNK	WT	45	0	3938055	0	0	358941	8136216	0.0441165	10.7403	380494	6289082	0.0605007	5.3905	0	5438265	0	0
							P-JNK	Tank/Azi2DKO	0	0	4910895	0	0	1227831	8067906	0.152187	37.0503	0	6372280	0	0	0	5767405	0	0	5555	13413	5768	6883
							P-JNK	Tank/Azi2DKO	5	8572344	5068173	1.69141	83.331	2477904	8691276	0.285102	69.4089	3414348	6855352	0.498056	44.3758	3030182	5608365	0.540297	91.1602
							P-JNK	Tank/Azi2DKO	10	22891902	5427543	4.21773	207.796	11948871	8717049	1.37075	333.712	16673396	7419548	2.24723	200.224	9258574	6371540	1.45311	245.173
							P-JNK	Tank/Azi2DKO	15	26596680	5271849	5.04504	248.555	20081523	8656593	2.3198	564.76	22939290	7618754	3.0109	268.265	11287796	6266400	1.80132	303.923
							P-JNK	Tank/Azi2DKO	30	10277322	5423121	1.89509	93.366	14476902	9759684	1.48334	361.122	8995142	7081418	1.27025	113.177	3941382	5532625	0.712389	120.196
							P-JNK	Tank/Azi2DKO	45	2700159	4702533	0.574192	28.2889	1244595	9457470	0.131599	32.0381	1725534	7047486	0.244844	21.8151	1494096	5264070	0.283829	47.8883
							TBK1	WT	0	5065929	4663372	1.08632	61.9318	3315411	6939174	0.410938	57.1429	3557301	6354022	0.558246	77.7778	3575712	5893230	0.619986	64.8936	3801	2845	4323	4151
							TBK1	WT	5	6089721	4957166	1.22847	69.8864	3619836	6774471	0.416491	63.0952	4392003	6414848	0.640668	94.4444	4944654	5274150	0.881657	100
							TBK1	WT	10	6114009	4962368	1.23207	69.8864	4569015	7899573	0.524147	69.0476	4148562	6025684	0.559139	95.8333	4672518	5258190	0.733342	94.6809
							TBK1	WT	15	5892480	4413710	1.33504	76.1364	2809950	8044773	0.324602	41.6667	4386426	6070428	0.575741	100	4684010	5414955	0.74748	92.5532
							TBK1	WT	30	7243071	4118998	1.75845	100	3913305	7987716	0.400966	58.3333	4314849	6028880	0.60932	100	4622198	5113500	0.835444	95.7447
							TBK1	WT	45	6621483	4114510	1.6093	91.4773	6805128	8136216	0.719551	100	4060947	6289082	0.576226	90.2778	4472122	5438265	0.849556	87.234
							TBK1	Tank/Azi2DKO	0	7303065	4977056	1.46735	83.5227	5753715	8067906	0.713161	84.5238	4766916	6372280	0.748071	104.167	5090276	5767405	0.882594	93.617	3759	3410	3994	4102
							TBK1	Tank/Azi2DKO	5	7221621	4688634	1.54024	87.5	6691806	8691276	0.769945	91.6667	5700090	6855352	0.83148	115.278	4999020	5608365	0.891351	94.6809
							TBK1	Tank/Azi2DKO	10	7656396	4720662	1.62189	92.0455	6948711	8717049	0.79714	95.2381	5410119	7419548	0.729171	101.389	4899876	6371540	0.769025	81.9149
							TBK1	Tank/Azi2DKO	15	8579010	5130226	1.67225	94.8864	5136252	8656593	0.593334	70.2381	3954588	7618754	0.51906	72.2222	5987196	6266400	0.955444	102.128
							TBK1	Tank/Azi2DKO	30	7800507	5690954	1.37069	77.8409	5094474	9759684	0.521992	61.9048	4668114	7081418	0.659206	91.6667	4622402	5532625	0.835481	89.3617
							TBK1	Tank/Azi2DKO	45	6719361	5321544	1.26267	71.5909	6761997	9457470	0.71499	84.5238	3703920	7047486	0.525566	73.6111	4114476	5264070	0.781615	82.9787
							Densitometry for all immunoblot stainings normalized to ACTIN, normalized to maximum of WT
							Statistical analysis performed and graphs plotted using GraphPad Prism v10.2.3
Supplementary Figure 4E							Supplementary Figure 4F
							Immunoblot staining	Cell line	Time (min)	Immunoblot staining Adjusted Volume (A.U.) - Exp. 1	Immunoblot staining A.U. substracted by time 0 min - Exp. 1	Normalization to WT max (%) - Exp. 1	Immunoblot staining Adjusted Volume (A.U.) - Exp. 2	Immunoblot staining A.U. substracted by time 0 min - Exp. 2	Normalization to WT max (%) - Exp. 2
							TANK	WT	0	4019110	0	0	240448	0	0
							TANK	WT	15	20426848	16407738	100	6342560	6102112	100
							TANK	WT	60	5962684	1943574	11.8455	1370656	1130208	18.5216
							TANK	Tank-/-	0	4542835	523725	3.19194	345492	105044	1.72144
							TANK	Tank-/-	15	5162024	1142914	6.9657	178528	-61920	0
							TANK	Tank-/-	60	4609330	590220	3.59721	152820	-87628	0
							TANK	Tank/Azi2DKO	0	2578397	-1440713	0	57505	-182943	0
							TANK	Tank/Azi2DKO	15	2582478	-1436632	0	160650	-79798	0
							TANK	Tank/Azi2DKO	60	2744982	-1274128	0	89046	-151402	0
							AZI2	WT	0	1240800	0	0	5577106	0	0
							AZI2	WT	15	5924415	4683615	56.5495	7762836	2185730	34.6274
							AZI2	WT	60	9523124	8282324	100	11889240	6312134	100
							AZI2	Tank-/-	0	4227015	2986215	36.0553	8302085	2724979	43.1705
							AZI2	Tank-/-	15	7694082	6453282	77.9163	10632888	5055782	80.0962
							AZI2	Tank-/-	60	10351623	9110823	110.003	13458060	7880954	124.854
							AZI2	Tank/Azi2DKO	0	432684	-808116	0	4439088	-1138018	0
							AZI2	Tank/Azi2DKO	15	518568	-722232	0	3998555	-1578551	0
							AZI2	Tank/Azi2DKO	60	517242	-723558	0	4550175	-1026931	0
							P-TBK1	WT	0	301950	0	0	55848	0	0
							P-TBK1	WT	15	36046522	35744572	100	10824612	10768764	100
							P-TBK1	WT	60	9813265	9511315	26.6091	2374380	2318532	21.5302
							P-TBK1	Tank-/-	0	874608	572658	1.60208	178988	123140	1.14349
							P-TBK1	Tank-/-	15	2941950	2640000	7.38574	408564	352716	3.27536
							P-TBK1	Tank-/-	60	3976662	3674712	10.2805	561916	506068	4.69941
							P-TBK1	Tank/Azi2DKO	0	423089	121139	0.338902	54824	-1024	0
							P-TBK1	Tank/Azi2DKO	15	877714	575764	1.61077	69141	13293	0.12344
							P-TBK1	Tank/Azi2DKO	60	1640731	1338781	3.74541	68850	13002	0.120738
							TBK1	WT	0	244530	0	0	946920	0	0
							TBK1	WT	15	13273419	13028889	100	11898235	10951315	100
							TBK1	WT	60	3895268	3650738	28.0203	3771044	2824124	25.788
							TBK1	Tank-/-	0	1039720	795190	6.10328	1035291	88371	0.806944
							TBK1	Tank-/-	15	2108711	1864181	14.3081	1509144	562224	5.13385
							TBK1	Tank-/-	60	1352825	1108295	8.50644	1309290	362370	3.30892
							TBK1	Tank/Azi2DKO	0	701288	456758	3.50573	618360	-328560	0
							TBK1	Tank/Azi2DKO	15	511238	266708	2.04705	619590	-327330	0
							TBK1	Tank/Azi2DKO	60	1251415	1006885	7.7281	1054746	107826	0.984594
							NEMO	WT	0	198400	0	0	7432590	0	0
							NEMO	WT	15	666793	468393	100	19041204	11608614	100
							NEMO	WT	60	463925	265525	56.6885	14434428	7001838	60.3159
							NEMO	Tank-/-	0	528996	330596	70.5809	13438005	6005415	51.7324
							NEMO	Tank-/-	15	1101980	903580	192.911	31749956	24317366	209.477
							NEMO	Tank-/-	60	418011	219611	46.8861	15750420	8317830	71.6522
							NEMO	Tank/Azi2DKO	0	391160	192760	41.1535	9335550	1902960	16.3927
							NEMO	Tank/Azi2DKO	15	2393384	2194984	468.62	51944316	44511726	383.437
							NEMO	Tank/Azi2DKO	60	176543	-21857	0	20243106	12810516	110.354
							Densitometry for all immunoblot stainings substracted by time-point 0 min, normalized to maximum of WT
							Red depicts negative values, plotted on the graphs as 0 value
							Graphs plotted using GraphPad Prism v10.2.3

## Sheet:  Fig. 5
Figure 5A								Figure 5D					Figure 5I-M
Number of offstprings								Mouse number	Genotype	Sex	Life span (weeks)		Mouse number	Genotype	Sex	Age (weeks)	Urea (mmol/l)	Phosphate (mmol/l)	K (mmol/l)	Mg (mmol/l)	Total bilirubin (μmol/l)	AST (U/I)	HDL (mmol/l)	LDL (mmol/l)	LDL/HDL ratio	Albumin (g/l)	Total protein (g/l)	Globulins (g/)
								1	Azi2/Tnfrsf1aDKO	F	> 60		1	Azi2/Tnfrsf1aDKO	F	20.8571	5.9	2.16	4.1	1.08	1.77	57	1.238	0.4	0.323102	27.25	52.711	25.461
Parents: Tank+/-.Azi2-/-.Tnfrsf1a-/-								2	Azi2/Tnfrsf1aDKO	F	> 60		2	Azi2/Tnfrsf1aDKO	F	20.8571	6.75	2.04	3.84	0.95	1.86	69	1.41	0.42	0.297872	28.11	53.797	25.687
Breeding	Tank+/+	Tank+/-	Tank-/-	Total weaned				3	Azi2/Tnfrsf1aDKO	F	> 60		3	Azi2/Tnfrsf1aDKO	M	21.1429	7.89	1.83	5.39	0.93	2.73	59	1.726	0.59	0.341831	23.86	51.844	27.984
Trio #1	19 (9M, 10F)	30 (14M, 16F)	16 (8M, 8F)	65 (31M, 34F)				4	Azi2/Tnfrsf1aDKO	M	> 60		4	Azi2/Tnfrsf1aDKO	M	21.1429	6.74	1.86	5.4	0.97	4.71	59	1.043	0.37	0.354746	20.77	45.231	24.461
Trio #2	13 (7M, 6F)	20 (9M, 11F)	9 (5M, 4F)	42 (21M, 21F)				5	Azi2/Tnfrsf1aDKO	F	> 60		5	Azi2/Tnfrsf1aDKO	F	21.1429	5.47	1.77	5.1	0.89	1.41	46	1.121	0.5	0.44603	25.06	48.777	23.717
Trio #3	9 (3M, 6F)	29 (15M, 14F)	12 (3M, 9F)	50 (21M, 29F)				6	Azi2/Tnfrsf1aDKO	F	> 60		6	Azi2/Tnfrsf1aDKO	M	21.7143	11.89	1.81	4.38	1.06	1.91	56	1.617	0.4	0.247372	26.57	52.842	26.272
Trio #4	13 (5M, 6F, 2 dead)	39 (20M, 12F, 7 dead)	10 (6M, 3F, 1 dead)	62 (31M, 21F, 10 dead)				7	Azi2/Tnfrsf1aDKO	F	> 60		1	Tank/Azi2/Tnfrsf1aTKO	M	22.1429	7.82	1.84	4.81	-	3.03	86	1.381	0.57	0.412744	28.49	55.828	27.338
Trio #5	1 (1F)	2 (1M, 1F)	1 (1M)	4 (2M, 2F)				8	Azi2/Tnfrsf1aDKO	F	> 60		2	Tank/Azi2/Tnfrsf1aTKO	F	20.8571	6.96	2.31	4.2	0.93	2.44	62	1.005	0.58	0.577114	25.84	59.071	33.231
Trio #6	13 (4M, 9F)	11 (4M, 7F)	10 (5M, 5F)	34 (13M, 21F)				9	Azi2/Tnfrsf1aDKO	F	> 60		3	Tank/Azi2/Tnfrsf1aTKO	F	21.1429	8.02	1.53	5.13	0.89	1.37	58	1.27	0.57	0.448819	23.85	56.248	32.398
Trio #7	10 (4M, 6F)	14 (7M, 7F)	5 (3M, 2F)	29 (14M, 15 F)				10	Azi2/Tnfrsf1aDKO	M	> 60		4	Tank/Azi2/Tnfrsf1aTKO	M	23.4286	9.07	1.81	4.36	0.93	3.31	90	0.861	0.41	0.47619	22.82	54.645	31.825
Trio #8	11 (6M, 5F)	27 (17M, 10F)	6 (3M, 3F)	44 (26M, 18F)				11	Azi2/Tnfrsf1aDKO	M	> 60		5	Tank/Azi2/Tnfrsf1aTKO	M	23.4286	12.16	2.06	4.84	0.92	3.2	65	1.16	0.46	0.396552	23.49	57.563	34.073
Trio #9	3 (3M)	18 (3M, 15F)	5 (1M, 4F)	26 (7M, 19F)				12	Azi2/Tnfrsf1aDKO	M	> 60		6	Tank/Azi2/Tnfrsf1aTKO	F	23.7143	10.71	2.26	4.42	1.04	2.28	61	0.955	0.52	0.544503	24.01	52.434	28.424
Trio #10	4 (4F)	17 (10M, 7F)	3 (3M)	24 (13M, 11F)				13	Azi2/Tnfrsf1aDKO	M	> 60		1	Tank/Azi2DKO	F	21.4286	34.4	2.8	7.14	1.26	4.79	386	0.419	0.64	1.52745	20.66	81.959	61.299
Total	96 (41M, 53F, 2 dead)	207 (100M, 100F, 7 dead)	77 (38M, 38F, 1 dead)	380 (179M, 191F, 10 dead)				14	Azi2/Tnfrsf1aDKO	F	> 60		2	Tank/Azi2DKO	F	21.4286	40.83	3.24	7.08	1.56	4.6	277	0.484	0.61	1.26033	22.24	69.033	46.793
Total	96	207	77	380				15	Azi2/Tnfrsf1aDKO	F	> 60		3	Tank/Azi2DKO	M	21.5714	44.32	2.75	7.77	1.3	4.06	306	0.637	0.76	1.19309	20.3	60.376	40.076
Percentage (%)	25.2632	54.4737	20.2632	100				1	Tank/Azi2/Tnfrsf1aTKO	M	57.2857		4	Tank/Azi2DKO	M	21.4286	28.05	2.95	7.14	1.25	4.09	190	0.558	0.6	1.07527	22.27	73.961	51.691
								2	Tank/Azi2/Tnfrsf1aTKO	F	48.4286		5	Tank/Azi2DKO	M	20.7143	13.82	2.28	5.98	-	5.09	534	0.666	0.59	0.885886	24.84	73.184	48.344
Percentages calculated using Microsoft Excel v16.0.10414.20002								3	Tank/Azi2/Tnfrsf1aTKO	M	> 60		6	Tank/Azi2DKO	M	20.1429	22.4	2.68	5.1	1.07	3.22	268	0.377	0.52	1.37931	23.28	76.578	53.298
Statistical analysis performed using GraphPad Prism v10.2.3								4	Tank/Azi2/Tnfrsf1aTKO	F	> 60
								5	Tank/Azi2/Tnfrsf1aTKO	M	53.7143		Grey fill - Tank/Azi2DKO biochemistry data from Fig. 2J-N
								6	Tank/Azi2/Tnfrsf1aTKO	M	> 60		Statistical analysis performed and graphs plotted using GraphPad Prism v10.2.3
								7	Tank/Azi2/Tnfrsf1aTKO	F	> 60
Figure 5N								8	Tank/Azi2/Tnfrsf1aTKO	M	40.5714
Spleen								9	Tank/Azi2/Tnfrsf1aTKO	M	> 60
Mouse number	Genotype	Sex	Age (weeks)	CD19 (% of live)	Isotype switched (% of CD19)	Mature (% of CD19)		10	Tank/Azi2/Tnfrsf1aTKO	M	> 60
1	Azi2/Tnfrsf1aDKO	F	11.1429	56.9	2.03	72.3		11	Tank/Azi2/Tnfrsf1aTKO	F	> 60
2	Azi2/Tnfrsf1aDKO	F	11	64.6	1.26	76.9		12	Tank/Azi2/Tnfrsf1aTKO	F	> 60
3	Azi2/Tnfrsf1aDKO	F	11	61.2	1.82	72.7		13	Tank/Azi2/Tnfrsf1aTKO	F	> 60
4	Azi2/Tnfrsf1aDKO	M	11.7143	58.2	1.87	80.6		14	Tank/Azi2/Tnfrsf1aTKO	F	> 60
5	Azi2/Tnfrsf1aDKO	M	11.7143	63	1.38	77.2		15	Tank/Azi2/Tnfrsf1aTKO	F	> 60
6	Azi2/Tnfrsf1aDKO	F	12.7143	62.5	1.6	78.8		1	Tank/Azi2DKO	M	24.5714
7	Azi2/Tnfrsf1aDKO	M	9.85714	61.7	2.69	70.4		2	Tank/Azi2DKO	M	14.4286
8	Azi2/Tnfrsf1aDKO	M	10	61	3.27	72.2		3	Tank/Azi2DKO	M	24.5714
1	Tank/Azi2/Tnfrsf1aTKO	M	12.4286	69.5	3.02	63.6		4	Tank/Azi2DKO	M	24.2857
2	Tank/Azi2/Tnfrsf1aTKO	F	11.1429	61	3.09	61.9		5	Tank/Azi2DKO	M	33.4286
3	Tank/Azi2/Tnfrsf1aTKO	M	11	65.8	3.38	65.6		6	Tank/Azi2DKO	M	33.4286
4	Tank/Azi2/Tnfrsf1aTKO	M	11	65.2	2.83	63.4		7	Tank/Azi2DKO	F	28
5	Tank/Azi2/Tnfrsf1aTKO	F	12	66.2	3.96	65.4		8	Tank/Azi2DKO	M	36.1429
6	Tank/Azi2/Tnfrsf1aTKO	F	12	64.9	2.89	66.6		9	Tank/Azi2DKO	F	27
7	Tank/Azi2/Tnfrsf1aTKO	M	11.4286	60.6	6.13	66.6		10	Tank/Azi2DKO	M	20.1429
8	Tank/Azi2/Tnfrsf1aTKO	M	11.4286	61.8	3.4	66.1		11	Tank/Azi2DKO	M	30
1	Tank/Azi2DKO	M	10.3	53.2	15.5	64.4		12	Tank/Azi2DKO	F	30
2	Tank/Azi2DKO	M	9.7	60.2	10.7	72.8		13	Tank/Azi2DKO	F	4.57143
3	Tank/Azi2DKO	F	10.6	37	9.13	67.3		14	Tank/Azi2DKO	M	15.7143
4	Tank/Azi2DKO	M	10.6	77	19.4	47.8		15	Tank/Azi2DKO	M	19.1429
5	Tank/Azi2DKO	F	10.6	44.3	21.6	63.4
6	Tank/Azi2DKO	F	10.7	64.9	15.9	64.4		Grey fill - Tank/Azi2DKO survival data from Fig. 2F
7	Tank/Azi2DKO	F	13.3	59.1	9.06	71.2		Statistical analysis performed and graph plotted using GraphPad Prism v10.2.3
8	Tank/Azi2DKO	M	10.7	56.8	15.2	63.7
Grey fill - Tank/Azi2DKO FACS data from Fig. 3F-G
Flow cytometry measurments analyzed using FlowJo software v10.10.0
Statistical analysis performed and graph plotted using GraphPad Prism v10.2.3
Figure 5O
Lymph nodes
Mouse number	Genotype	Sex	Age (weeks)	CD19 (% of live)	Isotype switched (% of CD19)	Mature (% of CD19)
1	Azi2/Tnfrsf1aDKO	F	11.1429	39.3	0.71	98.4
2	Azi2/Tnfrsf1aDKO	F	11	33.7	0.6	98.6
3	Azi2/Tnfrsf1aDKO	F	11	34.9	0.54	98.7
4	Azi2/Tnfrsf1aDKO	M	11.7143	34.5	1.27	97.5
5	Azi2/Tnfrsf1aDKO	M	11.7143	37.7	0.95	98.2
6	Azi2/Tnfrsf1aDKO	F	12.7143	35.7	0.84	98.1
7	Azi2/Tnfrsf1aDKO	M	9.85714	38.5	1.08	96.9
8	Azi2/Tnfrsf1aDKO	M	10	31.8	1.87	96.4
1	Tank/Azi2/Tnfrsf1aTKO	M	12.4286	57.4	2.28	95.5
2	Tank/Azi2/Tnfrsf1aTKO	F	11.1429	52.2	1.45	96.1
3	Tank/Azi2/Tnfrsf1aTKO	M	11	54.9	1.6	96.4
4	Tank/Azi2/Tnfrsf1aTKO	M	11	54.2	1.36	97
5	Tank/Azi2/Tnfrsf1aTKO	F	12	53.1	2.12	95.5
6	Tank/Azi2/Tnfrsf1aTKO	F	12	49.2	1.76	95.8
7	Tank/Azi2/Tnfrsf1aTKO	M	11.4286	54	2.54	95
8	Tank/Azi2/Tnfrsf1aTKO	M	11.4286	49.3	1.71	96.2
1	Tank/Azi2DKO	M	10.3	63.1	12.9	83
2	Tank/Azi2DKO	M	9.7	44.7	14.2	83.3
3	Tank/Azi2DKO	F	10.6	4.44	8.84	85.3
4	Tank/Azi2DKO	M	10.6	57.4	23.1	70.4
5	Tank/Azi2DKO	F	10.6	21.3	17.2	78.7
6	Tank/Azi2DKO	F	10.7	62.5	11.2	86.1
7	Tank/Azi2DKO	F	13.3	46.2	20.4	75.8
8	Tank/Azi2DKO	M	10.7	53.2	19.1	77.5
Grey fill - Tank/Azi2DKO FACS data from Fig. 3H-I
Flow cytometry measurments analyzed using FlowJo software v10.10.0
Statistical analysis performed and graph plotted using GraphPad Prism v10.2.3

## Sheet: Suppl. Fig. 5
Supplementary Figure 5A						Supplementary Figure 5B												Supplementary Figure 5C
Mouse number	Genotype	Sex	Age (weeks)	Survival after TNF injection (hours)		Mouse number	Genotype	Sex	Age (weeks)	TNF(pg/ml)	IFN-γ (pg/ml)	IL-1β (pg/ml)	IL-6 (pg/ml)	IL-17 (pg/ml)	IL-10 (pg/ml)			Skin
1	WT	M	10.5714	> 24		1	WT	M	21.3	2.33	0	0.04	2.04	0.7	1.74			Mouse number	Genotype	Sex	Age (weeks)	Subdermal fat layer thickness (µm) - position 1	Subdermal fat layer thickness (µm) - position 2	Subdermal fat layer thickness (µm) - position 3	Subdermal fat layer thickness (µm) - position 4	Subdermal fat layer thickness (µm) - position 5	Subdermal fat layer thickness (µm) - average
2	WT	F	10.5714	> 24		2	WT	M	21.1	3.37	0	0.04	4.76	0.7	0			1	Azi2/Tnfrsf1aDKO	F	20.9	292	216	143	73	107	166.2
3	WT	F	10.5714	> 24		3	WT	M	21.1	1.26	0	0	0.59	0	1.74			2	Azi2/Tnfrsf1aDKO	F	20.9	193	215	127	197	154	177.2
4	WT	M	10.5714	> 24		4	WT	M	21.7	3.37	0	0.04	59.24	5.42	0			3	Azi2/Tnfrsf1aDKO	M	21.1	81	53	43	94	46	63.4
5	WT	M	10.5714	> 24		5	WT	M	21.7	1.26	0	0	0	1.92	1.74			4	Azi2/Tnfrsf1aDKO	M	21.1	94	48	23	34	39	47.6
6	WT	M	10.5714	> 24		6	WT	M	21.7	2.85	0	0	14.83	0	0			5	Azi2/Tnfrsf1aDKO	F	21.1	177	60	94	83	127	108.2
1	Tank-/-	M	10.5714	> 24		1	Tank/Azi2DKO	M	21.1	5.43	128.75	0.36	0.59	33.04	24.34			1	Tank/Azi2/Tnfrsf1aTKO	M	22.1	58	61	70	94	96	75.8
2	Tank-/-	M	10.5714	> 24		2	Tank/Azi2DKO	M	21.6	6.45	35.39	0.66	11.03	37.97	36.52			2	Tank/Azi2/Tnfrsf1aTKO	F	20.9	159	78	88	131	166	124.4
3	Tank-/-	M	10.5714	> 24		3	Tank/Azi2DKO	M	21.4	22.68	17.04	0.66	12.48	11.73	26.71			3	Tank/Azi2/Tnfrsf1aTKO	F	21.1	110	137	121	160	173	140.2
4	Tank-/-	F	10.5714	> 24		4	Tank/Azi2DKO	F	21.4	7.46	3.19	0.66	15.13	34.69	45.42			4	Tank/Azi2/Tnfrsf1aTKO	M	23.4	94	81	78	69	97	83.8
5	Tank-/-	F	8.71429	> 24		5	Tank/Azi2DKO	F	21.4	9.46	13.81	1.23	7.85	35.21	64.14			5	Tank/Azi2/Tnfrsf1aTKO	M	23.4	82	91	98	124	102	99.4
1	Azi2-/-	F	12.7143	> 24		6	Tank/Azi2DKO	M	20.1	8.46	10.05	0.04	6.1	9.37	1.74			1	Tank/Azi2DKO	M	21.1	0	0	0	0	0	0
2	Azi2-/-	M	10.7143	> 24														2	Tank/Azi2DKO	M	20.1	0	0	0	0	0	0
3	Azi2-/-	M	12.5714	> 24		Statistical analysis performed and graphs plotted using GraphPad Prism v10.2.3												3	Tank/Azi2DKO	M	21.6	0	0	0	0	0	0
4	Azi2-/-	F	10.4286	> 24														4	Tank/Azi2DKO	M	21.4	0	0	0	0	0	0
5	Azi2-/-	M	8.14286	> 24														5	Tank/Azi2DKO	F	21.4	0	0	0	0	0	0
1	Tank/Azi2DKO	M	12.4286	3.91
2	Tank/Azi2DKO	M	10.4286	2.83														Grey fill - Tank/Azi2DKO subdermal fat layer thickness (µm) data from Suppl. Fig. 2F
3	Tank/Azi2DKO	M	12.2857	2.42														Images of histological slides were analyzed using ZEN v3.4
4	Tank/Azi2DKO	F	10	2.66														Statistical analysis performed and graph plotted using GraphPad Prism v10.2.3
5	Tank/Azi2DKO	M	8.14286	3.08
Statistical analysis performed and graph plotted using GraphPad Prism v10.2.3
																		Supplementary Figure 5D
																		Kidneys
																		Mouse number	Genotype	Sex	Age (weeks)	Number of not swollen glomeruli in 1mm x 1mm field	Number of swollen glomeruli in 1mm x 1mm field	Total number of glomeruli in 1mm x 1mm field	% of swollen glomeruli out of the total number
Supplementary Figure 5G						Supplementary Figure 5H												1	Azi2/Tnfrsf1aDKO	F	20.9	13	0	13	0
Mouse number	Genotype	Sex	Age (weeks)	Total cholesterol (mmol/l)		Mouse number	Genotype	Sex	Age (weeks)	Spleen cellularity	% of live cells in spleen							2	Azi2/Tnfrsf1aDKO	F	20.9	18	0	18	0
1	Azi2/Tnfrsf1aDKO	F	20.8571	1.99		1	Azi2/Tnfrsf1aDKO	F	11.1429	4.17449e+07	92.9							3	Azi2/Tnfrsf1aDKO	M	21.1	13	0	13	0
2	Azi2/Tnfrsf1aDKO	F	20.8571	2.1		2	Azi2/Tnfrsf1aDKO	F	11	1.70874e+07	92.3							4	Azi2/Tnfrsf1aDKO	M	21.1	7	0	7	0
3	Azi2/Tnfrsf1aDKO	M	21.1429	2.52		3	Azi2/Tnfrsf1aDKO	F	11	2.55722e+07	92.3							5	Azi2/Tnfrsf1aDKO	F	21.1	13	1	14	7.14286
4	Azi2/Tnfrsf1aDKO	M	21.1429	1.58		4	Azi2/Tnfrsf1aDKO	M	11.7143	2.00562e+07	94.8							1	Tank/Azi2/Tnfrsf1aTKO	M	22.1	10	1	11	9.09091
5	Azi2/Tnfrsf1aDKO	F	21.1429	1.69		5	Azi2/Tnfrsf1aDKO	M	11.7143	1.997e+07	95.4							2	Tank/Azi2/Tnfrsf1aTKO	F	20.9	9	2	11	18.1818
6	Azi2/Tnfrsf1aDKO	M	21.7143	2.34		6	Azi2/Tnfrsf1aDKO	F	12.7143	3.37041e+07	94.3							3	Tank/Azi2/Tnfrsf1aTKO	F	21.1	15	0	15	0
1	Tank/Azi2/Tnfrsf1aTKO	M	22.1429	1.84		7	Azi2/Tnfrsf1aDKO	M	9.85714	2.58799e+07	93.8							4	Tank/Azi2/Tnfrsf1aTKO	M	23.4	20	0	20	0
2	Tank/Azi2/Tnfrsf1aTKO	F	20.8571	1.8		8	Azi2/Tnfrsf1aDKO	M	10	2.25931e+07	96.8							5	Tank/Azi2/Tnfrsf1aTKO	M	23.4	21	0	21	0
3	Tank/Azi2/Tnfrsf1aTKO	F	21.1429	1.78		1	Tank/Azi2/Tnfrsf1aTKO	M	12.4286	7.4384e+07	95							1	Tank/Azi2DKO	M	21.1	4	6	10	60
4	Tank/Azi2/Tnfrsf1aTKO	M	23.4286	1.38		2	Tank/Azi2/Tnfrsf1aTKO	F	11.1429	5.65691e+07	90.1							2	Tank/Azi2DKO	M	20.1	3	10	13	76.9231
5	Tank/Azi2/Tnfrsf1aTKO	M	23.4286	1.77		3	Tank/Azi2/Tnfrsf1aTKO	M	11	3.17763e+07	91.4							3	Tank/Azi2DKO	M	21.6	0	10	10	100
6	Tank/Azi2/Tnfrsf1aTKO	F	23.7143	1.64		4	Tank/Azi2/Tnfrsf1aTKO	M	11	2.94551e+07	90.5							4	Tank/Azi2DKO	M	21.4	2	15	17	88.2353
1	Tank/Azi2DKO	M	20.3	1.06		5	Tank/Azi2/Tnfrsf1aTKO	F	12	4.27419e+07	92.6							5	Tank/Azi2DKO	F	21.4	2	10	12	83.3333
2	Tank/Azi2DKO	M	21.1429	1.31		6	Tank/Azi2/Tnfrsf1aTKO	F	12	2.41517e+07	92.1
3	Tank/Azi2DKO	F	21.4286	1.2		7	Tank/Azi2/Tnfrsf1aTKO	M	11.4286	4.73754e+07	90.4							Grey fill - Tank/Azi2DKO glomeruli data from Suppl. Fig. 2G
4	Tank/Azi2DKO	F	21.4286	1.27		8	Tank/Azi2/Tnfrsf1aTKO	M	11.4286	4.44815e+07	93.1							Images of histological slides were analyzed using ZEN v3.4
5	Tank/Azi2DKO	M	21.4286	1.34		1	Tank/Azi2DKO	M	9.7	5.94767e+07	93.5							Statistical analysis performed and graph plotted using GraphPad Prism v10.2.3
6	Tank/Azi2DKO	M	21.5714	1.56		2	Tank/Azi2DKO	M	10.7	1.38616e+08	89.9
						3	Tank/Azi2DKO	F	13.3	7.69551e+07	97.6
Grey fill - Tank/Azi2DKO biochemistry data from Suppl. Fig. 2K						4	Tank/Azi2DKO	M	10.3	1.37174e+08	92.5
Statistical analysis performed and graph plotted using GraphPad Prism v10.2.3						5	Tank/Azi2DKO	F	10.7	4.70478e+07	80.4							Supplementary Figure 5E
						6	Tank/Azi2DKO	F	10.6	1.16659e+08	93.1							Liver
						7	Tank/Azi2DKO	M	10.6	1.89717e+08	93.4							Mouse number	Genotype	Sex	Age (weeks)	Number of liver granulomas in 2mm x 2mm field
						8	Tank/Azi2DKO	F	10.6	3.79484e+07	90.8							1	Azi2/Tnfrsf1aDKO	F	20.9	0
																		2	Azi2/Tnfrsf1aDKO	F	20.9	5
						Grey fill - Tank/Azi2DKO cellularity data from Fig. 3D												3	Azi2/Tnfrsf1aDKO	M	21.1	0
						Flow cytometry measurments analyzed using FlowJo software v10.10.0												4	Azi2/Tnfrsf1aDKO	M	21.1	0
						Statistical analysis performed and graphs plotted using GraphPad Prism v10.2.3												5	Azi2/Tnfrsf1aDKO	F	21.1	0
																		1	Tank/Azi2/Tnfrsf1aTKO	M	22.1	4
																		2	Tank/Azi2/Tnfrsf1aTKO	F	20.9	7
																		3	Tank/Azi2/Tnfrsf1aTKO	F	21.1	7
Supplementary Figure 5I							Supplementary Figure 5J											4	Tank/Azi2/Tnfrsf1aTKO	M	23.4	3
Mouse number	Genotype	Sex	Age (weeks)	Spleen CD19+ (% of live)	Lymph nodes CD19+ (% of live)		Mouse number	Male genotype	Age (weeks)	Number of pups	Days after setup of breeding cage that pups were born							5	Tank/Azi2/Tnfrsf1aTKO	M	23.4	0
1	Azi2/Tnfrsf1aDKO	F	11.1429	56.9	39.3		1	Tank/Azi2DKO	10.4286	0								1	Tank/Azi2DKO	M	21.1	20
2	Azi2/Tnfrsf1aDKO	F	11	64.6	34.5		2	Tank/Azi2DKO	10.4286	0								2	Tank/Azi2DKO	M	20.1	18
3	Azi2/Tnfrsf1aDKO	F	11	61.2	35.2		3	Tank/Azi2DKO	10.2857	0								3	Tank/Azi2DKO	M	21.6	13
4	Azi2/Tnfrsf1aDKO	M	11.7143	58.2	34.4		4	Tank/Azi2DKO	6.14286	0								4	Tank/Azi2DKO	M	21.4	9
5	Azi2/Tnfrsf1aDKO	M	11.7143	63	36.9		5	Tank/Azi2DKO	6.14286	0								5	Tank/Azi2DKO	F	21.4	15
6	Azi2/Tnfrsf1aDKO	F	12.7143	62.5	35.3		6	Tank/Azi2DKO	6.14286	0
7	Azi2/Tnfrsf1aDKO	M	9.85714	61.7	38		1	Tank/Azi2/Tnfrsf1aTKO	6.57143	7 (4M, 3F)	17 days							Grey fill - Tank/Azi2DKO number of liver granulomas data from Suppl. Fig. 2H
8	Azi2/Tnfrsf1aDKO	M	10	61	30.7		2	Tank/Azi2/Tnfrsf1aTKO	14	9 (5M, 4F)	22 days							Images of histological slides were analyzed using ZEN v3.4
1	Tank/Azi2/Tnfrsf1aTKO	M	12.4286	69.5	56.8		3	Tank/Azi2/Tnfrsf1aTKO	15.2857	6 (4M, 2F)	24 days							Statistical analysis performed and graph plotted using GraphPad Prism v10.2.3
2	Tank/Azi2/Tnfrsf1aTKO	F	11.1429	61	51		4	Tank/Azi2/Tnfrsf1aTKO	7	5 (1M, 1F)	49 days
3	Tank/Azi2/Tnfrsf1aTKO	M	11	65.8	52.4		5	Tank/Azi2/Tnfrsf1aTKO	10	6 (3M, 3F)	19 days
4	Tank/Azi2/Tnfrsf1aTKO	M	11	65.2	53		6	Tank/Azi2/Tnfrsf1aTKO	10	0
5	Tank/Azi2/Tnfrsf1aTKO	F	12	66.2	52.4
6	Tank/Azi2/Tnfrsf1aTKO	F	12	64.9	42		Age = at the time when the males were caged with females
7	Tank/Azi2/Tnfrsf1aTKO	M	11.4286	60.6	52.3		Statistical analysis performed and graph plotted using GraphPad Prism v10.2.3
8	Tank/Azi2/Tnfrsf1aTKO	M	11.4286	61.8	47.9
1	Tank/Azi2DKO	M	10.3	53.2	63.1
2	Tank/Azi2DKO	M	9.7	60.2	44.7
3	Tank/Azi2DKO	F	10.6	37	4.44
4	Tank/Azi2DKO	M	10.6	77	57.4
5	Tank/Azi2DKO	F	10.6	44.3	21.3
6	Tank/Azi2DKO	F	10.7	64.9	62.5
7	Tank/Azi2DKO	F	13.3	59.1	46.2
8	Tank/Azi2DKO	M	10.7	56.8	53.2
Grey fill - Tank/Azi2DKO flow cytometry data from Fig. 3F and 3H
Flow cytometry measurments analyzed using FlowJo software v10.10.0
Statistical analysis performed and graphs plotted using GraphPad Prism v10.2.3
Supplementary Figure 5L-M
Mouse number	Male genotype	Age (weeks)	Testes weight (mg)	Sperm count (x106)	Sperm motility (%)	Sperm progressive motility (%)
1	Azi2-/-	16.2857	194	28.3333	59	29
2	Azi2-/-	16.1429	164	26.875	53	22
3	Azi2-/-	18	153	13.75	25	12
4	Azi2-/-	13.4286	180	13.3333	34	20
5	Azi2-/-	11.4286	184	18.3333	41	14
6	Azi2/Tnfrsf1aDKO	20.1429	217	47.5	55	27
7	Azi2/Tnfrsf1aDKO	20.1429	198	27.5	62	25
8	Azi2/Tnfrsf1aDKO	21.1429	181	8.75	83	40
1	Tank/Azi2DKO	14.1429	117	8.22917	Not measured	Not measured
2	Tank/Azi2DKO	17.4286	124	19.5833	9	3
3	Tank/Azi2DKO	16.2857	103	0.697917	43	13
4	Tank/Azi2DKO	16.2857	124	5.72917	30	8
5	Tank/Azi2DKO	16.1429	154	4.79167	27	8
6	Tank/Azi2DKO	13.4286	129	6.04167	38	13
7	Tank/Azi2DKO	13.4286	116	6.04167	51	18
1	Tank/Azi2/Tnfrsf1aTKO	13.1429	142	28.75	Not measured	Not measured
2	Tank/Azi2/Tnfrsf1aTKO	23.2857	189	40.4167	75	45
3	Tank/Azi2/Tnfrsf1aTKO	21.8571	148	18.125	54	23
4	Tank/Azi2/Tnfrsf1aTKO	14.7143	178	28.75	51	25
5	Tank/Azi2/Tnfrsf1aTKO	14.7143	181	22.9167	60	27
The percentage of motile and progressively motile spermatozoa assessed using Computer-assisted sperm analysis system (CASA) v12.3
Statistical analysis performed and graphs plotted using GraphPad Prism v10.2.3

[truncated: 4 more sheets: Fig. 6, Suppl. Fig. 6, Fig. 7, Suppl. Fig. 7]
